# Supplementary material for: Survival Nomogram for Curatively Resected Korean Gastric Cancer Patients: Multicenter Retrospective Analysis with External Validation
Source: PLoS One. 2015 Feb 27;10(2):e0119671. doi: 10.1371/journal.pone.0119671 (PMC4344235; doi:10.1371/journal.pone.0119671)
Supplement: S1 Dataset — (XLS) [file pone.0119671.s001.xls]

## Sheet: dataset
Serial_no	institution	experience	exp_group	sex	age	Operator	wgt	hgt	bmi	clinical_stage	before_op (수술전 처치)	operation	op_time	s_stage	dissection	육안소견 (major_type)	circumference	histology	diff	l_invasion	v_invasion	l_v_invasion	lauren	size	p_t	t_group	prm	drm	pos_n	n_group	diss_n	meta1	meta2	p_stage	stage_group	combined_resection1	combined_resection2	combined_resection3	combined_resection4	combined_resection5	r_tumor (Residual tumor)	chemotherapy	death	Recur 여부 (recur )	ostime_months	location	age_gr	size_gr	pt_gr
2	1	2	1	1	58	3	48.6	167	17.4262	.	0	1	220	6	2	4	5	5	1	2	.	2	2	11	8	4	.	.	11	3	38	0	.	7	3	0	.	.	.	.	0	1	1	1	11.933	2	3	3	3
5	1	5	1	2	52	3	42.5	155	17.6899	.	0	4	335	5	2	3	1	1	0	2	2	2	1	7	7	3	1	11	8	3	35	0	.	6	3	9	.	.	.	.	0	1	1	1	99.767	1	3	2	2
6	1	6	1	2	34	3	48.28	157.8	19.3889	.	0	1	220	3	2	0	1	4	1	1	1	1	2	3.8	1	1	1.8	7.3	0	0	34	0	.	1	1	9	.	.	.	.	0	0	0	0	104.067	3	1	1	1
9	1	9	1	1	63	3	51.94	155.4	21.508	.	0	1	285	4	2	3	3	4	1	1	2	2	1	5	8	4	8	1.5	6	2	23	0	.	6	3	0	.	.	.	.	0	1	1	1	44.833	3	4	2	3
12	1	12	1	1	58	3	51.88	167	18.6023	1	0	1	160	2	2	3	1	4	1	2	1	2	2	2.5	6	2	1	5.5	1	1	33	0	.	3	2	0	.	.	.	.	0	1	0	0	102.3	3	3	1	2
13	1	13	1	1	60	3	67.25	174.4	22.1105	3	0	4	255	3	2	2	1	4	1	2	1	2	3	4.3	7	3	0.5	18	7	3	39	0	.	6	3	0	.	.	.	.	0	1	1	1	45.167	1	4	1	2
15	1	15	1	1	61	3	53.42	165.5	19.5033	3	0	4	234	3	2	3	1	3	0	1	1	1	1	5	7	3	1	12	3	2	57	0	.	5	3	0	.	.	.	.	0	0	0	0	101.833	1	4	2	2
18	1	18	1	2	43	3	66.1	163.1	24.8481	5	0	1	170	4	2	3	1	4	1	2	1	2	2	5	7	3	3.5	1	11	3	48	0	.	6	3	0	.	.	.	.	0	1	0	1	101.367	3	2	2	2
21	1	21	1	2	38	3	39.7	157.4	16.0244	4	0	4	305	5	2	3	2	4	1	2	2	2	2	13	8	4	3.5	6.5	9	3	36	0	.	7	3	1	.	.	.	.	0	1	1	1	17.467	2	1	3	3
22	1	22	1	1	70	3	55.4	164.2	20.5477	4	0	4	305	4	1	3	1	5	1	2	2	2	2	11	8	4	5	0.5	4	2	31	0	.	6	3	1	2	.	.	.	0	0	1	1	6.933	3	5	3	3
23	1	23	1	1	75	3	54.2	172.5	18.2147	5	0	4	220	5	2	2	.	6	1	.	2	2	1	10	8	4	9	16	2	1	58	0	.	5	3	0	.	.	.	.	0	0	0	0	100.833	1	5	3	3
24	1	24	1	2	57	3	43.9	148	20.042	4	0	4	260	4	2	4	4	6	1	2	2	2	2	10	8	4	2.5	3	29	3	36	0	.	7	3	0	.	.	.	.	0	1	0	0	100.633	4	3	3	3
25	1	25	1	1	66	3	55.7	160	21.7578	4	0	4	360	3	2	4	.	4	1	2	2	2	2	18	8	4	1.5	8	14	3	32	0	.	7	3	2	.	.	.	.	0	1	0	0	100.2	1	4	3	3
26	1	26	1	1	53	3	72.55	175.5	23.555	.	0	1	215	3	2	3	5	4	1	2	2	2	2	5	7	3	10	0.5	3	2	32	0	.	5	3	0	.	.	.	.	0	1	0	0	99.967	3	3	2	2
27	1	27	1	1	49	3	58.08	159.8	22.7443	4	0	1	200	4	2	3	.	5	1	.	2	2	2	8.5	8	4	6	1	12	3	24	0	.	7	3	0	.	.	.	.	0	1	1	1	4.933	3	2	2	3
29	1	29	1	1	61	3	70.35	165	25.8402	3	0	1	225	3	2	4	2	3	0	.	1	1	1	9	7	3	3	1.5	9	3	41	0	.	6	3	0	.	.	.	.	0	1	1	.	91.8	3	4	2	2
38	1	38	1	2	58	3	47.5	155.5	19.6441	4	0	4	190	4	2	3	2	5	1	2	.	2	2	6	7	3	3.5	6	10	3	52	0	.	6	3	0	.	.	.	.	0	1	0	0	97.633	3	3	2	2
41	1	41	1	1	58	3	75.9	163.2	28.4972	2	0	1	232	2	2	0	3	3	0	1	.	1	1	4	2	1	5.8	6	0	0	25	0	.	1	1	0	.	.	.	.	0	0	0	0	97.133	3	3	1	1
43	1	43	1	2	72	3	51.1	155	21.2695	2	0	4	260	3	2	4	2	4	1	1	1	1	.	11	8	4	0.5	8.5	4	2	19	0	.	6	3	0	.	.	.	.	0	1	1	1	33.567	1	5	3	3
44	1	44	1	1	54	3	63.8	169.5	22.2066	4	0	1	210	4	2	2	.	4	1	1	1	1	2	12	8	4	6	2	0	0	38	0	.	4	2	0	.	.	.	.	0	1	0	0	96.7	3	3	3	3
45	1	45	1	1	41	3	57.68	176.4	18.5365	4	0	4	260	3	2	3	1	4	1	2	2	2	3	7	8	4	1	4	14	3	34	0	.	7	3	0	.	.	.	.	0	1	0	0	96.6	4	2	2	3
46	1	46	1	1	51	3	70.8	167.5	25.235	1	0	1	210	1	2	0	1	2	0	1	3	1	1	3.2	3	1	1.8	6.5	0	0	39	0	.	1	1	0	.	.	.	.	0	0	0	0	96.433	2	3	1	1
47	1	47	1	2	62	3	60.6	152.5	26.0575	1	0	1	190	2	2	0	4	4	1	1	.	1	1	1	1	1	7.7	5.2	0	0	36	0	.	1	1	0	.	.	.	.	0	0	0	0	96.367	3	4	1	1
48	1	48	1	1	51	3	67.2	167	24.0955	3	0	1	185	2	2	0	2	11	1	1	3	1	3	10	1	1	3	1.5	0	0	45	0	.	1	1	0	.	.	.	.	0	0	0	0	96.233	3	3	3	1
49	1	49	1	1	51	3	60.2	158	24.1147	4	0	1	215	3	2	2	4	4	1	2	2	2	1	6	8	4	6	1.2	0	0	24	0	.	4	2	0	.	.	.	.	0	1	0	0	96.2	3	3	2	3
51	1	51	2	1	52	3	61.2	161.5	23.4642	.	0	1	244	6	2	2	.	3	0	2	1	2	1	9	8	4	3.5	0.4	2	1	23	0	.	5	3	6	.	.	.	.	0	1	0	.	95.533	3	3	2	3
52	1	52	2	1	53	3	61.4	161	23.6874	.	0	4	259	1	2	0	1	6	1	1	3	1	.	4.5	4	1	0.2	14.3	0	0	14	0	.	1	1	0	.	.	.	.	0	0	0	0	95.467	1	3	1	1
55	1	55	2	1	64	3	64.1	163.5	23.9785	.	0	4	270	2	2	0	3	3	0	1	.	1	1	3.2	2	1	4.2	3.2	0	0	26	0	.	1	1	0	.	.	.	.	0	0	0	0	94.767	1	4	1	1
56	1	56	2	1	82	3	80.55	170.5	27.7087	.	0	1	170	1	1	0	3	3	0	1	.	1	1	4	1	1	11	2.3	0	0	8	0	.	1	1	0	.	.	.	.	0	0	0	0	94.733	3	5	1	1
58	1	58	2	1	50	3	68.15	162	25.9678	.	0	1	265	4	2	0	2	4	1	1	3	1	3	6.5	2	1	3	7.5	0	0	67	0	.	1	1	0	.	.	.	.	0	0	0	0	94.367	3	3	2	1
59	1	59	2	1	37	3	77.45	173	25.8779	.	0	1	175	1	2	0	4	4	1	1	.	1	2	1.6	1	1	2.5	7.5	0	0	33	0	.	1	1	0	.	.	.	.	0	0	0	0	94.333	2	1	1	1
60	1	60	2	1	55	3	54.2	162	20.6523	.	0	1	145	2	2	0	2	3	0	1	.	1	1	1.6	3	1	3	7	0	0	25	0	.	1	1	0	.	.	.	.	0	0	0	0	94.333	2	3	1	1
61	1	61	2	1	55	3	55.62	172.5	18.6919	.	0	1	262	4	2	3	.	4	1	1	3	1	3	11	7	3	6	2	0	0	23	0	.	3	2	0	.	.	.	.	0	1	0	0	94.3	3	3	3	2
62	1	62	2	1	55	3	75.9	155	31.5921	.	0	1	180	2	2	0	1	3	0	1	.	1	1	1.7	3	1	6	5	0	0	23	0	.	1	1	0	.	.	.	.	0	0	0	0	94.133	3	3	1	1
63	1	63	2	1	38	3	71.65	170	24.7924	.	0	1	190	1	2	0	2	2	0	1	.	1	1	0.5	1	1	4.5	5	0	0	29	0	.	1	1	2	.	.	.	.	0	0	0	0	94.067	3	1	1	1
64	1	64	2	1	59	3	79.3	167.2	28.3662	.	0	1	271	2	2	3	.	4	1	2	3	2	1	10.5	8	4	3.5	3	0	0	40	0	.	4	2	0	.	.	.	.	0	1	1	1	31.6	3	3	3	3
65	1	65	2	1	39	3	53.1	170	18.3737	.	0	1	188	2	2	4	2	4	1	1	.	1	2	5	7	3	7	3.5	10	3	30	0	.	6	3	0	.	.	.	.	0	1	1	0	55.8	3	1	2	2
66	1	66	2	2	48	3	54.7	154.4	22.9452	.	0	1	205	2	2	0	3	5	1	1	.	1	2	7.6	3	1	10	4.5	1	1	29	0	.	2	1	0	.	.	.	.	0	0	0	0	93.867	3	2	2	1
68	1	68	2	1	52	3	58.96	166	21.3964	.	0	1	295	3	2	0	.	2	0	1	3	1	1	6	2	1	6	0.8	0	0	27	0	.	1	1	8	.	.	.	.	0	0	0	0	93.8	3	3	2	1
69	1	69	2	2	59	3	52.3	152	22.6368	.	0	1	150	4	2	3	1	4	1	2	.	2	2	3	7	3	4.2	4.5	1	1	15	0	.	4	2	0	.	.	.	.	0	1	0	0	93.667	3	3	1	2
71	1	71	2	1	66	3	58.8	158	23.5539	1	0	4	164	1	2	0	1	2	0	1	.	1	1	5.5	1	1	3.5	6.5	0	0	22	0	.	1	1	0	.	.	.	.	0	0	0	0	93.433	3	4	2	1
73	1	73	2	2	43	3	53.5	146.5	24.9275	1	0	4	150	1	2	0	1	4	1	1	.	1	1	2.5	1	1	3.5	10.5	0	0	39	0	.	1	1	0	.	.	.	.	0	0	0	0	93.333	1	2	1	1
74	1	74	2	1	70	3	59.62	163	22.4397	1	0	1	140	2	2	0	4	4	1	2	.	2	1	4.5	4	1	4	7.4	2	1	24	0	.	2	1	0	.	.	.	.	0	0	0	0	93.333	2	5	1	1
75	1	75	2	2	59	3	43	149	19.3685	2	0	4	158	2	2	0	1	3	0	1	3	1	1	5.5	4	1	6.5	1.5	3	2	36	0	.	3	2	0	.	.	.	.	0	0	0	0	93.2	3	3	2	1
76	1	76	2	1	22	3	54	173	18.0427	2	0	1	190	4	2	3	2	4	1	2	.	2	2	5	8	4	6	6.2	13	3	35	0	.	7	3	0	.	.	.	.	0	1	1	1	33.433	3	1	2	3
77	1	77	2	1	54	3	67.25	172.8	22.5219	2	0	1	158	1	2	0	1	4	1	1	.	1	2	4	4	1	3.5	4.5	0	0	32	0	.	1	1	5	.	.	.	.	0	0	0	0	93.1	3	3	1	1
78	1	78	2	1	66	3	65	165	23.8751	1	0	1	145	1	2	0	4	2	0	1	.	1	1	0.7	1	1	6.8	2.4	0	0	24	0	.	1	1	0	.	.	.	.	0	0	0	0	93.1	3	4	1	1
79	1	79	2	1	28	3	65	172	21.9713	5	0	4	175	5	2	3	1	5	1	2	.	2	2	5.5	8	4	2	5	22	3	37	0	.	7	3	0	.	.	.	.	0	1	1	1	28.467	4	1	2	3
81	1	81	2	1	73	3	58.4	167	20.9402	5	0	1	212	6	2	2	3	4	1	2	3	2	1	12	7	3	2.5	2.5	5	2	47	0	.	5	3	0	.	.	.	.	0	0	1	1	19.667	2	5	3	2
82	1	82	2	1	58	3	60.9	162.5	23.0627	1	0	1	153	1	2	0	.	4	1	1	3	1	2	6.5	1	1	12	0.8	1	1	40	0	.	2	1	0	.	.	.	.	0	0	0	0	92.733	3	3	2	1
83	1	83	2	2	63	3	53.98	152.3	23.272	2	0	1	150	2	2	3	2	4	1	2	.	2	2	12.5	6	2	8	0.5	4	2	40	0	.	4	2	0	.	.	.	.	0	1	0	0	92.633	3	4	3	2
84	1	84	2	2	76	3	53	147.5	24.3608	3	0	4	170	3	2	2	4	11	1	1	.	1	.	9	8	4	3.5	17	4	2	25	0	.	6	3	2	.	.	.	.	0	1	1	.	4.4	1	5	2	3
85	1	85	2	1	67	3	72.65	167.5	25.8944	.	0	1	119	1	2	0	4	2	0	1	.	1	1	1.5	1	1	3	8	0	0	11	0	.	1	1	0	.	.	.	.	0	0	0	0	92.5	2	4	1	1
86	1	86	2	1	67	3	53.7	166	19.4876	4	0	4	209	4	2	3	.	4	1	2	3	2	3	5	6	2	7	1	9	3	41	0	.	6	3	0	.	.	.	.	0	1	1	1	54.267	3	4	2	2
87	1	87	2	1	57	3	53.06	167.5	18.912	4	0	4	220	5	2	3	1	4	1	2	.	2	1	6.5	8	4	4	9.5	3	2	44	0	.	6	3	0	.	.	.	.	0	1	0	0	92.4	1	3	2	3
88	1	88	2	1	59	3	66.25	169	23.196	5	0	1	168	4	2	3	.	4	1	2	3	2	2	8	7	3	4	1.5	0	0	29	0	.	3	2	0	.	.	.	.	0	0	0	0	92.267	3	3	2	2
90	1	90	2	2	60	3	62.1	157.9	24.9073	1	0	1	142	1	2	0	1	4	1	1	.	1	.	3.2	1	1	4.3	7	0	0	30	0	.	1	1	0	.	.	.	.	0	0	0	0	92.233	2	4	1	1
91	1	91	2	1	56	3	70	171	23.939	1	0	1	145	1	2	0	4	3	0	1	.	1	.	1	1	1	6	5.5	0	0	28	0	.	1	1	0	.	.	.	.	0	0	0	0	92.033	3	3	1	1
92	1	92	2	1	63	3	64.7	170.5	22.2564	2	0	1	145	2	2	0	2	3	0	1	.	1	1	2.4	1	1	9.5	3.5	0	0	44	0	.	1	1	0	.	.	.	.	0	0	0	0	92	3	4	1	1
93	1	93	2	1	61	3	66.6	165.5	24.3152	2	0	1	135	3	2	0	4	4	1	2	.	2	3	3.6	4	1	6	7	0	0	48	0	.	1	1	0	.	.	.	.	0	0	0	0	91.8	3	4	1	1
95	1	95	2	1	71	3	56.38	168.5	19.8575	1	0	1	130	1	2	0	1	4	1	1	.	1	1	2.1	1	1	6.5	9	0	0	42	0	.	1	1	0	.	.	.	.	0	0	0	0	91.7	2	5	1	1
96	1	96	2	1	52	3	53.55	176.2	17.2484	5	0	4	245	5	2	3	1	4	1	2	.	2	2	7	8	4	7	2.5	15	3	40	0	.	7	3	0	.	.	.	.	0	1	1	1	78.667	3	3	2	3
98	1	98	2	2	52	3	72	157	29.2101	1	0	1	230	1	2	0	1	4	1	1	.	1	1	3	4	1	5	4.5	0	0	35	0	.	1	1	3	.	.	.	.	0	0	0	0	91.567	2	3	1	1
99	1	99	2	1	53	3	74.6	163	28.0778	5	0	1	270	4	2	3	1	11	1	2	.	2	1	10	7	3	3	3	8	3	34	0	.	6	3	2	.	.	.	.	0	1	0	0	91.567	3	3	3	2
100	1	100	2	1	74	3	65.3	160	25.5078	4	0	1	170	4	2	2	5	4	1	2	.	2	.	7	8	4	4	2.5	14	3	24	0	.	7	3	0	.	.	.	.	0	0	1	1	46.267	3	5	2	3
101	1	101	3	2	54	3	47	152.5	20.2096	2	0	1	115	3	2	3	3	4	1	1	.	1	.	1.5	7	3	9	7	0	0	32	0	.	3	2	0	.	.	.	.	0	0	0	0	91.433	2	3	1	2
102	1	102	3	2	60	3	58.52	153.5	24.8363	1	0	4	260	2	2	3	1	4	1	1	.	1	2	6.8	7	3	3	9.6	0	0	27	0	.	3	2	3	.	.	.	.	0	0	0	0	91.267	2	4	2	2
103	1	103	3	2	52	3	50	145	23.7812	4	0	1	185	3	2	3	4	4	1	1	.	1	.	5.5	8	4	2	8	1	1	35	0	.	5	3	0	.	.	.	.	0	1	0	1	91.233	2	3	2	3
104	1	104	3	2	34	3	59	162	22.4813	2	0	4	135	2	2	3	2	4	1	2	.	2	2	4	7	3	3.5	4	20	3	32	0	.	6	3	0	.	.	.	.	0	1	1	1	14.8	3	1	1	2
105	1	105	3	2	65	3	45.24	148.5	20.5149	4	0	1	170	5	2	3	1	5	1	2	.	2	2	8	8	4	7	5	11	3	33	0	.	7	3	0	.	.	.	.	0	1	1	1	6.833	3	4	2	3
108	1	108	3	1	60	3	60.45	161.7	23.1194	5	0	4	195	4	2	3	1	4	1	1	3	1	1	8	8	4	5	4	6	2	35	0	.	6	3	5	.	.	.	.	0	1	1	1	73.3	2	4	2	3
110	1	110	3	1	40	3	64.15	172.5	21.5585	5	0	4	180	5	2	4	.	5	1	1	3	1	2	9	8	4	2.5	4	4	2	49	0	.	6	3	5	.	.	.	.	0	1	1	1	60.933	4	2	2	3
111	1	111	3	1	57	3	53	162	20.1951	5	0	4	160	5	2	3	.	4	1	2	3	2	2	10	7	3	3	3	28	3	39	0	.	6	3	0	.	.	.	.	0	1	1	1	17.067	3	3	3	2
112	1	112	3	1	61	3	78.9	169	27.6251	1	0	1	166	1	2	0	1	3	0	2	.	2	1	7	1	1	8	1.5	0	0	32	0	.	1	1	0	.	.	.	.	0	0	0	0	90.767	3	4	2	1
113	1	113	3	1	68	3	55.58	155	23.1342	2	0	1	125	3	2	3	1	4	1	1	3	1	1	6	8	4	5.8	1.7	4	2	29	0	.	6	3	0	.	.	.	.	0	1	0	0	90.767	3	4	2	3
115	1	115	3	1	65	3	55.86	165	20.5179	6	0	4	235	5	2	3	4	6	1	2	3	2	3	10.5	8	4	2.5	3	2	1	46	0	.	5	3	6	.	.	.	.	0	1	0	0	90.633	2	4	3	3
116	1	116	3	1	59	3	52	160.5	20.1861	2	0	1	155	3	2	3	1	6	1	1	3	1	2	6	6	2	2	7	0	0	33	0	.	2	1	0	.	.	.	.	0	0	0	0	90.533	2	3	2	2
117	1	117	3	1	36	3	59.44	176	19.189	2	0	1	147	2	2	0	1	4	1	1	.	1	2	3.5	4	1	6.5	3	1	1	37	0	.	2	1	0	.	.	.	.	0	1	0	0	90.4	3	1	1	1
118	1	118	3	1	60	3	77	171	26.3329	2	0	1	200	2	2	3	2	4	1	2	.	2	1	5	7	3	1.3	11	2	1	41	0	.	4	2	2	.	.	.	.	0	0	1	1	62.233	2	4	2	2
119	1	119	3	1	65	3	61.6	170	21.3149	1	0	4	213	1	2	0	4	4	1	1	.	1	2	4.4	3	1	1.2	11.5	0	0	34	0	.	1	1	0	.	.	.	.	0	0	0	0	90.1	1	4	1	1
120	1	120	3	1	68	3	63.6	158	25.4767	2	0	4	175	1	2	0	4	3	0	1	.	1	1	4.8	3	1	3	18.5	0	0	20	0	.	1	1	0	.	.	.	.	0	0	0	0	90.067	1	4	1	1
121	1	121	3	1	58	3	67.9	171	23.2208	1	0	1	118	1	2	0	3	2	0	1	.	1	1	1.7	1	1	9.2	3.2	0	0	25	0	.	1	1	0	.	.	.	.	0	0	0	0	89.933	3	3	1	1
122	1	122	3	2	59	3	67.05	152.8	28.7179	4	0	1	175	3	2	4	1	4	1	1	.	1	3	10.8	7	3	0.7	2.8	7	3	29	0	.	6	3	0	.	.	.	.	0	1	0	0	89.867	2	3	3	2
124	1	124	3	1	71	3	63.9	176.5	20.5122	2	0	4	200	4	2	3	4	11	1	2	.	2	.	3.5	7	3	3	14.5	0	0	44	0	.	3	2	5	.	.	.	.	0	0	0	0	89.7	1	5	1	2
125	1	125	3	2	57	3	55.7	149.5	24.9214	1	0	1	115	1	2	0	3	11	1	1	.	1	3	2.5	2	1	4.5	5.5	0	0	40	0	.	1	1	0	.	.	.	.	0	0	1	0	89.6	3	3	1	1
126	1	126	3	1	56	3	60.3	176	19.4667	1	0	4	219	1	2	0	2	4	1	1	.	1	1	1.6	1	1	2.5	12	0	0	37	0	.	1	1	2	.	.	.	.	0	0	0	0	89.6	1	3	1	1
127	1	127	3	1	58	3	62.1	156	25.5178	2	0	4	180	2	2	3	2	11	1	2	.	2	.	2	6	2	2	16	0	0	17	0	.	2	1	0	.	.	.	.	0	0	0	0	89.467	1	3	1	2
128	1	128	3	2	32	3	54.28	162.2	20.6318	1	0	4	180	2	2	3	1	4	1	1	.	1	2	2.8	7	3	1	15.5	4	2	35	0	.	5	3	0	.	.	.	.	0	1	0	0	89.467	1	1	1	2
129	1	129	3	2	52	3	67.25	147	31.1213	1	0	1	151	1	2	0	1	4	1	1	.	1	1	6.8	1	1	2.3	2.5	0	0	23	0	.	1	1	0	.	.	.	.	0	0	0	0	89.367	3	3	2	1
130	1	130	3	2	57	3	55.4	154	23.3598	4	0	1	150	3	2	2	.	4	1	2	3	2	1	7.5	8	4	5	3	3	2	25	0	.	6	3	0	.	.	.	.	0	1	0	0	89.367	3	3	2	3
132	1	132	3	1	51	3	59.3	164.5	21.9141	4	0	1	135	4	2	2	4	3	0	2	.	2	2	6	7	3	10	0.6	4	2	35	0	.	5	3	0	.	.	.	.	0	1	1	1	23.433	3	3	2	2
133	1	133	3	2	33	3	49.5	157	20.082	5	0	1	152	5	2	3	1	4	1	2	2	2	2	7.2	8	4	4	0.2	5	2	38	0	.	6	3	0	.	.	.	.	0	1	1	.	30.733	3	1	2	3
134	1	134	3	2	41	3	50.8	158	20.3493	1	0	1	125	1	2	0	1	5	1	1	.	1	2	2	1	1	0.7	11.5	0	0	26	0	.	1	1	0	.	.	.	.	0	0	0	0	89.167	1	2	1	1
136	1	136	3	1	51	3	72.3	177.5	22.9478	1	0	4	165	1	2	3	1	5	1	1	.	1	2	3.7	7	3	2.3	13	0	0	27	0	.	3	2	0	.	.	.	.	0	0	0	0	89.133	1	3	1	2
137	1	137	3	1	55	3	58.2	163.6	21.7448	2	0	1	129	3	2	3	1	3	0	1	.	1	1	3.5	6	2	5.7	3.5	0	0	38	0	.	2	1	0	.	.	.	.	0	0	0	0	89	3	3	1	2
138	1	138	3	1	64	3	58.8	164	21.862	1	0	1	175	1	2	0	3	5	1	2	.	2	3	2.8	4	1	7.7	4.2	2	1	29	0	.	2	1	0	.	.	.	.	0	1	0	0	89	3	4	1	1
139	1	139	3	2	41	3	62	164.8	22.8285	1	0	1	135	2	2	0	2	5	1	2	.	2	2	7.8	3	1	5	6.8	10	3	54	0	.	4	2	0	.	.	.	.	0	1	0	0	88.9	2	2	2	1
140	1	140	3	1	66	3	68	159.5	26.7293	1	0	1	179	1	2	0	1	2	0	1	.	1	1	2.4	1	1	9.1	4	0	0	29	0	.	1	1	0	.	.	.	.	0	0	0	0	87.967	3	4	1	1
141	1	141	3	2	61	3	61.8	156	25.3945	2	0	1	150	3	2	3	4	5	1	2	.	2	2	3.4	7	3	6.3	4.6	8	3	34	0	.	6	3	0	.	.	.	.	0	1	0	0	87.6	3	4	1	2
143	1	143	3	2	29	3	66	164.5	24.39	3	0	4	155	4	2	3	2	4	1	2	.	2	2	2.5	7	3	5	14	17	3	51	0	.	6	3	0	.	.	.	.	0	1	0	0	87.367	1	1	1	2
144	1	144	3	2	35	3	47.6	161	18.3635	1	0	1	145	1	2	0	4	3	0	1	.	1	1	2.5	3	1	5	8.5	0	0	38	0	.	1	1	3	.	.	.	.	0	0	0	0	87.033	3	1	1	1
145	1	145	3	1	74	3	47.5	160.5	18.4393	1	0	4	145	1	2	0	4	2	0	1	.	1	1	8.2	1	1	1.1	11.5	0	0	48	0	.	1	1	0	.	.	.	.	0	0	0	0	87	1	5	2	1
146	1	146	3	1	44	3	78.8	171.5	26.7916	1	0	1	193	2	2	0	3	3	0	2	.	2	1	4	2	1	5.4	12.8	1	1	26	0	.	2	1	0	.	.	.	.	0	1	0	0	86.9	3	2	1	1
147	1	147	3	1	66	3	52.5	157.7	21.1104	1	0	1	155	1	2	0	4	4	1	1	.	1	3	4.3	4	1	5.7	3.8	2	1	32	0	.	2	1	0	.	.	.	.	0	1	0	0	86.8	3	4	1	1
149	1	149	3	1	61	3	59.2	160	23.125	1	0	1	175	1	1	0	2	3	0	2	.	2	1	5.2	2	1	.	1.3	1	1	28	0	.	2	1	0	.	.	.	.	0	1	0	0	86.433	3	4	2	1
150	1	150	3	1	54	3	64.2	166	23.298	2	0	1	170	3	2	3	3	3	0	2	3	2	1	4	7	3	11	1.2	6	2	28	0	.	5	3	0	.	.	.	.	0	1	0	0	86.433	3	3	1	2
153	1	153	3	1	49	3	70.7	165	25.9688	1	0	1	155	1	2	0	3	5	1	1	.	1	2	3.2	1	1	6.5	6	0	0	32	0	.	1	1	0	.	.	.	.	0	0	0	0	86.1	3	2	1	1
154	1	154	3	1	48	3	81.3	169	28.4654	1	0	1	195	1	2	0	2	5	1	1	.	1	2	1.7	1	1	6.4	8	1	1	27	0	.	2	1	0	.	.	.	.	0	1	0	0	86.067	3	2	1	1
155	1	155	3	1	71	3	50.3	159.1	19.8714	.	0	5	176	1	2	0	1	2	0	1	.	1	1	1.5	3	1	3	4	0	0	8	0	.	1	1	0	.	.	.	.	0	0	0	0	85.933	1	5	1	1
159	1	159	3	1	49	3	68.7	173.1	22.9278	3	0	1	133	4	2	0	3	4	1	1	.	1	1	5.2	2	1	10.5	1.1	0	0	46	0	.	1	1	0	.	.	.	.	0	0	0	0	85.4	3	2	2	1
160	1	160	3	2	39	3	54.4	158.5	21.6541	1	0	1	120	1	2	0	2	4	1	1	.	1	2	0.8	1	1	10.3	1	0	0	32	0	.	1	1	0	.	.	.	.	0	0	0	0	85.167	3	1	1	1
161	1	161	3	1	42	3	57.6	167	20.6533	.	0	1	165	3	2	0	2	4	1	1	3	1	2	7.2	2	1	6.2	0.9	0	0	56	0	.	1	1	0	.	.	.	.	0	0	0	0	85.033	3	2	2	1
163	1	163	3	1	62	3	63.6	173	21.2503	.	0	1	190	3	2	0	4	3	0	2	.	2	1	2	4	1	13	2.5	0	0	28	0	.	1	1	0	.	.	.	.	0	0	0	0	84.8	3	4	1	1
164	1	164	3	1	45	3	69.7	173	23.2884	2	0	4	220	3	2	0	1	5	1	1	.	1	2	8	3	1	5	6.2	0	0	70	0	.	1	1	0	.	.	.	.	0	0	0	0	84.7	2	2	2	1
166	1	166	3	1	67	3	43.7	161.5	16.7547	1	0	4	215	4	2	3	2	4	1	2	.	2	2	4	7	3	15	6	0	0	48	0	.	3	2	0	.	.	.	.	0	1	0	0	84.467	3	4	1	2
167	1	167	3	1	65	3	53.2	160	20.7813	4	0	1	145	3	2	2	2	4	1	2	3	2	2	10	6	2	2	5	5	2	39	0	.	4	2	0	.	.	.	.	0	1	0	0	84.333	3	4	3	2
168	1	168	3	1	62	3	67.5	170	23.3564	.	0	1	145	1	2	0	2	5	1	1	.	1	2	3.2	1	1	3	4	0	0	36	0	.	1	1	0	.	.	.	.	0	0	0	0	84.233	3	4	1	1
169	1	169	3	1	71	3	75.8	169	26.5397	.	0	4	225	4	2	3	4	6	1	2	.	2	2	7	8	4	13	2.5	3	2	35	0	.	6	3	0	.	.	.	.	0	1	0	1	84.1	3	5	2	3
172	1	172	3	1	61	3	50.7	161.9	19.3426	4	0	4	180	3	2	2	1	3	0	2	.	2	1	3	7	3	2	14	0	0	26	0	.	3	2	0	.	.	.	.	0	0	0	1	84	2	4	1	2
173	1	173	3	1	76	3	62.6	168	22.1797	1	0	4	215	1	2	3	1	4	1	2	3	2	2	11.2	7	3	3.5	1.6	3	2	46	0	.	5	3	0	.	.	.	.	0	0	0	0	84	2	5	3	2
174	1	174	3	1	68	3	70.8	172.3	23.8486	3	0	1	170	3	2	3	.	4	1	1	3	1	2	4.5	6	2	6	0.9	0	0	37	0	.	2	1	0	.	.	.	.	0	0	0	0	83.967	3	4	1	2
175	1	175	3	1	66	3	56.1	163	21.1148	6	0	1	230	5	2	3	1	3	0	2	3	2	1	7.5	7	3	2	2.3	6	2	50	0	.	5	3	0	.	.	.	.	0	1	0	1	83.867	3	4	2	2
176	1	176	3	2	72	3	51.4	150	22.8444	3	0	1	197	2	2	3	2	4	1	2	.	2	1	5.3	8	4	2	12	1	1	46	0	.	5	3	0	.	.	.	.	0	1	0	0	83.833	2	5	2	3
177	1	177	3	1	44	3	83.1	173	27.7657	1	0	1	220	1	2	0	4	4	1	1	.	1	1	2.4	2	1	0.8	12.8	0	0	38	0	.	1	1	0	.	.	.	.	0	0	0	0	83.767	3	2	1	1
178	1	178	3	2	40	3	57.3	153	24.4778	3	0	4	217	4	2	3	2	4	1	2	.	2	2	2	8	4	6	12	0	0	41	0	.	4	2	0	.	.	.	.	0	1	0	0	83.633	1	2	1	3
179	1	179	3	1	38	3	62.4	166	22.6448	3	0	4	235	4	2	3	.	4	1	2	3	2	2	3.5	8	4	1	.	6	2	37	0	.	6	3	0	.	.	.	.	0	1	1	1	15.367	1	1	1	3
180	1	180	3	2	73	3	50.1	152.5	21.5426	.	0	1	105	5	2	3	1	4	1	2	.	2	1	4.3	7	3	5	3	4	2	62	0	.	5	3	0	.	.	.	.	0	1	0	0	83.533	3	5	1	2
181	1	181	3	2	61	3	53.5	153.7	22.6468	3	0	4	181	4	2	0	4	4	1	2	.	2	2	6.5	4	1	6	8	31	3	53	0	.	4	2	0	.	.	.	.	0	1	1	1	21.533	2	4	2	1
182	1	182	3	2	61	3	60.6	150	26.9333	3	0	1	180	3	2	1	2	5	1	2	3	2	3	7	7	3	3	5	4	2	33	0	.	5	3	0	.	.	.	.	0	1	0	0	83.3	2	4	2	2
183	1	183	3	1	61	3	63.1	164.6	23.29	1	0	1	129	1	2	0	4	3	0	1	.	1	1	3.8	2	1	6	7.5	0	0	47	0	.	1	1	0	.	.	.	.	0	0	1	0	80.3	2	4	1	1
185	1	185	3	1	47	3	70.75	163	26.6288	1	0	1	125	1	2	0	4	3	0	2	.	2	1	3.5	1	1	4.3	3.8	0	0	24	0	.	1	1	0	.	.	.	.	0	0	0	0	83.067	3	2	1	1
186	1	186	3	1	57	3	57.56	161	22.2059	1	0	1	170	1	2	0	1	2	0	2	.	2	1	3.2	2	1	3.5	5.5	0	0	36	0	.	1	1	0	.	.	.	.	0	0	0	0	82.933	3	3	1	1
187	1	187	3	2	60	3	76.5	156	31.4349	2	0	1	185	2	2	0	1	4	1	2	.	2	3	4.4	2	1	3.5	4	4	2	36	0	.	3	2	0	.	.	.	.	0	1	0	0	82.933	2	4	1	1
188	1	188	3	2	62	3	46.8	145	22.2592	2	0	4	150	1	2	0	1	4	1	1	.	1	3	2.4	3	1	5.3	2.9	0	0	20	0	.	1	1	0	.	.	.	.	0	0	0	0	82.833	3	4	1	1
189	1	189	3	2	52	3	55.7	152.5	23.9506	3	0	1	148	3	2	4	.	5	1	2	3	2	2	10	8	4	2	4	17	3	37	0	.	7	3	0	.	.	.	.	0	1	0	0	82.833	2	3	3	3
190	1	190	3	1	55	3	65	160.7	25.1699	1	0	1	230	2	2	3	1	5	1	1	.	1	2	1.5	6	2	1	11	0	0	33	0	.	2	1	0	.	.	.	.	0	0	0	0	82.7	2	3	1	2
191	1	191	3	1	67	3	51.49	166	18.6856	2	0	1	155	3	2	0	2	2	0	1	.	1	1	3.6	2	1	3.5	6.5	0	0	59	0	.	1	1	0	.	.	.	.	0	0	0	0	82.6	2	4	1	1
192	1	192	3	2	61	3	44.9	148	20.4985	.	0	1	90	4	2	2	3	3	0	2	.	2	1	3.5	7	3	10	2.5	23	3	47	0	.	6	3	0	.	.	.	.	0	1	0	0	82.467	3	4	1	2
193	1	193	3	2	52	3	56.9	163	21.4159	.	0	1	120	3	2	0	1	4	1	1	.	1	1	8.5	1	1	.	4	0	0	23	0	.	1	1	2	.	.	.	.	0	0	0	0	82.467	2	3	2	1
194	1	194	3	2	64	3	61.4	157	24.9097	.	0	1	155	3	2	3	3	3	0	2	.	2	.	3	6	2	14	2	4	2	39	0	.	4	2	0	.	.	.	.	0	1	0	0	82.367	3	4	1	2
195	1	195	3	1	60	3	58.94	164	21.914	.	0	4	172	5	2	3	1	3	0	2	3	2	.	9	7	3	4	2.5	1	1	45	0	.	4	2	0	.	.	.	.	0	1	0	0	82.233	1	4	2	2
196	1	196	3	2	61	3	53	155.5	21.9187	.	0	4	115	5	2	3	2	6	1	2	.	2	.	6.7	8	4	7.5	3	19	3	42	0	.	7	3	0	.	.	.	.	0	1	1	.	12.767	3	4	2	3
197	1	197	3	1	61	3	64.9	167	23.2708	.	0	1	205	6	2	2	5	3	0	2	.	2	.	7.5	7	3	3.7	1.5	0	0	52	0	.	3	2	0	.	.	.	.	0	1	0	0	82.133	3	4	2	2
198	1	198	3	1	71	3	52.3	.	.	.	0	4	45	4	2	3	5	6	1	1	3	1	2	8	8	4	.	.	9	3	24	0	.	7	3	0	.	.	.	.	0	0	1	.	20.867	2	5	2	3
199	1	199	3	1	64	3	65.6	173.5	21.7924	.	0	1	130	2	2	3	1	3	0	1	3	1	1	4	6	2	3	4.5	0	0	26	0	.	2	1	0	.	.	.	.	0	0	0	0	82	3	4	1	2
200	1	200	3	1	60	3	60.8	170.5	20.9149	.	0	1	195	2	2	0	4	3	0	1	.	1	.	3.2	1	1	5.2	2.3	0	0	37	0	.	1	1	0	.	.	.	.	0	0	0	0	82	3	4	1	1
201	1	201	4	1	67	3	51.6	164.5	19.0686	.	0	4	200	6	2	3	4	11	1	2	.	2	.	3	7	3	5	10	6	2	28	0	.	5	3	0	.	.	.	.	0	0	1	.	4.4	1	4	1	2
202	1	202	4	1	63	3	59.26	166.6	21.3507	.	0	1	155	6	2	2	3	4	1	2	3	2	1	4	7	3	16	1.5	11	3	43	0	.	6	3	6	.	.	.	.	0	1	0	0	81.767	3	4	1	2
203	1	203	4	2	57	3	52.3	148.5	23.7164	.	0	1	165	2	2	2	.	3	0	1	3	1	.	4	6	2	3.5	4	0	0	35	0	.	2	1	0	.	.	.	.	0	0	0	0	81.733	3	3	1	2
204	1	204	4	1	35	3	89.5	187.5	25.4578	.	0	1	250	1	2	0	1	5	1	1	.	1	2	2.8	1	1	4.5	2	0	0	28	0	.	1	1	0	.	.	.	.	0	0	0	0	81.667	3	1	1	1
205	1	205	4	2	64	3	56	153.5	23.7668	.	0	1	140	2	2	0	2	4	1	1	.	1	1	2.8	1	1	6.5	3.5	0	0	33	0	.	1	1	0	.	.	.	.	0	0	0	0	81.533	3	4	1	1
206	1	206	4	2	28	3	46.7	158	18.7069	.	0	1	245	2	2	0	3	5	1	1	.	1	3	2	1	1	3.5	7.5	0	0	36	0	.	1	1	0	.	.	.	.	0	0	0	0	81.533	3	1	1	1
208	1	208	4	1	75	3	68.95	168	24.4296	.	0	4	135	1	2	0	1	4	1	1	3	1	2	6	1	1	0.3	14.2	0	0	36	0	.	1	1	2	.	.	.	.	0	0	0	0	81.433	1	5	2	1
210	1	210	4	2	42	3	46.5	159.5	18.2781	1	0	4	165	2	2	0	2	5	1	1	.	1	.	2	1	1	1.5	6	0	0	35	0	.	1	1	0	.	.	.	.	0	0	0	0	81.3	2	2	1	1
211	1	211	4	2	39	3	40.8	150	18.1333	.	0	4	160	2	2	3	2	4	1	2	.	2	1	5.3	7	3	12.5	1.6	9	3	26	0	.	6	3	0	.	.	.	.	0	1	0	0	80.833	1	1	2	2
212	1	212	4	2	58	3	66.3	149.5	29.6641	1	0	1	172	3	2	0	2	2	0	2	.	2	1	3	4	1	2	4	0	0	37	0	.	1	1	0	.	.	.	.	0	0	0	0	80.733	2	3	1	1
213	1	213	4	1	67	3	51.2	160.3	19.9252	.	0	1	159	1	2	0	4	2	0	1	.	1	1	1.5	1	1	10	1.3	0	0	18	0	.	1	1	0	.	.	.	.	0	0	0	0	80.6	3	4	1	1
214	1	214	4	2	63	3	59.06	156	24.2686	3	0	1	220	3	2	3	1	7	1	2	.	2	.	2.5	6	2	2.5	9.5	0	0	24	0	.	2	1	0	.	.	.	.	0	0	0	0	80.6	3	4	1	2
215	1	215	4	1	64	3	76.1	173.5	25.2805	2	0	1	190	2	2	5	1	3	0	2	.	2	1	5.4	8	4	3.5	4	0	0	21	0	.	4	2	0	.	.	.	.	0	1	0	0	80.367	3	4	2	3
216	1	216	4	2	72	3	41.6	148.5	18.8643	4	0	1	225	5	2	3	1	2	0	2	.	2	1	5	8	4	2	1	7	3	29	0	.	7	3	0	.	.	.	.	0	0	1	.	21.933	2	5	2	3
217	1	217	4	1	55	3	66.4	168	23.5261	5	0	4	165	4	2	3	3	9	1	2	.	2	1	6	8	4	9	6.5	4	2	41	0	.	6	3	1	.	.	.	.	0	1	0	0	80.133	1	3	2	3
218	1	218	4	1	47	3	71.8	165.5	26.2137	5	0	4	130	4	2	3	1	5	1	1	.	1	.	7.5	6	2	0.5	7	0	0	32	0	.	2	1	0	.	.	.	.	0	0	0	0	80.033	2	2	2	2
220	1	220	4	1	50	3	56.96	172.3	19.1867	6	0	1	215	6	2	3	5	11	1	2	.	2	.	6	9	4	3	7	2	1	30	0	.	6	3	9	.	.	.	.	0	1	0	.	79.8	3	3	2	4
222	1	222	4	1	69	3	68.5	161.7	26.1981	2	0	1	165	3	2	3	1	3	0	2	3	2	1	2.5	7	3	4	4	0	0	22	0	.	3	2	0	.	.	.	.	0	0	0	0	79.567	2	4	1	2
223	1	223	4	1	55	3	68.6	168	24.3056	3	0	4	204	3	2	3	5	4	1	2	.	2	.	5.5	7	3	4.5	0.8	1	1	26	0	.	4	2	0	.	.	.	.	0	1	0	0	79.567	2	3	2	2
224	1	224	4	1	51	3	69.3	173	23.1548	4	0	1	133	4	2	3	5	4	1	2	.	2	2	7.5	9	4	1	16.5	0	0	35	0	.	6	3	0	.	.	.	.	0	1	1	0	68.1	2	3	2	4
225	1	225	4	1	77	3	45.5	165	16.7126	4	0	1	150	5	2	3	5	3	0	2	.	2	1	6	9	4	4	1.5	8	3	31	0	.	7	3	0	.	.	.	.	0	0	1	1	4.467	2	5	2	4
226	1	226	4	1	61	3	59.1	165	21.708	1	0	1	126	1	2	0	3	2	0	1	.	1	1	3.2	2	1	9	3.8	0	0	20	0	.	1	1	0	.	.	.	.	0	0	0	0	79.433	3	4	1	1
227	1	227	4	1	42	3	68.9	165.5	25.1549	4	0	1	215	3	2	3	1	4	1	1	.	1	2	3.3	6	2	3	6.5	0	0	20	0	.	2	1	0	.	.	.	.	0	0	0	0	79.333	2	2	1	2
229	1	229	4	1	69	3	48.86	160.1	19.0621	2	0	1	225	3	2	3	3	4	1	2	.	2	2	2.5	6	2	5.8	9.2	1	1	26	0	.	3	2	0	.	.	.	.	0	1	0	1	79.2	2	4	1	2
230	1	230	4	1	48	3	75	167	26.8923	4	0	1	190	3	2	0	1	5	1	1	.	1	2	3.2	1	1	5.5	4.5	0	0	39	0	.	1	1	0	.	.	.	.	0	0	0	0	79.1	3	2	1	1
231	1	231	4	2	64	3	63.4	154.5	26.5603	3	0	1	140	5	2	3	1	5	1	2	.	2	2	4	8	4	3	4.2	2	1	26	0	.	5	3	0	.	.	.	.	0	1	1	1	55.733	3	4	1	3
232	1	232	4	1	44	3	60.8	162	23.1672	1	0	1	160	3	2	0	4	5	1	1	.	1	2	3.5	4	1	7	4.6	0	0	35	0	.	1	1	0	.	.	.	.	0	0	0	0	78.967	3	2	1	1
233	1	233	4	1	72	3	74	160.7	28.655	1	0	1	150	2	2	0	4	5	1	1	.	1	3	6	2	1	0.5	9	0	0	26	0	.	1	1	0	.	.	.	.	0	0	0	0	78.867	2	5	2	1
234	1	234	4	1	36	3	87.55	170.5	30.1167	5	0	1	220	4	2	2	1	5	1	2	.	2	2	5	8	4	3	6	3	2	50	0	.	6	3	0	.	.	.	.	0	1	0	0	78.733	2	1	2	3
235	1	235	4	1	40	3	71.8	162	27.3586	5	0	4	188	5	2	3	1	4	1	2	.	2	2	9.5	8	4	.	7.2	20	3	29	0	.	7	3	0	.	.	.	.	0	1	1	1	21	1	2	2	3
236	1	236	4	1	63	3	69.3	171	23.6996	1	0	1	190	2	2	0	2	4	1	1	.	1	2	4	1	1	4.5	5.5	0	0	37	0	.	1	1	0	.	.	.	.	0	0	0	0	78.6	3	4	1	1
237	1	237	4	1	64	3	49.3	159.6	19.3545	1	0	1	135	2	2	3	1	4	1	1	.	1	2	2.2	6	2	2.5	8.5	0	0	51	0	.	2	1	0	.	.	.	.	0	0	0	0	78.5	2	4	1	2
238	1	238	4	1	32	3	68.1	182.5	20.4466	4	0	4	190	4	2	3	1	4	1	2	.	2	2	7.5	7	3	3.5	8.5	10	3	32	0	.	6	3	0	.	.	.	.	0	1	0	0	78.5	2	1	2	2
240	1	240	4	1	45	3	70.35	171.5	23.9186	.	0	1	210	2	2	0	2	4	1	1	.	1	2	2.5	1	1	3	6.3	0	0	23	0	.	1	1	0	.	.	.	.	0	0	0	0	78.167	3	2	1	1
241	1	241	4	1	65	3	52.3	164.3	19.3743	2	0	1	150	4	2	3	5	3	0	2	.	2	1	5	7	3	7	1.2	1	1	23	0	.	4	2	0	.	.	.	.	0	1	0	0	78.033	3	4	2	2
242	1	242	4	1	68	3	68.5	166.6	24.6797	2	0	1	230	1	2	0	1	2	0	1	3	1	1	4.8	1	1	0.5	1.5	0	0	22	0	.	1	1	2	.	.	.	.	0	0	0	0	78.033	3	4	1	1
243	1	243	4	1	85	3	42	157.5	16.9312	5	0	1	160	5	2	3	5	4	1	2	.	2	2	6.5	8	4	3.5	2.3	31	3	58	0	.	7	3	0	.	.	.	.	0	0	1	1	7.667	2	5	2	3
244	1	244	4	1	63	3	66.05	167	23.6832	2	0	1	200	4	2	3	2	3	0	1	.	1	1	3.5	8	4	2.2	5	1	1	32	0	.	5	3	0	.	.	.	.	0	1	1	0	64.267	3	4	1	3
245	1	245	4	2	58	3	61.5	.	.	1	0	1	105	1	2	0	1	5	1	2	.	2	2	15	4	1	2.5	1.5	10	3	35	0	.	4	2	0	.	.	.	.	0	1	0	0	77.8	4	3	3	1
246	1	246	4	1	58	3	75.8	168.5	26.6974	4	0	1	165	3	2	0	2	2	0	1	.	1	1	3	4	1	9.5	1.5	1	1	23	0	.	2	1	0	.	.	.	.	0	1	0	0	77.8	3	3	1	1
247	1	247	4	2	70	3	64.5	149	29.0527	2	0	1	290	3	2	3	3	5	1	2	.	2	2	2.7	8	4	3.4	5.4	1	1	20	0	.	5	3	0	.	.	.	.	0	0	0	0	77.7	3	5	1	3
248	1	248	4	1	60	3	67.6	161.5	25.918	5	0	4	199	5	2	4	2	4	1	2	3	2	1	18.5	8	4	1.5	4.5	41	3	43	0	.	7	3	0	.	.	.	.	0	1	1	1	12.1	4	4	3	3
249	1	249	4	2	50	3	58.54	148	26.7257	1	0	4	213	1	2	0	1	5	1	2	.	2	2	7.4	1	1	6.5	5	0	0	25	0	.	1	1	0	.	.	.	.	0	0	0	0	77.333	2	3	2	1
250	1	250	4	1	38	3	59.3	167	21.2629	1	0	1	165	3	2	3	1	4	1	2	.	2	2	6.5	8	4	1.3	5.5	5	2	21	0	.	6	3	0	.	.	.	.	0	1	0	0	77.333	2	1	2	3
251	1	251	4	1	52	3	67.15	161	25.9056	1	0	1	212	1	2	0	3	4	1	1	.	1	2	1.7	4	1	12	0.7	0	0	16	0	.	1	1	0	.	.	.	.	0	0	0	0	77.233	3	3	1	1
252	1	252	4	1	48	3	65.5	167.5	23.346	6	0	4	211	6	2	3	1	4	1	2	.	2	2	8	8	4	1.2	4	17	3	32	0	.	7	3	0	.	.	.	.	0	1	1	1	11.233	2	2	2	3
253	1	253	4	1	48	3	45	157	18.2563	4	0	1	185	5	2	3	1	4	1	1	3	1	2	5	8	4	5	2	1	1	25	0	.	5	3	0	.	.	.	.	0	1	1	1	32.467	3	2	2	3
254	1	254	4	1	65	3	58	168.2	20.501	2	0	4	180	3	2	0	4	4	1	1	.	1	2	4.5	4	1	5.7	5.7	2	1	39	0	.	2	1	0	.	.	.	.	0	1	0	0	77.1	3	4	1	1
255	1	255	4	1	64	3	53	165	19.4674	.	0	4	142	2	2	3	2	3	0	2	.	2	1	3.3	6	2	7	7.2	3	2	36	0	.	4	2	0	.	.	.	.	0	1	0	0	77	1	4	1	2
257	1	257	4	1	53	3	55.14	167	19.7712	1	0	1	190	4	2	3	1	3	0	2	.	2	1	1.2	7	3	6.4	4.2	1	1	28	0	.	4	2	0	.	.	.	.	0	1	0	0	76.867	3	3	1	2
258	1	258	4	1	62	3	65.5	167	23.486	.	0	4	215	4	2	0	3	2	0	1	.	1	1	2.3	4	1	10	5	0	0	29	0	.	1	1	1	.	.	.	.	0	0	0	0	76.633	3	4	1	1
259	1	259	4	1	52	3	72.25	168	25.5988	.	0	4	215	1	2	0	2	3	0	1	.	1	1	5.2	4	1	1.5	14.5	0	0	28	0	.	1	1	0	.	.	.	.	0	0	0	0	76.533	1	3	2	1
260	1	260	4	1	69	3	60.6	164	22.5312	3	0	4	190	3	2	4	4	4	1	2	.	2	3	11	8	4	1.5	7.5	6	2	28	0	.	6	3	4	.	.	.	.	0	1	0	0	76.4	2	4	3	3
261	1	261	4	1	55	3	64.1	158	25.677	4	0	1	169	3	2	2	3	3	0	2	.	2	1	4	7	3	4	3	2	1	14	0	.	4	2	0	.	.	.	.	0	1	0	0	76.4	3	3	1	2
262	1	262	4	1	41	3	67.3	163.5	25.1756	1	0	1	218	2	2	0	1	4	1	1	.	1	2	2	1	1	1.5	9.5	0	0	38	0	.	1	1	0	.	.	.	.	0	0	0	0	76.3	2	2	1	1
263	1	263	4	2	72	3	50	146	23.4566	4	0	1	133	5	2	3	1	4	1	2	.	2	2	6	8	4	4	2	3	2	17	0	.	6	3	0	.	.	.	.	0	1	0	0	76.167	2	5	2	3
264	1	264	4	2	59	3	61.8	159	24.4452	.	0	1	155	1	2	0	1	4	1	1	.	1	2	4.5	1	1	0.5	10.5	0	0	51	0	.	1	1	0	.	.	.	.	0	0	0	0	76.167	2	3	1	1
265	1	265	4	2	57	3	59.4	154	25.0464	3	0	1	138	2	2	0	4	2	0	1	.	1	1	9.7	3	1	7	0.9	0	0	39	0	.	1	1	0	.	.	.	.	0	0	0	0	76.067	3	3	2	1
267	1	267	4	1	35	3	74.3	171.3	25.3206	1	0	1	239	2	2	0	1	5	1	1	.	1	2	5.2	1	1	1	5	0	0	24	0	.	1	1	0	.	.	.	.	0	0	0	0	75.833	2	1	2	1
268	1	268	4	2	41	3	57.9	160.5	22.4765	2	0	1	160	2	2	3	1	6	1	2	.	2	2	4.5	6	2	3	11.5	2	1	20	0	.	3	2	0	.	.	.	.	0	1	0	0	75.8	1	2	1	2
269	1	269	4	1	63	3	62.1	168.5	21.8722	3	0	1	162	3	2	2	2	3	0	2	.	2	1	5	7	3	5.6	0.7	0	0	28	0	.	3	2	0	.	.	.	.	0	0	0	0	75.7	3	4	2	2
270	1	270	4	1	55	3	65.9	164.5	24.3531	1	0	1	169	1	2	0	1	3	0	1	.	1	1	4.2	1	1	4.5	3.5	0	0	14	0	.	1	1	0	.	.	.	.	0	0	0	0	75.7	3	3	1	1
271	1	271	4	1	49	3	60.6	167	21.729	2	0	1	140	2	2	0	1	3	0	1	.	1	1	2	2	1	6	1.2	0	0	22	0	.	1	1	0	.	.	.	.	0	0	0	0	75.6	3	2	1	1
272	1	272	4	1	55	3	65.6	163.5	24.5396	5	0	4	215	5	2	3	1	4	1	1	.	1	2	6	8	4	2.5	12	10	3	37	0	.	7	3	0	.	.	.	.	0	1	0	1	75.467	1	3	2	3
273	1	273	4	1	57	3	64.8	161.8	24.7524	1	0	1	250	3	2	3	3	2	0	2	.	2	1	4.5	7	3	7	4	1	1	25	0	.	4	2	0	.	.	.	.	0	1	0	0	75.367	3	3	1	2
274	1	274	4	1	62	3	61.4	164	22.8287	2	0	1	169	2	2	0	1	4	1	2	.	2	2	2.3	4	1	12	1.8	2	1	31	0	.	2	1	0	.	.	.	.	0	1	1	1	30.033	3	4	1	1
275	1	275	4	1	54	3	62.8	165.5	22.9279	1	0	1	165	1	2	0	3	5	1	1	.	1	2	3	3	1	9	7.5	0	0	33	0	.	1	1	0	.	.	.	.	0	0	0	0	75.233	3	3	1	1
276	1	276	4	1	29	3	73.9	187	21.133	4	0	4	175	5	2	3	2	4	1	2	3	2	2	7	8	4	1	8	11	3	34	0	.	7	3	0	.	.	.	.	0	1	1	1	14.833	2	1	2	3
277	1	277	4	1	62	3	66.45	162	25.3201	2	0	1	169	3	2	0	2	4	1	1	3	1	2	2.8	1	1	1	10.3	0	0	44	0	.	1	1	0	.	.	.	.	0	0	1	.	47.633	2	4	1	1
278	1	278	4	1	67	3	59.2	159.7	23.212	5	0	1	190	3	2	3	1	4	1	2	.	2	3	5	6	2	4	5.5	0	0	31	0	.	2	1	0	.	.	.	.	0	1	0	1	75	2	4	2	2
280	1	280	4	1	60	3	67.9	173	22.687	3	0	4	210	4	2	3	1	5	1	1	.	1	2	4	7	3	4	19	4	2	64	0	.	5	3	0	.	.	.	.	0	1	0	0	74.767	1	4	1	2
281	1	281	4	2	70	3	67	149	30.1788	3	0	1	165	3	2	3	1	5	1	1	.	1	2	3	7	3	4	5	1	1	27	0	.	4	2	0	.	.	.	.	0	1	0	0	74.667	3	5	1	2
282	1	282	4	1	52	3	71.3	170	24.6713	2	0	4	187	2	2	3	4	6	1	2	.	2	2	2.8	6	2	3.5	13.8	2	1	45	0	.	3	2	0	.	.	.	.	0	1	0	0	74.3	1	3	1	2
283	1	283	4	1	72	3	63.25	166	22.9533	1	0	1	185	1	2	0	1	3	0	1	.	1	1	2.2	1	1	7.8	3	0	0	27	0	.	1	1	0	.	.	.	.	0	0	0	0	74.2	3	5	1	1
284	1	284	4	1	46	3	68	170.5	23.3916	4	0	4	193	3	2	3	1	4	1	1	.	1	2	2.8	7	3	8.8	9	0	0	39	0	.	3	2	0	.	.	.	.	0	0	0	0	74.067	2	2	1	2
285	1	285	4	1	68	3	61.4	172.3	20.6823	1	0	1	175	1	2	0	1	2	0	1	.	1	1	4.8	2	1	2	8.3	0	0	16	0	.	1	1	0	.	.	.	.	0	0	0	0	74.067	2	4	1	1
286	1	286	4	1	48	3	62	162	23.6244	1	0	1	105	2	2	0	4	5	1	1	.	1	2	1.7	1	1	8	5.7	0	0	31	0	.	1	1	0	.	.	.	.	0	0	0	0	73.967	3	2	1	1
288	1	288	4	1	63	3	75.6	177.5	23.9952	1	0	1	265	2	2	0	4	5	1	1	.	1	2	11	1	1	3.5	7	7	3	43	0	.	4	2	2	.	.	.	.	0	1	0	0	73.833	3	4	3	1
289	1	289	4	1	72	3	60.6	167.6	21.5737	.	0	1	170	.	2	0	2	2	0	2	.	2	1	3.2	4	1	11.5	1	1	1	14	0	.	2	1	0	.	.	.	.	0	1	1	1	12.033	3	5	1	1
291	1	291	4	2	53	3	52.7	164.5	19.4751	3	0	1	120	5	2	3	1	4	1	1	.	1	2	7	7	3	2	2	0	0	39	0	.	3	2	0	.	.	.	.	0	0	0	0	73.6	2	3	2	2
292	1	292	4	1	44	3	52.1	148	23.7856	3	0	1	175	4	2	3	5	4	1	1	.	1	2	5.7	8	4	9.5	1	2	1	34	0	.	5	3	0	.	.	.	.	0	1	0	0	73.5	3	2	2	3
293	1	293	4	2	70	3	56.61	158.2	22.6194	3	0	1	115	4	2	3	4	4	1	2	.	2	2	3.5	7	3	8	3	2	1	59	0	.	4	2	0	.	.	.	.	0	1	0	0	73.133	3	5	1	2
294	1	294	4	2	64	3	73.55	152.5	31.6259	.	0	1	145	3	2	3	4	4	1	2	.	2	2	2.5	6	2	8	5	3	2	28	0	.	4	2	0	.	.	.	.	0	1	0	0	73.133	3	4	1	2
296	1	296	4	1	51	3	75	171.5	25.4996	4	0	1	162	4	2	1	1	2	0	1	.	1	1	6	7	3	1.5	16.5	0	0	30	0	.	3	2	0	.	.	.	.	0	0	0	0	72.9	2	3	2	2
297	1	297	4	1	62	3	54	166	19.5965	1	0	1	185	1	2	0	2	2	0	1	.	1	1	1.5	1	1	10	2	0	0	27	0	.	1	1	0	.	.	.	.	0	0	0	0	72.767	3	4	1	1
298	1	298	4	1	67	3	81.8	165	30.0459	4	0	4	172	4	2	5	4	3	0	2	.	2	1	12.5	6	2	1.5	5.7	0	0	39	0	.	2	1	0	.	.	.	.	0	0	0	0	72.667	2	4	3	2
299	1	299	4	2	62	3	48.5	152	20.992	1	0	4	167	1	2	0	4	4	1	1	.	1	3	5.9	2	1	1	13.7	0	0	42	0	.	1	1	0	.	.	.	.	0	0	0	0	72.667	1	4	2	1
301	1	301	4	1	45	3	70.45	169.5	24.5212	1	0	4	217	1	2	0	4	4	1	1	.	1	2	4.4	3	1	14.5	1	0	0	38	0	.	1	1	0	.	.	.	.	0	0	0	0	72.567	1	2	1	1
302	1	302	4	1	55	3	59.3	164.7	21.8609	4	0	1	215	5	2	3	5	2	0	2	3	2	1	7.5	8	4	2.5	1.5	7	3	45	0	.	7	3	0	.	.	.	.	0	1	1	1	26.467	2	3	2	3
303	1	303	4	1	75	3	66	160	25.7813	1	0	1	135	1	2	0	4	4	1	2	.	2	3	2.5	4	1	4	6.5	1	1	50	0	.	2	1	0	.	.	.	.	0	0	1	0	4.867	2	5	1	1
304	1	304	4	2	62	3	46.7	152	20.213	3	0	4	188	5	2	3	2	4	1	2	3	2	2	11.5	8	4	2.5	1	23	3	54	0	.	7	3	0	.	.	.	.	0	1	1	1	10.7	2	4	3	3
305	1	305	4	2	65	3	66.2	146.2	30.9716	1	0	1	152	1	2	0	1	3	0	1	.	1	1	4.2	1	1	2.3	4.5	0	0	32	0	.	1	1	0	.	.	.	.	0	0	0	0	72.2	2	4	1	1
306	1	306	4	2	71	3	56.34	146	26.4309	4	0	4	145	5	2	3	5	2	0	2	.	2	1	4.5	7	3	8	1	9	3	31	0	.	6	3	0	.	.	.	.	0	1	1	1	24.767	3	5	1	2
307	1	307	4	1	67	3	57.8	158.5	23.0075	.	0	1	215	1	2	0	1	5	1	1	.	1	3	7	3	1	2.2	13	0	0	31	0	.	1	1	0	.	.	.	.	0	0	1	0	57.133	1	4	2	1
308	1	308	4	2	64	3	57.6	145	27.396	6	0	4	160	5	2	4	5	5	1	2	3	2	2	16.5	8	4	0	1	29	3	33	0	.	7	3	1	.	.	.	.	0	1	1	1	49.3	4	4	3	3
310	1	310	4	1	62	3	64.1	170.5	22.05	1	0	1	145	1	2	0	3	3	0	1	.	1	1	2.3	1	1	10	2.5	0	0	32	0	.	1	1	0	.	.	.	.	0	0	0	0	71.967	3	4	1	1
311	1	311	4	1	49	3	65.6	157	26.6137	4	0	1	154	3	2	2	1	4	1	1	.	1	1	3.4	6	2	3.5	3.4	0	0	18	0	.	2	1	0	.	.	.	.	0	0	0	0	71.933	3	2	1	2
312	1	312	4	1	48	3	52.6	159.5	20.6759	4	0	1	153	5	2	3	2	3	0	2	.	2	1	4.8	8	4	7	1	4	2	31	0	.	6	3	0	.	.	.	.	0	1	0	0	71.933	3	2	1	3
313	1	313	4	1	52	3	79.7	167	28.5776	3	0	1	178	2	2	3	3	5	1	1	.	1	2	4.9	6	2	7	6.5	0	0	27	0	.	2	1	0	.	.	.	.	0	0	0	0	71.867	2	3	1	2
314	1	314	4	1	75	3	62.3	163	23.4484	2	0	1	149	3	2	0	1	2	0	1	.	1	1	6.8	1	1	8	3	0	0	29	0	.	1	1	0	.	.	.	.	0	0	1	.	45.833	3	5	2	1
315	1	315	4	1	65	3	72.3	162	27.5492	3	0	1	184	2	2	3	2	3	0	2	.	2	1	3	7	3	4	4.5	3	2	24	0	.	5	3	0	.	.	.	.	0	1	0	0	71.733	2	4	1	2
318	1	318	4	2	56	3	67.8	156	27.86	1	0	1	142	1	2	0	1	3	0	1	.	1	1	4.5	1	1	3.5	6.7	0	0	16	0	.	1	1	0	.	.	.	.	0	0	0	0	71.4	2	3	1	1
320	1	320	4	2	68	3	57.3	156.5	23.3952	5	0	1	180	4	2	3	1	3	0	1	.	1	1	4.5	6	2	7	3	7	3	40	0	.	5	3	0	.	.	.	.	0	1	1	1	19.7	3	4	1	2
321	1	321	4	1	56	3	66	161	25.462	5	0	1	202	6	2	2	5	4	1	1	.	1	2	10	9	4	4	1	0	0	27	0	.	6	3	5	.	.	.	.	0	1	0	0	71	2	3	3	4
323	1	323	4	1	56	3	78	168	27.6361	1	0	1	210	1	2	0	3	3	0	2	.	2	1	5.7	3	1	10	3.5	3	2	22	0	.	3	2	0	.	.	.	.	0	1	0	0	70.933	3	3	2	1
324	1	324	4	2	33	3	58.12	160.5	22.5619	4	0	1	170	5	2	3	1	4	1	2	.	2	2	5	8	4	2	5	14	3	27	0	.	7	3	9	.	.	.	.	0	1	0	0	70.9	2	1	2	3
326	1	326	4	1	30	3	78.8	169.3	27.4924	.	0	4	175	2	2	3	1	4	1	2	.	2	2	6.2	6	2	6.1	6.2	1	1	29	0	.	3	2	0	.	.	.	.	0	1	0	0	70.8	2	1	2	2
327	1	327	4	2	57	3	59.08	156	24.2768	1	0	1	155	1	2	0	1	3	0	1	.	1	1	2	1	1	5	8.5	0	0	21	0	.	1	1	0	.	.	.	.	0	0	0	0	70.767	2	3	1	1
329	1	329	4	1	46	3	63.4	164	23.5723	3	0	1	170	3	2	3	5	5	1	1	.	1	2	4	7	3	10	1	0	0	31	0	.	3	2	0	.	.	.	.	0	0	0	0	70.233	3	2	1	2
330	1	330	4	2	67	3	60	152.5	25.7995	.	0	1	204	1	2	0	1	4	1	1	.	1	2	0.8	1	1	6	16	0	0	20	0	.	1	1	6	.	.	.	.	0	0	0	0	70.2	1	4	1	1
331	1	331	4	2	67	3	46.6	149.5	20.8499	4	0	1	145	5	2	3	4	3	0	1	3	1	1	5.5	7	3	6.5	2.5	3	2	24	0	.	5	3	0	.	.	.	.	0	1	1	.	45.133	3	4	2	2
332	1	332	4	1	53	3	59.5	155.5	24.6069	4	0	4	193	3	2	3	1	4	1	1	3	1	2	6	8	4	4.5	2	0	0	25	0	.	4	2	0	.	.	.	.	0	1	0	0	70	3	3	2	3
333	1	333	4	2	67	3	63.1	146	29.6022	3	0	1	132	5	2	3	2	3	0	2	.	2	1	6	8	4	7.5	2.8	17	3	38	0	.	7	3	0	.	.	.	.	0	1	1	1	16.767	3	4	2	3
334	1	334	4	1	41	3	79.6	177.5	25.2648	1	0	1	167	2	2	3	1	4	1	2	.	2	2	8	7	3	2	6.8	1	1	35	0	.	4	2	0	.	.	.	.	0	1	0	0	69.833	2	2	2	2
335	1	335	4	1	62	3	55	154.5	23.0412	1	0	4	170	2	2	0	2	2	0	1	.	1	1	1	2	1	5.5	14	0	0	40	0	.	1	1	0	.	.	.	.	0	0	0	0	69.633	1	4	1	1
336	1	336	4	1	62	3	69.2	163.5	25.8863	.	0	4	216	2	2	0	2	2	0	2	.	2	1	3	4	1	5.2	20	1	1	59	0	.	2	1	0	.	.	.	.	0	1	1	1	12.067	1	4	1	1
337	1	337	4	1	73	3	62.6	164	23.2748	4	0	1	116	4	2	3	5	4	1	2	.	2	2	12	7	3	2	5	2	1	19	0	.	4	2	0	.	.	.	.	0	0	0	0	69.4	2	5	3	2
338	1	338	4	1	52	3	74.5	173	24.8922	.	0	4	192	2	2	0	4	3	0	1	.	1	1	2	1	1	8	12.5	0	0	47	0	.	1	1	0	.	.	.	.	0	0	0	0	69.167	2	3	1	1
339	1	339	4	1	67	3	56.5	163	21.2654	3	0	4	153	1	2	5	4	4	1	1	.	1	2	7.3	6	2	4.5	15.5	0	0	18	0	.	2	1	0	.	.	.	.	0	0	0	0	69.067	1	4	2	2
340	1	340	4	2	76	3	35.5	129.5	21.1684	1	0	1	146	2	2	3	5	5	1	1	.	1	2	7.2	6	2	1	8.2	1	1	23	0	.	3	2	0	.	.	.	.	0	0	0	0	68.933	2	5	2	2
342	1	342	4	1	63	3	80.8	164	30.0416	1	0	1	179	1	2	0	2	3	0	1	.	1	1	4.4	3	1	1.2	7.3	0	0	27	0	.	1	1	0	.	.	.	.	0	0	0	0	68.9	2	4	1	1
343	1	343	4	2	38	3	57.5	159.3	22.6588	1	0	1	210	2	2	5	3	5	1	2	.	2	2	11.5	6	2	5	4	3	2	18	0	.	4	2	3	.	.	.	.	0	1	0	0	68.7	3	1	3	2
345	1	345	4	1	58	3	50.36	164.5	18.6103	4	0	1	145	4	2	3	1	4	1	2	.	2	2	6	8	4	5	2.5	7	3	38	0	.	7	3	0	.	.	.	.	0	1	1	1	27.067	3	3	2	3
346	1	346	4	1	55	3	65.8	165.5	24.0231	2	0	1	179	4	2	5	1	3	0	2	.	2	1	8.5	6	2	1.5	7.3	0	0	49	0	.	2	1	0	.	.	.	.	0	0	0	0	68.6	2	3	2	2
347	1	347	4	1	56	3	55.5	163.5	20.7614	3	0	1	140	3	2	3	1	4	1	2	.	2	2	6.5	8	4	7.5	4	15	3	38	0	.	7	3	0	.	.	.	.	0	1	1	1	57.367	2	3	2	3
348	1	348	4	1	38	3	65.9	170	22.8028	3	0	4	155	3	2	0	1	5	1	1	.	1	2	2.9	1	1	6.4	8.7	0	0	35	0	.	1	1	0	.	.	.	.	0	0	0	0	68.467	2	1	1	1
349	1	349	4	1	51	3	58.6	166	21.2658	4	0	4	195	4	2	3	4	3	0	2	.	2	2	5	7	3	3.2	16.1	5	2	43	0	.	5	3	0	.	.	.	.	0	1	0	0	68.433	1	3	2	2
350	1	350	4	2	53	3	59.8	154.5	25.0521	.	0	1	165	1	2	0	1	3	0	1	.	1	1	2.7	1	1	2.5	13	0	0	26	0	.	1	1	0	.	.	.	.	0	0	0	0	68.367	2	3	1	1
351	1	351	4	2	72	3	61.5	.	.	.	0	1	150	4	2	3	5	4	1	2	.	2	2	8.9	8	4	6	6	11	3	39	0	.	7	3	0	.	.	.	.	0	0	0	0	68.233	3	5	2	3
352	1	352	4	2	28	3	47.32	156.8	19.2465	1	0	1	150	2	2	0	1	4	1	1	.	1	2	3.8	1	1	2.9	11	0	0	21	0	.	1	1	0	.	.	.	.	0	0	0	0	68.233	2	1	1	1
353	1	353	4	1	48	3	75.8	176	24.4706	2	0	1	153	1	2	5	4	2	0	1	.	1	1	3.6	6	2	2.5	9.5	0	0	26	0	.	2	1	0	.	.	.	.	0	0	0	0	68.2	2	2	1	2
354	1	354	4	2	67	3	45.6	140	23.2653	1	0	4	195	1	2	0	4	3	0	2	.	2	1	2	4	1	3.9	22.5	2	1	30	0	.	2	1	0	.	.	.	.	0	0	1	0	19.667	1	4	1	1
355	1	355	4	1	57	3	64.05	173	21.4006	5	0	4	205	5	2	2	4	4	1	2	3	2	2	9.5	7	3	2.7	10.5	9	3	75	0	.	6	3	2	.	.	.	.	0	1	0	0	67.767	1	3	2	2
356	1	356	4	1	64	3	68.6	165	25.1974	2	0	1	180	1	2	0	4	3	0	1	.	1	1	1.7	1	1	4.5	8.8	0	0	41	0	.	1	1	0	.	.	.	.	0	0	1	0	60.167	2	4	1	1
357	1	357	4	1	61	3	75.7	172	25.5882	1	0	4	195	1	2	0	1	2	0	1	.	1	1	2.4	4	1	3.2	17	0	0	21	0	.	1	1	0	.	.	.	.	0	0	0	0	67.667	1	4	1	1
358	1	358	4	2	36	3	68.7	160.5	26.669	3	0	1	110	3	2	3	3	4	1	1	.	1	2	5.5	8	4	6	10	0	0	27	0	.	4	2	0	.	.	.	.	0	1	0	0	67.667	2	1	2	3
359	1	359	4	2	76	3	47.7	145.5	22.5316	2	0	1	103	2	2	3	1	4	1	2	.	2	2	4.8	6	2	3.5	5	3	2	25	0	.	4	2	0	.	.	.	.	0	0	0	0	67.533	2	5	1	2
360	1	360	4	1	76	3	52.08	161	20.0918	2	0	1	150	2	2	3	1	2	0	2	.	2	1	4.4	7	3	4	5.3	2	1	23	0	.	4	2	0	.	.	.	.	0	0	0	0	67.533	2	5	1	2
361	1	361	4	2	54	3	53.84	160	21.0313	1	0	1	133	1	2	0	1	3	0	1	.	1	1	5.7	1	1	5	5.2	0	0	25	0	.	1	1	0	.	.	.	.	0	0	0	0	67.5	2	3	2	1
362	1	362	4	1	71	3	64.3	164.5	23.7618	1	0	1	175	1	2	0	4	2	0	1	.	1	1	2.5	1	1	2.3	12	0	0	32	0	.	1	1	0	.	.	.	.	0	0	0	0	67.433	2	5	1	1
363	1	363	4	1	76	3	55.3	165	20.3122	2	0	4	114	3	2	3	3	4	1	2	.	2	2	6.3	7	3	4	5.5	9	3	23	0	.	6	3	0	.	.	.	.	0	0	1	1	18.533	3	5	2	2
364	1	364	4	1	41	3	66.4	171	22.7078	3	0	1	195	5	2	4	4	5	1	1	.	1	2	8	8	4	8.5	3	2	1	53	0	.	5	3	0	.	.	.	.	0	1	1	1	31.267	2	2	2	3
365	1	365	4	1	52	3	57.2	167.5	20.3876	1	0	1	167	3	2	3	2	3	0	1	.	1	1	4.5	6	2	4	7.5	2	1	45	0	.	3	2	0	.	.	.	.	0	0	0	0	67.067	2	3	1	2
366	1	366	4	1	48	3	.	.	.	3	0	1	162	3	2	5	2	5	1	2	.	2	3	6.5	7	3	1	6.7	3	2	35	0	.	5	3	0	.	.	.	.	0	0	0	0	67.067	2	2	2	2
367	1	367	4	1	38	3	47.54	158.5	18.9235	5	0	4	225	6	2	3	1	4	1	2	3	2	2	8	9	4	4	3	25	3	62	0	.	7	3	5	.	.	.	.	0	1	1	1	12.6	1	1	2	4
368	1	368	4	1	68	3	52.2	157	21.1773	4	0	1	147	5	2	2	3	3	0	2	.	2	1	7	7	3	9	2.5	0	0	31	0	.	3	2	0	.	.	.	.	0	0	0	0	66.967	3	4	2	2
369	1	369	4	1	60	3	68.4	169	23.9487	2	0	4	134	3	2	3	1	5	1	2	.	2	3	8	6	2	7.5	8	6	2	45	0	.	4	2	0	.	.	.	.	0	1	0	0	66.833	2	4	2	2
370	1	370	4	1	61	3	51.66	160	20.1797	4	0	4	231	4	2	3	5	3	0	2	.	2	1	7	7	3	16.5	0	23	3	44	0	.	6	3	0	.	.	.	.	0	1	1	1	58	3	4	2	2
371	1	371	4	1	67	3	70	168	24.8016	3	0	1	147	3	2	3	3	5	1	2	.	2	2	2.4	6	2	13	8	31	3	41	0	.	5	3	0	.	.	.	.	0	1	1	1	26.367	3	4	1	2
373	1	373	4	1	67	3	61.2	167	21.9441	2	0	1	160	1	2	3	4	3	0	1	.	1	1	5	7	3	2.5	9	0	0	36	0	.	3	2	0	.	.	.	.	0	0	0	0	66.5	2	4	2	2
374	1	374	4	1	74	3	82.9	164	30.8224	1	0	1	255	1	2	0	4	3	0	1	1	1	1	3	4	1	9.5	2.7	0	0	41	0	.	1	1	0	.	.	.	.	0	0	0	0	52.033	3	5	1	1
375	1	375	4	2	65	3	58.8	143.5	28.5544	5	0	4	306	4	2	2	4	4	1	1	1	1	2	5	7	3	3.5	16	2	1	55	0	.	4	2	0	.	.	.	.	0	0	0	0	52.033	1	4	2	2
376	1	376	4	2	38	3	47.1	155	19.6046	4	0	4	222	5	2	4	1	5	1	1	1	1	2	6	8	4	3	3.5	6	2	44	0	.	6	3	9	.	.	.	.	0	1	0	0	52	1	1	2	3
377	1	377	4	1	49	3	57.4	165	21.0836	6	0	4	230	5	2	3	2	4	1	2	1	2	2	10.7	8	4	6.5	2	2	1	93	0	.	5	3	0	.	.	.	.	0	1	0	0	51.867	2	2	3	3
378	1	378	4	2	74	3	34	139	17.5974	4	0	1	145	4	2	3	4	3	0	2	1	2	1	8.5	7	3	7	3.5	0	0	28	0	.	3	2	0	.	.	.	.	0	0	0	0	51.8	3	5	2	2
379	1	379	4	1	56	3	64.2	162.4	24.3424	4	0	1	184	4	2	2	1	4	1	1	1	1	1	6.2	7	3	3	3	0	0	36	0	.	3	2	0	.	.	.	.	0	0	0	0	51.8	2	3	2	2
380	1	380	4	1	68	3	71.5	168	25.333	2	0	1	200	2	2	1	3	6	1	2	1	2	1	7	7	3	5	5	0	0	34	0	.	3	2	0	.	.	.	.	0	0	0	0	51.633	3	4	2	2
381	1	381	4	2	50	3	53.7	152.2	23.1817	1	0	4	152	2	2	0	1	5	1	1	1	1	2	5	1	1	2	7	0	0	22	0	.	1	1	0	.	.	.	.	0	0	0	0	51.533	2	3	2	1
382	1	382	4	1	45	3	71.15	171	24.3323	2	0	1	210	4	2	3	3	4	1	1	1	1	2	7	6	2	4	12	4	2	44	0	.	4	2	0	.	.	.	.	0	1	0	0	51.433	2	2	2	2
383	1	383	4	1	61	3	53.45	157.1	21.6569	2	0	1	224	4	2	4	1	3	0	2	1	2	1	10	7	3	.	1.2	4	2	46	0	.	5	3	9	.	.	.	.	0	1	1	.	31.2	3	4	3	2
384	1	384	4	2	69	3	49.64	143.7	24.0391	1	0	1	168	1	2	0	2	3	0	1	1	1	1	3.5	5	1	2.5	6.5	1	1	14	0	.	2	1	0	.	.	.	.	0	0	0	0	51.333	2	4	1	1
387	1	387	4	1	43	3	78	168	27.6361	3	0	1	160	3	2	3	2	5	1	1	1	1	2	4.3	8	4	4	7.5	1	1	18	0	.	5	3	0	.	.	.	.	0	1	0	0	51.167	2	2	1	3
388	1	388	4	1	44	3	66.8	166	24.2415	5	0	1	162	6	2	3	1	4	1	2	1	2	2	5.3	7	3	1.5	3.5	14	3	44	0	.	6	3	0	.	.	.	.	0	1	1	1	9.367	3	2	2	2
390	1	390	4	1	47	3	69.7	170.5	23.9764	2	0	1	148	4	2	3	2	4	1	1	1	1	2	3	8	4	6	3.5	0	0	53	0	.	4	2	0	.	.	.	.	0	1	0	1	51.1	3	2	1	3
391	1	391	4	1	49	3	55.18	170.5	18.9816	1	0	1	247	2	2	0	1	3	0	1	1	1	1	1.5	1	1	7	7.5	0	0	32	0	.	1	1	7	.	.	.	.	0	0	0	0	51.067	2	2	1	1
392	1	392	4	1	62	3	61.05	164.5	22.5608	2	0	4	192	2	2	0	4	5	1	2	1	2	2	3	4	1	2.7	14	0	0	43	0	.	1	1	0	.	.	.	.	0	0	0	0	50.967	1	4	1	1
393	1	393	4	2	41	3	54.72	157.4	22.087	3	0	1	134	3	2	0	1	4	1	1	1	1	2	4.2	4	1	6.8	1	0	0	56	0	.	1	1	0	.	.	.	.	0	0	0	0	50.733	3	2	1	1
394	1	394	4	2	38	3	54.5	158.4	21.7213	4	0	1	182	4	2	0	1	5	1	1	1	1	2	4	1	1	3	7.5	0	0	14	0	.	1	1	0	.	.	.	.	0	1	0	0	50.367	2	1	1	1
396	1	396	4	1	41	3	59.9	164	22.271	5	0	4	205	5	2	3	5	6	1	2	2	2	1	14	8	4	3.5	1.3	28	3	30	0	.	7	3	0	.	.	.	.	0	1	1	1	11.3	4	2	3	3
397	1	397	4	1	84	3	61.5	158	24.6355	4	0	1	192	3	2	3	2	2	0	2	1	2	1	2.3	8	4	2.3	6.8	6	2	25	0	.	6	3	0	.	.	.	.	0	0	0	1	50.233	2	5	1	3
398	1	398	4	1	61	3	61.35	168	21.7368	3	0	1	178	3	2	3	1	3	0	1	1	1	1	3	7	3	4.5	6.7	2	1	33	0	.	4	2	0	.	.	.	.	0	0	0	0	50.033	2	4	1	2
399	1	399	4	1	52	3	71.4	162	27.2062	2	0	1	175	3	2	3	1	3	0	2	1	2	1	3.7	6	2	2	2.2	3	2	27	0	.	4	2	0	.	.	.	.	0	1	0	0	50.033	3	3	1	2
400	1	400	4	2	64	3	41	139.1	21.1899	2	0	1	181	3	2	0	2	2	0	1	1	1	1	5.5	1	1	10.5	3.5	0	0	42	0	.	1	1	0	.	.	.	.	0	0	0	0	50	2	4	2	1
401	1	401	4	1	44	3	73.2	174.5	24.0392	4	0	4	204	5	2	2	4	1	0	2	1	2	1	6	7	3	12	1	6	2	44	0	.	5	3	0	.	.	.	.	0	1	0	0	50	3	2	2	2
402	1	402	4	1	59	3	54.2	158	21.7113	1	0	4	196	1	2	0	1	4	1	2	1	2	2	7	4	1	2	11.5	0	0	40	0	.	1	1	0	.	.	.	.	0	0	0	0	49.933	1	3	2	1
403	1	403	4	1	39	3	72.9	175	23.8041	6	0	4	240	6	2	3	1	3	0	2	2	2	1	8	7	3	4.5	3.5	9	3	29	0	.	6	3	0	.	.	.	.	0	1	1	1	21.5	1	1	2	2
405	1	405	4	2	42	3	50.9	153.5	21.6024	2	0	4	168	3	2	3	4	4	1	2	1	2	2	4.5	8	4	3	15	1	1	45	0	.	5	3	0	.	.	.	.	0	1	0	0	49.767	1	2	1	3
406	1	406	4	2	57	3	45.96	148.1	20.9541	4	0	1	203	5	2	3	5	4	1	2	1	2	2	6	8	4	9	1	4	2	29	0	.	6	3	0	.	.	.	.	0	1	1	1	8.967	3	3	2	3
407	1	407	4	1	54	3	64.25	169.2	22.4426	2	0	1	136	3	2	3	1	6	1	1	1	1	1	6	7	3	4	2.5	1	1	37	0	.	4	2	0	.	.	.	.	0	0	0	0	49.667	3	3	2	2
408	1	408	4	1	43	3	77.5	172	26.1966	3	0	1	222	2	2	0	2	5	1	2	1	2	2	6	3	1	3	5	0	0	27	0	.	1	1	5	.	.	.	.	0	0	0	0	49.467	2	2	2	1
410	1	410	4	1	33	3	86.1	177	27.4825	3	0	4	178	3	2	5	1	4	1	2	1	2	2	6.5	6	2	2	16	0	0	34	0	.	2	1	0	.	.	.	.	0	0	0	0	49.1	1	1	2	2
411	1	411	4	2	61	3	57.8	155.5	23.9038	1	0	4	124	1	2	0	4	5	1	1	1	1	2	1.5	1	1	8	14	0	0	39	0	.	1	1	0	.	.	.	.	0	0	0	0	49.067	2	4	1	1
412	1	412	4	2	53	3	57.9	149	26.0799	2	0	4	202	2	2	0	2	5	1	2	1	2	2	4	3	1	7.5	14.5	0	0	45	0	.	1	1	0	.	.	.	.	0	0	0	0	49	2	3	1	1
413	1	413	4	1	44	3	.	170.7	.	1	0	4	147	1	2	0	4	3	0	1	1	1	1	2	1	1	5	11.5	0	0	46	0	.	1	1	0	.	.	.	.	0	0	0	0	48.967	1	2	1	1
414	1	414	4	1	54	3	71.9	172	24.3037	2	0	1	180	2	2	0	4	3	0	1	1	1	2	6	1	1	3.5	12	0	0	41	0	.	1	1	0	.	.	.	.	0	0	0	0	48.867	1	3	2	1
415	1	415	4	2	46	3	52.6	152.6	22.5879	2	0	4	151	3	2	3	1	2	0	2	1	2	1	2.5	7	3	3.5	7.5	1	1	31	0	.	4	2	0	.	.	.	.	0	1	0	0	48.867	2	2	1	2
416	1	416	4	1	56	3	57.56	170.5	19.8003	1	0	1	155	1	2	0	2	5	1	1	1	1	2	2	1	1	6	15	0	0	45	0	.	1	1	0	.	.	.	.	0	0	0	0	48.833	2	3	1	1
417	1	417	4	1	56	3	65.95	168.5	23.2282	2	0	4	193	2	2	0	4	5	1	1	1	1	2	7.5	1	1	9.5	6	7	3	75	0	.	4	2	0	.	.	.	.	0	0	0	0	48.833	2	3	2	1
418	1	418	4	1	60	3	58	168	20.5499	3	0	4	155	3	2	3	1	5	1	1	1	1	2	9.2	6	2	5	2	3	2	38	0	.	4	2	0	.	.	.	.	0	1	0	0	48.767	2	4	2	2
419	1	419	4	1	60	3	69.1	166.5	24.9258	3	0	1	252	6	2	2	3	3	0	1	1	1	1	9	9	4	4	3	3	2	37	0	.	7	3	6	.	.	.	.	0	1	0	0	48.6	3	4	2	4
420	1	420	4	1	43	3	57.4	165	21.0836	4	0	4	241	6	2	3	3	5	1	2	1	2	2	7	9	4	12.5	0	3	2	38	0	.	7	3	0	.	.	.	.	0	1	1	1	24.133	2	2	2	4
421	1	421	4	1	66	3	75	156	30.8185	4	0	4	239	5	2	3	1	2	0	2	1	2	1	9.5	8	4	2.7	8.5	0	0	48	0	.	4	2	0	.	.	.	.	0	1	0	0	48.167	1	4	2	3
422	1	422	4	1	51	3	50.6	158.5	20.1415	4	0	4	276	4	2	0	1	5	1	1	1	1	2	6.8	1	1	3.7	5.8	0	0	37	0	.	1	1	0	.	.	.	.	0	0	0	0	48.133	2	3	2	1
423	1	423	4	1	45	3	55.34	170	19.1488	3	0	1	192	4	2	3	3	5	1	1	1	1	2	3	6	2	6.5	10.5	0	0	28	0	.	2	1	0	.	.	.	.	0	0	0	0	48.067	2	2	1	2
424	1	424	4	1	38	3	72.1	173	24.0903	4	0	1	243	4	2	3	4	6	1	1	2	2	1	5	7	3	2	1.5	8	3	27	0	.	6	3	0	.	.	.	.	0	1	0	1	47.933	3	1	2	2
425	1	425	4	1	64	3	61.5	163.5	23.0059	3	0	4	275	2	2	5	4	3	0	2	1	2	1	4.2	6	2	6.2	10.2	0	0	43	0	.	2	1	0	.	.	.	.	0	0	0	0	47.9	1	4	1	2
426	1	426	4	1	36	3	66.9	166.5	24.1322	5	0	4	305	5	2	3	1	5	1	2	1	2	2	10	8	4	6.3	2.3	13	3	48	0	.	7	3	0	.	.	.	.	0	1	0	1	47.667	2	1	3	3
427	1	427	4	1	54	3	66.6	170	23.045	1	0	4	188	1	2	0	1	4	1	1	1	1	2	2.6	4	1	9	7	0	0	49	0	.	1	1	0	.	.	.	.	0	0	0	0	47.6	1	3	1	1
428	1	428	4	1	63	3	76.2	165.1	27.9551	1	0	1	230	1	2	0	1	2	0	1	3	1	1	1.6	5	1	.	.	0	0	20	0	.	1	1	0	.	.	.	.	0	0	0	0	47.467	2	4	1	1
429	1	429	4	1	72	3	49.08	158.5	19.5365	1	0	4	179	1	2	0	3	3	0	1	1	1	1	8.5	1	1	14.5	0.8	0	0	46	0	.	1	1	0	.	.	.	.	0	0	0	0	47.433	3	5	2	1
430	1	430	4	1	48	3	54	173	18.0427	6	0	4	219	5	2	3	1	3	0	2	1	2	1	5.7	9	4	6.8	2.5	16	3	57	0	.	7	3	0	.	.	.	.	0	0	0	0	47.433	2	2	2	4
431	1	431	4	1	61	3	91.1	172.5	30.6154	2	0	1	177	2	2	0	1	2	0	2	1	2	1	4.5	4	1	6.5	1.5	0	0	40	0	.	1	1	0	.	.	.	.	0	0	0	0	47.367	3	4	1	1
432	1	432	4	1	45	3	60.5	168.5	21.3086	4	0	4	200	4	2	3	3	4	1	1	1	1	1	7	8	4	10.5	1	12	3	49	0	.	7	3	0	.	.	.	.	0	1	0	0	47.233	3	2	2	3
434	1	434	4	1	45	3	69.25	166	25.1306	4	0	1	161	4	2	3	1	5	1	2	1	2	2	5.5	8	4	4	0.5	15	3	28	0	.	7	3	0	.	.	.	.	0	1	1	1	10.533	3	2	2	3
435	1	435	4	1	65	3	30	161	11.5736	2	0	4	199	2	2	3	2	5	1	2	1	2	3	3	6	2	11	2.5	0	0	23	0	.	2	1	0	.	.	.	.	0	1	1	0	28.367	3	4	1	2
437	1	437	4	1	63	3	68.7	167	24.6334	5	0	4	257	3	2	4	5	5	1	2	1	2	2	14	7	3	2.5	3	4	2	61	0	.	5	3	0	.	.	.	.	0	1	0	0	46.267	1	4	3	2
438	1	438	4	1	48	3	69.9	169	24.4739	4	0	4	263	3	2	3	3	4	1	1	1	1	2	4.3	6	2	3.5	14.4	0	0	36	0	.	2	1	2	.	.	.	.	0	0	0	0	45.933	1	2	1	2
439	1	439	4	2	75	3	79.65	158.5	31.705	4	0	1	158	4	2	3	3	3	0	2	1	2	2	8	8	4	4	2	18	3	44	0	.	7	3	0	.	.	.	.	0	0	0	0	45.833	3	5	2	3
440	1	440	4	1	69	3	56.2	167.8	19.9596	4	0	1	168	3	2	2	5	6	1	2	1	2	1	9	6	2	2	1	9	3	48	0	.	5	3	0	.	.	.	.	0	1	0	0	45.833	2	4	2	2
441	1	441	4	1	55	3	53.2	163	20.0233	5	0	4	211	4	2	3	1	4	1	2	1	2	1	6.8	8	4	3.9	3.9	9	3	59	0	.	7	3	2	.	.	.	.	0	1	0	1	45.6	1	3	2	3
442	1	442	4	1	46	3	64.8	175	21.1592	4	0	4	182	5	2	2	2	4	1	1	1	1	2	5.4	7	3	2.5	10.4	4	2	49	0	.	5	3	0	.	.	.	.	0	1	0	0	45.6	1	2	2	2
443	1	443	4	1	70	3	67.9	167	24.3465	5	0	1	232	4	2	3	1	3	0	2	1	2	1	5.1	6	2	2.2	3.8	1	1	37	0	.	3	2	9	.	.	.	.	0	0	0	0	45.5	3	5	2	2
444	1	444	4	1	65	3	80.55	168	28.5395	3	0	4	224	3	2	3	4	5	1	2	1	2	1	9	6	2	2.5	7.5	7	3	38	0	.	6	3	1	.	.	.	.	0	1	0	0	45.133	1	4	2	2
445	1	445	4	1	61	3	62.05	162	23.6435	5	0	4	210	4	2	3	1	4	1	2	1	2	2	7.3	8	4	3	7.9	25	3	59	0	.	7	3	2	.	.	.	.	0	1	1	.	40.233	1	4	2	3
446	1	446	4	1	49	3	65.7	165	24.1322	2	0	4	191	2	2	5	1	3	0	1	1	1	1	4	6	2	8	5	0	0	30	0	.	2	1	0	.	.	.	.	0	0	0	0	45.1	2	2	1	2
447	1	447	4	1	49	3	76.78	170	26.5675	4	0	1	206	4	2	3	3	3	0	2	1	2	1	4.7	7	3	10	0.8	4	2	56	0	.	5	3	0	.	.	.	.	0	1	0	0	45.033	3	2	1	2
448	1	448	4	1	45	3	83.9	171	28.6926	6	0	4	235	4	2	3	3	5	1	2	1	2	2	4.7	7	3	10.4	14.4	5	2	73	0	.	5	3	0	.	.	.	.	0	1	0	0	44.9	1	2	1	2
449	1	449	4	2	51	3	52	150	23.1111	.	0	1	165	4	2	0	3	3	0	1	1	1	1	6	4	1	4	2.5	0	0	42	0	.	1	1	0	.	.	.	.	0	1	0	0	44.9	3	3	2	1
450	1	450	4	1	68	3	45.9	160	17.9297	2	0	1	129	4	2	3	2	3	0	1	1	1	1	4.3	7	3	7	1	6	2	55	0	.	5	3	0	.	.	.	.	0	1	0	1	44.633	3	4	1	2
451	1	451	4	1	51	3	71.7	167.5	25.5558	1	0	1	161	1	2	0	4	5	1	1	1	1	2	5	1	1	1.5	9	0	0	29	0	.	1	1	0	.	.	.	.	0	0	0	0	44.433	2	3	2	1
452	1	452	4	2	75	3	51.8	140.5	26.2408	5	0	1	177	5	2	3	1	4	1	2	1	2	1	8	7	3	3.8	1.2	7	3	60	0	.	6	3	0	.	.	.	.	0	0	0	0	44.4	3	5	2	2
453	1	453	4	2	56	3	60.85	159.5	23.9188	3	0	4	176	4	2	4	1	5	1	1	1	1	2	10	8	4	1.9	3	5	2	55	0	.	6	3	0	.	.	.	.	0	1	0	0	44.4	4	3	3	3
454	1	454	4	1	66	3	67.5	166	24.4956	5	0	1	178	5	2	3	1	4	1	2	1	2	2	5	8	4	4	4.5	29	3	49	0	.	7	3	0	.	.	.	.	0	0	1	.	20.667	3	4	2	3
455	1	455	4	1	58	3	75	163	28.2284	3	0	1	196	3	2	0	2	3	0	1	1	1	1	2.5	3	1	8.5	0.8	0	0	47	0	.	1	1	0	.	.	.	.	0	0	0	0	44.1	3	3	1	1
457	1	457	4	2	47	3	63	156	25.8876	2	0	1	160	3	2	3	2	5	1	2	1	2	2	2.5	6	2	1.5	10.5	1	1	26	0	.	3	2	0	.	.	.	.	0	1	0	0	43.933	2	2	1	2
458	1	458	4	1	76	3	51.82	161	19.9915	2	0	1	123	3	2	3	3	3	0	1	1	1	1	1.5	6	2	1.5	13.5	0	0	37	0	.	2	1	0	.	.	.	.	0	0	0	0	43.867	2	5	1	2
459	1	459	4	2	65	3	41.3	145.1	19.6162	3	0	1	143	4	2	3	1	6	1	2	1	2	3	8	7	3	2.3	1.1	30	3	47	0	.	6	3	0	.	.	.	.	0	0	1	.	37.967	3	4	2	2
460	1	460	4	1	68	3	68	161.7	26.0069	4	0	4	183	5	2	2	4	3	0	2	1	2	1	10	7	3	10.5	2	5	2	29	0	.	5	3	0	.	.	.	.	0	0	1	.	13.633	1	4	3	2
461	1	461	4	2	51	3	51.7	154.5	21.6588	3	0	4	155	5	2	4	4	5	1	1	1	1	2	24	8	4	.	.	0	0	44	0	.	4	2	0	.	.	.	.	0	1	0	1	43.767	4	3	3	3
462	1	462	4	1	51	3	76.3	177	24.3544	4	0	1	174	2	2	0	1	4	1	1	1	1	3	5.5	4	1	3.5	3	0	0	52	0	.	1	1	0	.	.	.	.	0	0	0	0	43.7	2	3	2	1
463	1	463	4	1	63	3	83	173.6	27.5409	4	0	1	188	5	2	2	4	3	0	2	1	2	1	5.5	7	3	6	3.5	2	1	64	0	.	4	2	0	.	.	.	.	0	0	0	0	43.633	3	4	2	2
464	1	464	4	1	59	3	75.2	164.5	27.7898	2	0	1	142	3	2	1	1	1	0	1	1	1	1	3	6	2	1.5	9	0	0	42	0	.	2	1	0	.	.	.	.	0	0	0	0	43.6	2	3	1	2
466	1	466	4	1	47	3	76.25	178.3	23.9849	3	0	1	286	3	2	3	1	4	1	2	1	2	2	2.5	7	3	7.5	3.5	0	0	44	0	.	3	2	0	.	.	.	.	0	0	0	0	43.4	2	2	1	2
467	1	467	4	1	68	3	75.5	165	27.7319	2	0	1	200	2	2	3	4	4	1	1	1	1	2	12	7	3	2	2.5	2	1	43	0	.	4	2	0	.	.	.	.	0	1	0	0	43.367	2	4	3	2
468	1	468	4	2	64	3	58.76	152.4	25.2995	2	0	4	315	3	2	3	4	5	1	2	1	2	2	10	7	3	5.5	2.5	4	2	36	0	.	5	3	0	.	.	.	.	0	1	0	0	43.267	2	4	3	2
469	1	469	4	2	65	3	59.74	146.5	27.8349	5	0	4	210	5	2	4	2	5	1	2	1	2	3	14	8	4	2.5	.	25	3	40	0	.	7	3	0	.	.	.	.	0	1	1	.	11.833	4	4	3	3
470	1	470	4	1	71	3	61.9	165.5	22.5993	4	0	1	131	4	2	2	2	4	1	2	1	2	2	7	8	4	3.5	1.5	16	3	43	0	.	7	3	0	.	.	.	.	0	0	0	0	43.233	3	5	2	3
471	1	471	4	1	71	3	53	154	22.3478	3	0	4	161	3	2	3	5	4	1	2	1	2	2	7	8	4	7.5	2	8	3	72	0	.	7	3	0	.	.	.	.	0	1	1	1	19.067	2	5	2	3
472	1	472	4	1	60	3	76.5	169.5	26.627	5	0	4	215	4	2	2	1	2	0	1	1	1	1	5.2	7	3	2.5	15.7	0	0	60	0	.	3	2	0	.	.	.	.	0	0	0	0	43.033	1	4	2	2
473	1	473	4	2	68	3	56.28	149.8	25.0802	2	0	1	199	2	2	3	2	3	0	2	1	2	1	6	7	3	4.8	4.4	1	1	31	0	.	4	2	0	.	.	.	.	0	0	0	0	42.933	3	4	2	2
474	1	474	4	1	53	3	63.8	160	24.9219	4	0	1	216	5	2	3	5	4	1	2	2	2	1	10	7	3	5	0.8	19	3	70	0	.	6	3	0	.	.	.	.	0	1	1	1	18.433	3	3	3	2
475	1	475	4	1	56	3	69	179.2	21.4869	3	0	4	180	4	2	3	1	4	1	1	1	1	2	6.5	6	2	3	2	0	0	77	0	.	2	1	0	.	.	.	.	0	0	0	0	42.767	2	3	2	2
477	1	477	4	1	64	3	69.4	166.5	25.034	5	0	4	280	5	2	3	1	5	1	2	1	2	2	13.5	8	4	2.5	5	5	2	64	0	.	6	3	0	.	.	.	.	0	1	1	1	15.633	1	4	3	3
478	1	478	4	1	36	3	58	160	22.6563	4	0	4	289	4	2	3	1	5	1	1	1	1	2	5	8	4	3.8	9.3	2	1	56	0	.	5	3	9	.	.	.	.	0	1	0	1	42.667	1	1	2	3
479	1	479	4	1	69	3	54	163	20.3244	5	0	4	177	5	2	3	1	6	1	2	1	2	2	7	8	4	4.5	2	32	3	50	0	.	7	3	0	.	.	.	.	0	1	1	1	24.3	4	4	2	3
480	1	480	4	2	59	3	59	155	24.5578	3	0	4	215	3	2	4	3	5	1	2	1	2	2	10	8	4	6.5	4	3	2	60	0	.	6	3	0	.	.	.	.	0	1	0	0	42.433	2	3	3	3
482	1	482	4	1	54	3	56.4	158	22.5925	2	0	4	175	2	2	3	3	5	1	2	1	2	3	8.2	8	4	5.5	1	6	2	33	0	.	6	3	0	.	.	.	.	0	0	0	0	42.233	3	3	2	3
483	1	483	4	2	40	3	62.5	168	22.1443	2	0	1	170	3	2	3	4	5	1	2	1	2	2	3.7	7	3	6	4	1	1	40	0	.	4	2	2	.	.	.	.	0	0	0	0	42.233	3	2	1	2
484	1	484	4	1	65	3	63.3	157.1	25.6479	6	0	1	164	4	2	3	1	2	0	1	1	1	1	5	6	2	5	2	0	0	52	0	.	2	1	0	.	.	.	.	0	0	0	0	42.067	3	4	2	2
486	1	486	4	1	71	3	47.7	163	17.9533	5	0	1	214	5	2	4	5	3	0	2	1	2	1	9	8	4	6.5	2.5	15	3	66	0	.	7	3	0	.	.	.	.	0	0	1	.	27.3	2	5	2	3
487	1	487	4	1	74	3	54.5	159	21.5577	2	0	4	147	2	2	5	1	3	0	1	1	1	1	7	7	3	2	8.5	0	0	58	0	.	3	2	0	.	.	.	.	0	0	0	0	41.4	1	5	2	2
488	1	488	4	1	69	3	57	159	22.5466	5	0	4	194	5	2	4	1	5	1	1	1	1	2	14	7	3	2.5	7	0	0	47	0	.	3	2	1	.	.	.	.	0	0	0	0	41.4	1	4	3	2
489	1	489	4	2	76	3	38.1	156.7	15.5163	4	0	4	210	5	2	2	2	6	1	2	1	2	1	7	8	4	9.5	2	2	1	43	0	.	5	3	0	.	.	.	.	0	0	0	0	41.3	2	5	2	3
490	1	490	4	2	71	3	54.02	148.2	24.5956	2	0	1	169	1	2	0	1	5	1	1	1	1	2	6.5	4	1	4	5.5	0	0	42	0	.	1	1	2	.	.	.	.	0	0	0	0	41.3	2	5	2	1
491	1	491	4	1	58	3	69.5	175	22.6939	4	0	4	252	4	2	3	1	6	1	2	1	2	2	5	8	4	5	3.5	6	2	40	0	.	6	3	0	.	.	.	.	0	1	0	0	41.267	2	3	2	3
492	1	492	4	1	57	3	64.4	167	23.0915	5	0	4	175	4	2	3	1	5	1	1	1	1	2	5	7	3	2.5	4	13	3	44	0	.	6	3	0	.	.	.	.	0	1	0	1	41.067	2	3	2	2
493	1	493	4	2	42	3	57.1	157	23.1652	2	0	1	163	3	2	5	4	5	1	1	1	1	2	2.5	6	2	2.5	7.5	0	0	45	0	.	2	1	0	.	.	.	.	0	0	0	0	40.933	2	2	1	2
495	1	495	4	1	52	3	76.7	175.5	24.9024	2	0	1	157	2	2	5	5	5	1	2	1	2	2	8.5	6	2	1	2	5	2	56	0	.	4	2	0	.	.	.	.	0	0	0	0	40.9	2	3	2	2
497	1	497	4	1	64	3	84.8	173	28.3337	4	0	1	218	2	2	3	4	1	0	1	1	1	1	4.3	6	2	0.8	18.5	0	0	44	0	.	2	1	0	.	.	.	.	0	0	0	0	40.667	1	4	1	2
498	1	498	4	2	63	3	53.1	149	23.9178	3	0	4	153	3	2	2	1	3	0	1	1	1	1	7	7	3	2.2	2	0	0	42	0	.	3	2	0	.	.	.	.	0	0	0	0	40.6	2	4	2	2
499	1	499	4	2	59	3	57.6	154.5	24.1305	4	0	4	192	4	2	4	4	5	1	1	1	1	2	12	8	4	2	8	0	0	84	0	.	4	2	0	.	.	.	.	0	1	0	0	40.433	1	3	3	3
501	1	501	4	1	66	3	52.88	165.2	19.3763	1	0	1	169	2	2	0	4	3	0	2	1	2	1	1	4	1	6	6	0	0	48	0	.	1	1	0	.	.	.	.	0	0	0	0	39.733	3	4	1	1
502	1	502	4	1	59	3	72.65	166.3	26.2695	3	0	1	175	3	2	3	1	4	1	1	1	1	3	2.3	7	3	1.8	7.3	1	1	33	0	.	4	2	0	.	.	.	.	0	0	0	0	39.733	2	3	1	2
503	1	503	4	1	68	3	52.8	165.8	19.2072	1	0	1	128	3	2	0	4	3	0	2	2	2	1	5	4	1	2.5	3.5	0	0	59	0	.	1	1	0	.	.	.	.	0	0	0	0	39.667	3	4	2	1
504	1	504	4	2	72	3	53.04	153.5	22.5106	4	0	4	207	4	2	3	1	4	1	2	1	2	2	5	8	4	2.1	12	31	3	80	0	.	7	3	0	.	.	.	.	0	1	0	1	39.633	1	5	2	3
506	1	506	4	1	73	3	55.6	159	21.9928	3	0	4	170	4	2	4	1	5	1	1	1	1	2	16	8	4	2.5	2	0	0	54	0	.	4	2	0	.	.	.	.	0	0	0	0	39.533	4	5	3	3
508	1	508	4	1	58	3	78	166.5	28.1362	4	0	1	212	4	2	3	1	4	1	2	1	2	2	6.5	8	4	3.5	4	2	1	78	0	.	5	3	0	.	.	.	.	0	0	0	0	39.3	2	3	2	3
509	1	509	4	1	67	3	60	168	21.2585	2	0	4	180	3	2	3	4	4	1	1	1	1	3	3	7	3	3.5	12	0	0	62	0	.	3	2	2	.	.	.	.	0	0	0	0	39.067	1	4	1	2
512	1	512	4	1	52	3	61.4	167	22.0158	3	0	1	128	4	2	3	5	5	1	1	1	1	2	5.5	7	3	3	1.5	2	1	30	0	.	4	2	0	.	.	.	.	0	1	0	0	38.7	3	3	2	2
513	1	513	4	2	35	3	55.2	158	22.1118	2	0	1	155	3	2	3	3	5	1	1	1	1	2	1.8	7	3	6.5	8	0	0	40	0	.	3	2	0	.	.	.	.	0	0	0	0	38.567	3	1	1	2
514	1	514	4	1	63	3	76.7	171	26.2303	3	0	1	202	4	2	2	4	2	0	1	1	1	1	5.5	7	3	3.5	5	1	1	63	0	.	4	2	0	.	.	.	.	0	0	0	0	38.367	2	4	2	2
515	1	515	4	1	78	3	56.92	169.5	19.8119	2	0	1	152	1	2	0	4	5	1	1	1	1	3	2.5	4	1	7	14	0	0	54	0	.	1	1	0	.	.	.	.	0	0	0	0	38.267	1	5	1	1
516	1	516	4	1	48	3	66.3	167	23.7728	2	0	1	230	2	2	3	3	5	1	1	1	1	2	7	6	2	3	6.5	0	0	82	0	.	2	1	0	.	.	.	.	0	0	0	0	38.133	2	2	2	2
517	1	517	4	2	36	3	59.7	167	21.4063	2	0	1	254	4	2	3	3	4	1	2	1	2	2	4.2	6	2	3.5	7.5	2	1	59	0	.	3	2	0	.	.	.	.	0	0	0	1	38.1	2	1	1	2
518	1	518	4	1	71	3	55.7	173	18.6107	2	0	1	116	3	2	0	1	4	1	2	1	2	1	2.5	4	1	2.5	7.5	3	2	49	0	.	3	2	0	.	.	.	.	0	0	0	0	38.033	2	5	1	1
519	1	519	4	1	45	3	81.9	170.7	28.1072	2	0	4	153	1	2	3	1	4	1	1	1	1	3	5	6	2	3	5.7	2	1	64	0	.	3	2	0	.	.	.	.	0	1	0	0	38.033	2	2	2	2
520	1	520	4	1	57	3	63.25	170	21.8858	5	0	1	263	5	2	3	5	3	0	1	1	1	1	6	8	4	8	0.5	5	2	33	0	.	6	3	0	.	.	.	.	0	0	1	1	28.333	2	3	2	3
521	1	521	4	2	55	3	43.9	152.1	18.9761	2	0	4	176	3	2	3	2	5	1	2	1	2	2	6	7	3	2.5	14	0	0	90	0	.	3	2	0	.	.	.	.	0	1	0	1	37.667	1	3	2	2
522	1	522	4	1	64	3	57.5	166	20.8666	4	0	4	200	4	2	3	1	4	1	1	1	1	3	4	8	4	4.5	7.2	1	1	43	0	.	5	3	0	.	.	.	.	0	0	0	0	37.633	2	4	1	3
523	1	523	4	1	65	3	70.5	160	27.5391	2	0	1	165	4	2	3	4	4	1	2	1	2	3	4	7	3	5	5	0	0	76	0	.	3	2	0	.	.	.	.	0	0	0	0	37.567	3	4	1	2
524	1	524	4	1	70	3	56.72	166.5	20.4601	4	0	1	260	4	2	3	4	4	1	2	1	2	1	5	7	3	4	4	3	2	39	0	.	5	3	0	.	.	.	.	0	0	0	0	37.433	3	5	2	2
525	1	525	4	1	54	3	69.75	170.5	23.9936	2	0	4	205	3	2	2	4	4	1	1	1	1	1	2.5	6	2	2.7	16	0	0	62	0	.	2	1	0	.	.	.	.	0	0	0	0	37.2	1	3	1	2
526	1	526	4	1	61	3	59.3	156.2	24.3048	4	0	1	151	4	2	3	5	5	1	1	1	1	2	6	7	3	4	1.5	0	0	39	0	.	3	2	0	.	.	.	.	0	0	0	0	37.1	3	4	2	2
527	1	527	4	1	39	3	64.9	168.6	22.8312	4	0	1	150	4	2	3	3	5	1	2	1	2	2	3	7	3	4.5	8.5	1	1	63	0	.	4	2	0	.	.	.	.	0	0	0	0	36.967	2	1	1	2
528	1	528	4	1	74	3	55.1	163	20.7385	1	0	4	295	3	2	5	2	4	1	1	1	1	2	5.5	6	2	6	1	4	2	50	0	.	4	2	9	.	.	.	.	0	0	0	0	36.867	3	5	2	2
529	1	529	4	1	46	3	61.1	169.5	21.2668	5	0	4	216	4	2	3	4	10	1	2	2	2	.	5.5	7	3	5.8	6.7	23	3	50	0	.	6	3	0	.	.	.	.	0	1	0	0	36.7	2	2	2	2
530	1	530	4	1	59	3	64.85	161	25.0183	3	0	4	231	3	2	2	3	4	1	2	1	2	1	5.5	7	3	12.5	1.6	1	1	50	0	.	4	2	0	.	.	.	.	0	1	0	0	36.633	3	3	2	2
531	1	1	1	2	64	5	62	146	29.0861	1	0	1	175	1	2	0	1	3	0	1	.	1	1	1.6	1	1	6.7	3.6	0	0	38	0	.	1	1	0	.	.	.	.	0	0	0	0	90.3	3	4	1	1
532	1	2	1	1	60	5	53.4	161.5	20.4737	.	0	1	180	4	2	2	1	3	0	2	3	2	1	5.4	8	4	4	3	8	3	27	0	.	7	3	0	.	.	.	.	0	1	1	1	17.967	3	4	2	3
534	1	4	1	1	76	5	59.76	167	21.4278	.	0	1	214	3	2	2	2	4	1	1	.	1	1	4.5	8	4	2	6	0	0	37	0	.	4	2	0	.	.	.	.	0	1	0	0	88.3	3	5	1	3
535	1	5	1	1	45	5	62	164	23.0518	.	0	1	220	4	2	3	.	6	1	2	3	2	2	7	8	4	8.5	0.6	9	3	27	0	.	7	3	0	.	.	.	.	0	1	1	1	9.667	3	2	2	3
536	1	6	1	1	66	5	69.5	167.5	24.7717	.	0	1	180	3	2	3	2	4	1	2	.	2	1	3.6	7	3	5.5	5.6	13	3	29	0	.	6	3	0	.	.	.	.	0	0	1	1	7	3	4	1	2
541	1	11	1	1	61	5	49.5	154	20.872	.	0	1	150	1	2	0	3	5	1	1	.	1	2	2.8	1	1	8	9	0	0	34	0	.	1	1	0	.	.	.	.	0	0	0	0	84.9	3	4	1	1
542	1	12	1	2	60	5	49.8	147.5	22.89	.	0	1	155	2	2	0	2	5	1	1	3	1	2	3.6	2	1	6	9.6	0	0	45	0	.	1	1	0	.	.	.	.	0	0	0	0	84.9	2	4	1	1
545	1	15	1	2	59	5	48.2	149.5	21.5658	.	0	1	155	2	2	3	2	4	1	1	.	1	2	3.2	6	2	6.2	3.8	0	0	42	0	.	2	1	0	.	.	.	.	0	0	0	0	84.5	3	3	1	2
546	1	16	1	1	44	5	71.7	182	21.6459	.	0	4	215	5	2	3	1	4	1	2	3	2	2	11	8	4	1.7	6	3	2	45	0	.	6	3	0	.	.	.	.	0	1	1	1	12.767	2	2	3	3
547	1	17	1	1	47	5	57.8	168	20.479	.	0	1	180	4	2	2	1	3	0	2	.	2	1	5	7	3	5	4.5	0	0	29	0	.	3	2	0	.	.	.	.	0	0	1	.	54.567	3	2	2	2
548	1	18	1	2	54	5	53.66	155.4	22.2202	.	0	4	174	5	2	1	3	4	1	1	.	1	2	7	6	2	7	3	0	0	34	0	.	2	1	0	.	.	.	.	0	0	0	0	83.833	3	3	2	2
550	1	20	1	1	63	5	68.3	173	22.8207	.	0	4	215	5	2	2	1	4	1	1	.	1	1	7	7	3	1.2	18.5	7	3	36	0	.	6	3	1	4	.	.	.	0	0	1	1	67	1	4	2	2
551	1	21	1	2	68	5	48.72	146.5	22.7003	.	0	1	140	1	2	0	1	4	1	1	.	1	1	2.4	1	1	7	5	0	0	27	0	.	1	1	0	.	.	.	.	0	0	0	0	83.267	3	4	1	1
552	1	22	1	1	41	5	99.7	175	32.5551	.	0	1	172	2	2	0	2	4	1	2	.	2	1	1.6	2	1	3.5	6	0	0	31	0	.	1	1	0	.	.	.	.	0	0	0	0	83.133	3	2	1	1
553	1	23	1	1	47	5	74.6	181.2	22.7207	.	0	4	226	2	2	0	4	4	1	2	.	2	1	3	2	1	5.5	11.5	0	0	42	0	.	1	1	0	.	.	.	.	0	0	0	0	83.033	1	2	1	1
554	1	24	1	1	72	5	40.6	150	18.0444	.	0	1	165	2	2	3	1	2	0	1	3	1	1	6	6	2	3	2	0	0	30	0	.	2	1	0	.	.	.	.	0	0	1	0	40.633	3	5	2	2
556	1	26	1	1	61	5	58.7	166.5	21.1743	.	0	4	245	5	2	3	1	4	1	2	3	2	2	8	8	4	5	2.5	2	1	40	0	.	5	3	0	.	.	.	.	0	1	1	.	32.3	3	4	2	3
557	1	27	1	1	46	5	59.5	163	22.3945	.	0	1	185	2	2	5	2	4	1	2	.	2	2	8	7	3	2.8	2.5	7	3	32	0	.	6	3	0	.	.	.	.	0	0	0	0	82.333	3	2	2	2
558	1	28	1	1	62	5	52	157.5	20.9625	.	0	1	242	5	2	3	2	6	1	2	3	2	2	5.5	8	4	8.5	1.6	9	3	45	0	.	7	3	0	.	.	.	.	0	1	1	1	47.567	3	4	2	3
559	1	29	1	2	68	5	66.45	153.5	28.2019	.	0	1	170	3	2	2	1	3	0	2	.	2	1	8	7	3	1.5	12	3	2	29	0	.	5	3	0	.	.	.	.	0	1	0	0	82.1	1	4	2	2
562	1	32	1	1	63	5	53.5	168	18.9555	1	0	1	235	1	2	0	.	4	1	1	3	1	.	3	5	1	6	4.5	0	0	21	0	.	1	1	0	.	.	.	.	0	0	0	0	80.1	3	4	1	1
563	1	33	1	2	62	5	59.8	159.5	23.5061	4	0	1	160	4	2	3	5	4	1	2	.	2	.	7	7	3	5	1	3	2	22	0	.	5	3	0	.	.	.	.	0	1	0	0	80.1	3	4	2	2
564	1	34	1	2	59	5	68	153.5	28.8597	2	0	1	165	2	2	0	2	5	1	2	.	2	2	5	4	1	1.5	8.5	3	2	45	0	.	3	2	0	.	.	.	.	0	1	0	0	80.067	2	3	2	1
565	1	35	1	2	68	5	48.5	155	20.1873	4	0	1	230	5	2	3	5	4	1	2	.	2	2	10	7	3	1.5	0.2	19	3	39	0	.	6	3	0	.	.	.	.	0	0	1	.	2.833	3	4	3	2
566	1	36	1	1	71	5	80.5	178	25.4071	3	0	1	185	4	2	3	5	3	0	2	.	2	.	2.5	6	2	14	0	3	2	25	0	.	4	2	0	.	.	.	.	0	1	1	1	12.6	3	5	1	2
568	1	38	1	2	34	5	47.6	154	20.0708	.	0	4	195	2	2	0	4	4	1	1	.	1	2	1.5	1	1	14.5	1.5	4	2	29	0	.	3	2	0	.	.	.	.	0	1	0	0	79.6	3	1	1	1
569	1	39	1	1	60	5	64.2	164.5	23.7248	2	0	4	230	3	2	0	1	2	0	1	.	1	.	3	1	1	4.5	6.5	0	0	21	0	.	1	1	0	.	.	.	.	0	0	0	0	79.533	2	4	1	1
570	1	40	1	1	63	5	63.3	155.8	26.0777	6	0	4	223	6	2	3	1	6	1	2	.	2	.	18	9	4	1.2	8	9	3	33	0	.	7	3	0	.	.	.	.	0	1	0	0	79.533	2	4	3	4
571	1	41	1	2	69	5	54.7	146	25.6615	3	0	1	210	6	2	3	1	5	1	2	.	2	2	4	9	4	5	5	7	3	33	0	.	7	3	0	.	.	.	.	0	0	0	0	79.4	2	4	1	4
572	1	42	1	2	55	5	72.9	151.4	31.8036	2	0	1	247	3	2	3	1	5	1	1	.	1	2	4.6	6	2	4.3	3.7	1	1	30	0	.	3	2	0	.	.	.	.	0	1	0	0	79.4	3	3	1	2
573	1	43	1	2	77	5	50	144.5	23.9461	3	0	4	175	4	2	2	5	3	0	2	.	2	1	7	7	3	6	1.5	3	2	44	0	.	5	3	0	.	.	.	.	0	0	1	.	24.433	3	5	2	2
574	1	44	1	1	58	5	57.2	159	22.6257	3	0	4	210	6	2	3	1	7	1	1	.	1	2	9.5	7	3	3.5	5.5	0	0	35	0	.	3	2	0	.	.	.	.	0	0	1	.	49.533	2	3	2	2
575	1	45	1	2	61	5	62.2	156	25.5588	3	0	4	150	5	2	4	5	4	1	1	3	1	.	17	8	4	2	0.5	9	3	34	0	.	7	3	0	.	.	.	.	0	1	0	0	79.3	4	4	3	3
576	1	46	1	1	66	5	76.3	172.5	25.6417	.	0	1	175	2	2	0	2	3	0	1	.	1	1	1	1	1	12	2	0	0	28	0	.	1	1	0	.	.	.	.	0	0	0	0	79.167	2	4	1	1
577	1	47	1	1	68	5	43.92	161.2	16.9018	1	0	1	112	2	2	0	3	5	1	1	.	1	2	3	1	1	6.7	9.5	0	0	31	0	.	1	1	0	.	.	.	.	0	0	0	0	79.167	2	4	1	1
578	1	48	1	1	39	5	48.9	165.5	17.8531	4	0	4	190	6	2	3	3	4	1	2	3	2	3	10.5	9	4	1.8	12	0	0	41	0	.	6	3	0	.	.	.	.	0	1	0	0	79.133	1	1	3	4
579	1	49	1	1	44	5	55.2	167.2	19.7454	.	0	4	238	5	2	2	.	4	1	2	3	2	1	9	7	3	0.5	11	26	3	46	0	.	6	3	0	.	.	.	.	0	1	1	1	33.867	2	2	2	2
580	1	50	1	1	54	5	70.4	171	24.0758	1	0	1	200	1	2	0	1	5	1	1	.	1	2	3.5	1	1	3	10	0	0	34	0	.	1	1	0	.	.	.	.	0	0	0	0	79.067	2	3	1	1
582	1	52	2	1	53	5	55.4	168.5	19.5124	.	0	4	285	6	2	4	5	4	1	2	3	2	2	12	9	4	0.5	1.5	56	3	93	0	.	7	3	0	.	.	.	.	0	1	1	1	5.3	4	3	3	4
583	1	53	2	1	47	5	51.8	167.5	18.4629	3	0	1	160	3	2	3	1	5	1	1	3	1	2	5	6	2	5	4.7	0	0	37	0	.	2	1	0	.	.	.	.	0	0	0	0	78.833	2	2	2	2
586	1	56	2	1	58	5	65.65	158	26.2979	4	0	1	220	4	2	3	2	4	1	2	.	2	2	6.5	7	3	5.5	5.5	13	3	43	0	.	6	3	0	.	.	.	.	0	1	0	0	77.433	3	3	2	2
587	1	57	2	2	37	5	62.95	157	25.5386	1	0	1	134	3	2	0	4	5	1	1	.	1	2	9.3	2	1	5.3	2.1	0	0	28	0	.	1	1	0	.	.	.	.	0	0	0	0	77.433	3	1	2	1
588	1	58	2	2	64	5	43.9	142.5	21.619	5	0	1	240	5	2	3	5	6	1	2	.	2	2	7.7	8	4	5	2	16	3	16	0	.	7	3	0	.	.	.	.	0	1	1	1	6.467	3	4	2	3
590	1	60	2	2	64	5	35	150	15.5556	3	0	4	165	5	2	3	1	5	1	2	.	2	2	12.5	8	4	2	2.5	7	3	25	0	.	7	3	0	.	.	.	.	0	1	1	1	11.333	2	4	3	3
593	1	63	2	1	46	5	60	175	19.5918	1	0	4	218	2	2	0	2	3	0	1	.	1	3	2	4	1	8	3.5	0	0	24	0	.	1	1	0	.	.	.	.	0	0	0	0	75.8	3	2	1	1
594	1	64	2	1	71	5	60.2	159.5	23.6633	1	0	1	165	2	2	0	2	4	1	1	.	1	3	2	4	1	4	6.5	0	0	15	0	.	1	1	0	.	.	.	.	0	0	0	0	75.567	1	5	1	1
595	1	65	2	2	71	5	65.6	157	26.6137	1	0	1	148	2	2	0	3	4	1	2	.	2	2	2	4	1	1	9	0	0	20	0	.	1	1	0	.	.	.	.	0	0	0	0	75.333	1	5	1	1
596	1	66	2	1	65	5	76.8	159.1	30.3404	2	0	1	150	2	2	0	1	2	0	1	.	1	1	3	1	1	7	4.7	0	0	21	0	.	1	1	0	.	.	.	.	0	0	1	0	68.367	3	4	1	1
598	1	68	2	1	70	5	52.9	162	20.157	2	0	1	140	4	2	3	1	3	0	2	.	2	1	6	8	4	2.5	3	4	2	34	0	.	6	3	0	.	.	.	.	0	1	0	0	74.633	3	5	2	3
600	1	70	2	2	74	5	35.3	144.5	16.9059	6	0	4	150	6	2	3	1	3	0	2	.	2	1	8	9	4	1.5	5	1	1	30	0	.	6	3	4	.	.	.	.	0	0	0	0	73.467	2	5	2	4
602	1	72	2	2	66	5	55	148.2	25.0418	.	0	1	145	2	2	0	2	4	1	1	.	1	2	3.8	3	1	4	6.7	0	0	38	0	.	1	1	0	.	.	.	.	0	0	0	0	73	2	4	1	1
603	1	73	2	1	71	5	39.14	166	14.2038	3	0	4	185	5	2	3	2	3	0	1	3	1	1	12	6	2	9	1.5	1	1	48	0	.	3	2	1	.	.	.	.	0	0	0	0	72.767	3	5	3	2
604	1	74	2	1	70	5	61.7	170.3	21.2743	1	0	1	142	2	2	5	4	4	1	2	.	2	3	11.5	6	2	4	5	2	1	38	0	.	3	2	0	.	.	.	.	0	0	1	1	10.6	2	5	3	2
606	1	76	2	2	71	5	51	161.5	19.5535	4	0	4	205	4	2	4	5	5	1	2	.	2	2	14.7	8	4	4.5	1.5	31	3	36	0	.	7	3	0	.	.	.	.	0	0	1	1	8.267	2	5	3	3
607	1	77	2	1	60	5	53.6	160	20.9375	3	0	4	202	5	2	3	1	4	1	2	.	2	2	6	8	4	6.5	2	3	2	23	0	.	6	3	0	.	.	.	.	0	1	0	0	71.367	3	4	2	3
610	1	80	2	1	61	5	69.3	168	24.5536	1	0	1	165	2	2	0	2	3	0	1	.	1	1	1.7	1	1	7	7.8	0	0	41	0	.	1	1	0	.	.	.	.	0	0	0	0	70.667	2	4	1	1
611	1	81	2	2	56	5	70.7	175.5	22.9544	3	0	1	145	3	2	3	1	2	0	1	3	1	1	3	7	3	4.5	7	1	1	31	0	.	4	2	0	.	.	.	.	0	0	0	0	70.667	2	3	1	2
612	1	82	2	1	59	5	67.3	162.5	25.4864	5	0	1	191	5	2	2	1	4	1	2	.	2	2	5.8	8	4	5.5	2.3	22	3	31	0	.	7	3	0	.	.	.	.	0	1	0	1	70.533	2	3	2	3
613	1	83	2	1	52	5	66.7	160	26.0547	4	0	1	188	6	2	3	5	3	0	2	.	2	1	6	6	2	8	10	5	2	28	0	.	4	2	0	.	.	.	.	0	1	0	0	70.433	3	3	2	2
614	1	84	2	2	79	5	41.6	145.5	19.6502	1	0	1	145	2	2	3	1	5	1	1	.	1	2	3.6	6	2	7	7	0	0	17	0	.	2	1	0	.	.	.	.	0	0	0	0	70.267	2	5	1	2
615	1	85	2	1	48	5	66.1	167	23.7011	4	0	4	185	6	2	3	1	4	1	2	3	2	2	7	8	4	6	4	6	2	71	0	.	6	3	0	.	.	.	.	0	1	1	1	28.167	2	2	2	3
616	1	86	2	1	66	5	57.9	159.5	22.7592	.	0	1	180	5	2	3	3	11	1	2	.	2	2	8	6	2	9	1	0	0	27	0	.	2	1	0	.	.	.	.	0	1	1	1	6.5	3	4	2	2
617	1	87	2	1	62	5	65.3	164	24.2787	5	0	4	220	6	2	3	4	2	0	2	.	2	1	5.5	7	3	3	6.5	4	2	28	0	.	5	3	2	.	.	.	.	0	1	0	0	70.2	2	4	2	2
619	1	89	2	1	54	5	69.9	167	25.0636	.	0	1	165	3	2	3	1	4	1	2	.	2	2	4.7	8	4	2.5	4.5	13	3	28	0	.	7	3	0	.	.	.	.	0	1	0	0	69.8	2	3	1	3
620	1	90	2	1	46	5	68.2	172	23.053	1	0	1	155	2	2	0	4	4	1	1	.	1	2	2.6	1	1	2.5	10	0	0	19	0	.	1	1	0	.	.	.	.	0	0	0	0	69.767	2	2	1	1
621	1	91	2	2	76	5	48	147.5	22.0626	1	0	4	110	2	2	0	3	5	1	1	.	1	2	0.9	1	1	7.5	23	0	0	30	0	.	1	1	0	.	.	.	.	0	0	0	0	69.733	1	5	1	1
622	1	92	2	1	73	5	68	166.5	24.529	.	0	1	140	3	2	3	1	3	0	2	.	2	1	3.5	6	2	1.5	10	2	1	21	0	.	3	2	0	.	.	.	.	0	0	1	1	63.067	3	5	1	2
623	1	93	2	1	60	5	55.66	168	19.7208	3	0	1	171	6	2	3	2	2	0	2	.	2	1	5	7	3	7	2.5	7	3	44	0	.	6	3	0	.	.	.	.	0	1	0	0	69.733	3	4	2	2
628	1	98	2	1	43	5	59.3	164	22.0479	4	0	4	203	6	2	3	4	3	0	2	.	2	2	5	9	4	4.5	10.2	3	2	24	0	.	7	3	4	.	.	.	.	0	1	0	0	68.567	1	2	2	4
630	1	100	2	1	49	5	62.9	163	23.6742	3	0	4	170	4	2	4	2	4	1	2	.	2	2	6	8	4	3.5	11	11	3	60	0	.	7	3	0	.	.	.	.	0	1	1	1	44.733	1	2	2	3
631	1	101	3	1	70	5	46.6	159.5	18.3174	4	0	1	165	4	2	3	5	3	0	2	.	2	1	5	8	4	6	1	16	3	52	0	.	7	3	0	.	.	.	.	0	0	1	0	1.333	3	5	2	3
632	1	102	3	1	61	5	78	164.5	28.8246	.	0	4	245	4	2	3	5	2	0	1	.	1	1	7	7	3	3.3	13.4	1	1	39	0	.	4	2	0	.	.	.	.	0	1	0	0	68	1	4	2	2
634	1	104	3	2	64	5	59	152	25.5367	4	0	4	160	5	2	3	1	4	1	2	.	2	2	10.3	8	4	4.5	4.5	3	2	60	0	.	6	3	0	.	.	.	.	0	1	1	1	36.033	2	4	3	3
635	1	105	3	2	67	5	43.8	144	21.1227	4	0	4	145	5	2	4	1	4	1	2	3	2	2	12	8	4	3	1.5	16	3	51	0	.	7	3	0	.	.	.	.	0	0	1	1	10.033	2	4	3	3
636	1	106	3	1	53	5	56.4	156.8	22.9397	1	0	4	130	2	2	0	1	2	0	1	.	1	1	2.8	1	1	6.8	8.5	0	0	45	0	.	1	1	0	.	.	.	.	0	0	0	0	67.7	2	3	1	1
637	1	107	3	2	67	5	56.3	155	23.4339	1	0	1	145	2	2	0	5	2	0	1	.	1	1	9.5	1	1	11	0.9	0	0	39	0	.	1	1	0	.	.	.	.	0	0	0	0	67.633	3	4	2	1
638	1	108	3	2	66	5	41.4	153	17.6855	2	0	4	160	4	2	3	4	1	0	2	.	2	1	8.5	7	3	14.5	1.3	0	0	34	0	.	3	2	0	.	.	.	.	0	0	0	0	67.633	3	4	2	2
639	1	109	3	1	61	5	78.7	170.5	27.0724	1	0	1	173	2	2	0	4	3	0	1	.	1	1	2.8	3	1	6.8	6.7	0	0	30	0	.	1	1	0	.	.	.	.	0	0	0	0	67.4	2	4	1	1
640	1	110	3	1	67	5	80	165.5	29.2075	3	0	1	210	3	2	0	4	5	1	1	.	1	2	4	4	1	2	7.5	0	0	32	0	.	1	1	0	.	.	.	.	0	0	0	0	67.4	2	4	1	1
641	1	111	3	2	50	5	55.7	150	24.7556	1	0	1	152	2	2	0	1	5	1	1	.	1	2	6	2	1	5.8	3	0	0	28	0	.	1	1	0	.	.	.	.	0	0	0	0	67.167	2	3	2	1
642	1	112	3	1	64	5	70.6	166.5	25.4669	4	0	4	190	4	2	2	1	3	0	2	.	2	1	7.5	7	3	7	3.5	0	0	45	0	.	3	2	0	.	.	.	.	0	0	0	0	67.033	2	4	2	2
643	1	113	3	1	73	5	52.8	147	24.4343	4	0	1	165	5	2	3	2	5	1	2	.	2	2	4.9	8	4	4.3	8	22	3	42	0	.	7	3	0	.	.	.	.	0	0	1	1	13.4	3	5	1	3
645	1	115	3	1	46	5	63.45	164	23.5909	4	0	4	171	6	2	3	3	3	0	2	.	2	1	5.5	7	3	8	15	22	3	46	0	.	6	3	1	.	.	.	.	0	1	0	1	66.7	1	2	2	2
647	1	117	3	1	43	5	63	161	24.3046	1	0	1	121	2	2	0	4	5	1	1	.	1	2	1	1	1	2	13.5	0	0	33	0	.	1	1	0	.	.	.	.	0	0	0	0	66.533	2	2	1	1
648	1	118	3	1	52	5	87.2	169.5	30.3513	2	0	4	158	3	2	3	1	5	1	2	.	2	3	3.5	7	3	5.5	8.5	0	0	22	0	.	3	2	0	.	.	.	.	0	0	0	0	66.533	2	3	1	2
649	1	119	3	1	74	5	74.25	168	26.3074	3	0	1	230	3	2	0	3	4	1	2	.	2	2	5	4	1	6.5	1	0	0	33	0	.	1	1	2	.	.	.	.	0	0	1	0	58.6	3	5	2	1
650	1	120	3	2	62	5	64.3	155	26.7638	5	0	1	157	6	2	3	5	4	1	2	.	2	2	12	7	3	5	2	13	3	45	0	.	6	3	0	.	.	.	.	0	1	1	1	28.967	3	4	3	2
651	1	121	3	2	68	5	58.6	149.5	26.2189	3	0	1	166	4	2	3	5	6	1	2	3	2	2	8	8	4	8.5	2.5	4	2	20	0	.	6	3	0	.	.	.	.	0	0	0	0	66.3	3	4	2	3
652	1	122	3	1	45	5	76.3	178.5	23.9468	4	0	1	115	3	2	0	5	4	1	1	.	1	2	9	4	1	2	2.5	0	0	28	0	.	1	1	0	.	.	.	.	0	0	0	0	66.3	3	2	2	1
653	1	123	3	2	78	5	50.42	144.5	24.1472	2	0	1	135	2	2	0	2	2	0	1	.	1	1	7	1	1	10	2.5	0	0	23	0	.	1	1	0	.	.	.	.	0	0	0	0	66.233	3	5	2	1
654	1	124	3	1	61	5	69.8	167	25.0278	1	0	4	142	2	2	0	3	3	0	2	.	2	1	2	4	1	5.5	6	3	2	18	0	.	3	2	0	.	.	.	.	0	0	0	0	66.1	2	4	1	1
655	1	125	3	1	66	5	51.5	152.6	22.1156	6	0	1	172	6	2	3	5	4	1	2	.	2	2	7	7	3	8.5	3.5	16	3	38	0	.	6	3	0	.	.	.	.	0	1	1	1	36.367	2	4	2	2
656	1	126	3	2	69	5	57	156	23.4221	6	0	4	155	6	2	3	2	4	1	2	.	2	1	5	7	3	7	8	14	3	52	0	.	6	3	1	.	.	.	.	0	1	1	1	19.333	2	4	2	2
657	1	127	3	1	70	5	61.7	168.5	21.7313	1	0	1	162	2	2	0	1	2	0	1	.	1	1	2	1	1	11	3.5	0	0	28	0	.	1	1	0	.	.	.	.	0	0	0	0	66	3	5	1	1
658	1	128	3	2	60	5	58.6	156	24.0796	1	0	1	124	2	2	0	1	2	0	1	3	1	1	2	1	1	2.5	8.5	0	0	21	0	.	1	1	0	.	.	.	.	0	0	0	0	65.9	2	4	1	1
659	1	129	3	1	56	5	55.4	163	20.8514	1	0	1	158	1	2	3	2	3	0	1	.	1	1	4.7	7	3	2.5	6.2	0	0	20	0	.	3	2	0	.	.	.	.	0	0	0	0	65.867	2	3	1	2
660	1	130	3	1	50	5	66.6	166.3	24.0818	5	0	1	150	4	2	3	1	6	1	2	3	2	2	5	7	3	5	3.5	11	3	30	0	.	6	3	0	.	.	.	.	0	1	1	1	50.067	3	3	2	2
661	1	131	3	1	67	5	71.2	179.9	21.9997	5	0	4	136	4	2	3	1	3	0	1	3	1	1	8	7	3	8	6	8	3	33	0	.	6	3	0	.	.	.	.	0	1	0	1	65.833	2	4	2	2
662	1	132	3	1	53	5	61.3	163	23.072	2	0	4	170	1	2	0	1	2	0	1	.	1	1	4	1	1	5	12	0	0	35	0	.	1	1	0	.	.	.	.	0	0	0	0	65.767	1	3	1	1
663	1	133	3	2	61	5	52.42	152	22.6887	1	0	1	153	1	2	0	4	2	0	1	.	1	1	5	3	1	5	4	0	0	35	0	.	1	1	2	.	.	.	.	0	0	0	0	65.6	3	4	2	1
664	1	134	3	1	42	5	69.3	169	24.2639	2	0	1	148	2	2	0	3	5	1	1	.	1	2	2	1	1	5	8.5	0	0	53	0	.	1	1	0	.	.	.	.	0	0	0	0	65.6	2	2	1	1
665	1	135	3	1	62	5	50.8	160	19.8438	1	0	4	121	1	2	0	1	3	0	1	.	1	1	6	3	1	6.5	9	0	0	31	0	.	1	1	0	.	.	.	.	0	0	0	0	65.533	2	4	2	1
666	1	136	3	1	69	5	42.5	160	16.6016	1	0	1	127	1	2	0	2	3	0	2	.	2	1	2	4	1	5.5	9.2	0	0	23	0	.	1	1	0	.	.	.	.	0	0	1	0	15.4	2	4	1	1
667	1	137	3	2	67	5	60.05	150.5	26.5118	2	0	1	100	3	2	3	1	3	0	2	.	2	1	4.5	6	2	4.5	5.5	2	1	20	0	.	3	2	0	.	.	.	.	0	0	0	0	65.367	3	4	1	2
668	1	138	3	1	43	5	62.6	164.9	23.0215	5	0	4	142	6	2	3	1	4	1	2	.	2	1	11	9	4	3	4.5	13	3	21	0	.	7	3	1	4	.	.	.	0	1	1	1	13.433	4	2	3	4
669	1	139	3	1	42	5	61.7	162.5	23.3657	2	0	1	131	2	2	0	2	5	1	1	.	1	1	3	1	1	6	6.5	1	1	33	0	.	2	1	0	.	.	.	.	0	1	0	0	65.167	2	2	1	1
672	1	142	3	1	70	5	79.5	167.5	28.3359	2	0	1	195	3	2	3	4	2	0	2	.	2	1	4	6	2	4	6.5	0	0	16	0	.	2	1	0	.	.	.	.	0	0	0	0	65.067	2	5	1	2
673	1	143	3	2	47	5	57.5	158.5	22.8881	4	0	1	154	5	2	2	3	3	0	2	.	2	1	10.5	7	3	10.5	0.8	0	0	26	0	.	3	2	0	.	.	.	.	0	0	0	0	64.9	3	2	3	2
674	1	144	3	2	31	5	46.98	153.5	19.9387	4	0	1	112	3	2	4	5	4	1	1	.	1	2	7	7	3	2	2	0	0	22	0	.	3	2	0	.	.	.	.	0	1	0	0	64.9	2	1	2	2
676	1	146	3	2	73	5	47.8	156.5	19.5164	2	0	1	145	3	2	4	4	5	1	1	.	1	2	7	7	3	0.5	3.5	0	0	45	0	.	3	2	0	.	.	.	.	0	0	0	0	64.733	2	5	2	2
677	1	147	3	1	63	5	72.35	168	25.6342	3	0	4	116	3	2	0	1	3	0	1	.	1	1	1.7	3	1	3.3	9.5	0	0	19	0	.	1	1	0	.	.	.	.	0	0	0	0	64.667	2	4	1	1
678	1	148	3	1	60	5	60.6	165	22.259	3	0	1	126	3	2	3	3	4	1	1	.	1	1	4	6	2	5.2	9	0	0	65	0	.	2	1	0	.	.	.	.	0	0	0	0	64.667	2	4	1	2
679	1	149	3	2	58	5	64.6	152.6	27.7411	2	0	1	130	1	2	3	3	4	1	2	.	2	2	11	7	3	3.5	9	7	3	28	0	.	6	3	0	.	.	.	.	0	1	0	1	64.667	1	3	3	2
680	1	150	3	1	51	5	61	174.6	20.0097	5	0	1	129	3	2	3	1	6	1	1	.	1	2	5.5	7	3	6	4	3	2	66	0	.	5	3	0	.	.	.	.	0	0	0	0	64.6	3	3	2	2
681	1	151	3	2	40	5	53.4	150	23.7333	2	0	1	136	2	2	0	1	3	0	1	3	1	1	3.5	1	1	7.5	2.5	0	0	30	0	.	1	1	0	.	.	.	.	0	0	0	0	64.467	3	2	1	1
682	1	152	3	2	56	5	53.5	151	23.4639	2	0	1	85	2	2	3	1	3	0	2	.	2	1	1.8	6	2	3	9.5	4	2	22	0	.	4	2	0	.	.	.	.	0	0	0	0	64.433	2	3	1	2
683	1	153	3	1	69	5	51	153.5	21.6448	1	0	1	100	3	2	3	4	5	1	1	.	1	2	10.2	6	2	1	6.2	1	1	30	0	.	3	2	0	.	.	.	.	0	1	1	.	56.833	2	4	3	2
684	1	154	3	2	64	5	59.9	157.5	24.1471	1	0	1	163	1	2	0	1	3	0	1	.	1	1	9	1	1	4	15.5	0	0	22	0	.	1	1	0	.	.	.	.	0	0	0	0	64.433	2	4	2	1
686	1	156	3	1	59	5	55.9	166	20.286	1	0	4	79	2	2	3	1	3	0	2	.	2	1	5	7	3	4.5	8	5	2	69	0	.	5	3	0	.	.	.	.	0	1	0	0	64.233	2	3	2	2
688	1	158	3	1	56	5	65.2	164.5	24.0944	4	0	1	149	3	2	3	1	4	1	2	.	2	2	7.6	7	3	1	6	4	2	35	0	.	5	3	0	.	.	.	.	0	1	0	0	64.2	2	3	2	2
689	1	159	3	2	67	5	43.7	141	21.9808	2	0	1	149	2	2	0	4	5	1	1	.	1	2	1.5	1	1	5	17.8	0	0	44	0	.	1	1	0	.	.	.	.	0	0	0	0	64.133	1	4	1	1
690	1	160	3	1	46	5	63.6	173	21.2503	3	0	4	135	3	2	3	1	4	1	1	.	1	2	6	6	2	4	8.3	0	0	34	0	.	2	1	0	.	.	.	.	0	0	0	0	64.133	2	2	2	2
694	1	164	3	1	54	5	59.6	166.5	21.499	1	0	1	158	2	2	0	2	3	0	1	3	1	1	4.5	1	1	8.8	3	0	0	27	0	.	1	1	0	.	.	.	.	0	0	0	0	63.767	3	3	1	1
697	1	167	3	1	48	5	82.6	172	27.9205	4	0	4	167	4	2	3	3	4	1	2	.	2	2	1.6	6	2	6.5	4	0	0	43	0	.	2	1	0	.	.	.	.	0	0	0	0	63.733	3	2	1	2
698	1	168	3	1	73	5	64	169	22.4082	2	0	4	153	3	2	2	1	3	0	2	.	2	1	3	6	2	1.5	18	0	0	42	0	.	2	1	0	.	.	.	.	0	0	1	.	7.433	3	5	1	2
700	1	170	3	1	51	5	78.3	176	25.2776	1	0	1	150	2	2	0	4	4	1	1	.	1	2	1.5	2	1	3	10.5	0	0	44	0	.	1	1	0	.	.	.	.	0	0	0	0	63.533	2	3	1	1
701	1	171	3	1	36	5	49.6	158	19.8686	1	0	1	100	1	2	0	2	6	1	1	.	1	1	3.5	1	1	1	6.5	0	0	39	0	.	1	1	0	.	.	.	.	0	0	0	0	63.533	3	1	1	1
702	1	172	3	2	42	5	64.25	156.5	26.2328	4	0	4	121	4	2	3	4	4	1	2	.	2	2	6	8	4	2.5	10	6	2	55	0	.	6	3	0	.	.	.	.	0	1	0	0	63.533	1	2	2	3
703	1	173	3	1	76	5	47.4	150	21.0667	2	0	1	93	3	2	2	4	3	0	1	.	1	1	4.5	6	2	4.5	4	0	0	37	0	.	2	1	0	.	.	.	.	0	0	0	0	63.5	3	5	1	2
704	1	174	3	2	32	5	56.36	158.5	22.4343	2	0	1	85	2	2	3	3	5	1	2	.	2	2	3	7	3	6	9.5	7	3	30	0	.	6	3	0	.	.	.	.	0	1	0	0	63.5	2	1	1	2
705	1	175	3	1	45	5	65	166	23.5883	1	0	1	141	1	2	4	1	4	1	2	.	2	2	6	8	4	3	4.5	4	2	40	0	.	6	3	0	.	.	.	.	0	0	0	0	63.433	2	2	2	3
706	1	176	3	1	57	5	63.7	157.5	25.679	1	0	1	180	3	2	3	1	3	0	1	.	1	1	3	7	3	4.5	4.2	0	0	37	0	.	3	2	1	.	.	.	.	0	0	0	0	63.3	3	3	1	2
707	1	177	3	1	69	5	47.2	160.5	18.3228	1	0	1	98	1	2	3	1	2	0	1	.	1	1	4	7	3	7	4.9	0	0	24	0	.	3	2	0	.	.	.	.	0	0	1	0	1.533	3	4	1	2
708	1	178	3	1	40	5	67.3	164.8	24.78	3	0	1	112	2	2	3	1	3	0	1	.	1	1	3.2	6	2	5.5	5	0	0	48	0	.	2	1	0	.	.	.	.	0	0	0	0	63.267	3	2	1	2
709	1	179	3	2	33	5	47.1	159.5	18.514	2	0	1	81	1	2	3	4	5	1	2	.	2	2	5.5	6	2	6.5	3.5	1	1	28	0	.	3	2	0	.	.	.	.	0	0	0	0	63.267	3	1	2	2
710	1	180	3	1	71	5	56.1	154.5	23.5021	4	0	4	203	6	2	3	2	5	1	2	.	2	2	8.8	8	4	6.5	4.5	5	2	78	0	.	6	3	9	.	.	.	.	0	0	0	0	63.233	2	5	2	3
711	1	181	3	2	75	5	54.7	143	26.7495	3	0	1	124	3	2	3	1	2	0	1	.	1	1	5	6	2	4	6.5	0	0	49	0	.	2	1	0	.	.	.	.	0	0	0	0	63.067	2	5	2	2
712	1	182	3	1	37	5	59.4	164.5	21.951	2	0	1	121	3	2	0	1	3	0	1	3	1	3	9	3	1	2.5	8	0	0	37	0	.	1	1	0	.	.	.	.	0	0	0	0	63.033	1	1	2	1
713	1	183	3	2	46	5	59.2	166	21.4835	5	0	4	130	4	2	0	1	5	1	1	.	1	.	9	4	1	5	4.4	1	1	59	0	.	2	1	0	.	.	.	.	0	0	0	0	63.033	2	2	2	1
714	1	184	3	1	64	5	59.6	161	22.9929	2	0	1	125	3	2	3	1	3	0	2	2	2	1	4	7	3	4	4.5	0	0	29	0	.	3	2	0	.	.	.	.	0	0	0	0	62.967	3	4	1	2
716	1	186	3	2	43	5	46.5	160.5	18.0511	4	0	1	112	5	2	2	1	6	1	2	.	2	2	6.5	8	4	6	1.7	7	3	36	0	.	7	3	0	.	.	.	.	0	1	0	0	62.833	3	2	2	3
717	1	187	3	1	35	5	58.8	165	21.5978	3	0	1	125	3	2	3	5	5	1	1	.	1	2	6	6	2	8	1	9	3	23	0	.	5	3	0	.	.	.	.	0	1	1	.	19.233	3	1	2	2
718	1	188	3	1	70	5	52.4	164.2	19.435	5	0	4	139	5	2	3	3	3	0	2	.	2	1	4.7	8	4	5	17	5	2	37	0	.	6	3	1	.	.	.	.	0	0	1	1	39.033	1	5	1	3
719	1	189	3	2	42	5	52.5	166	19.0521	6	0	4	160	6	2	3	4	4	1	2	.	2	2	6.5	9	4	2	13	11	3	77	0	.	7	3	1	4	6	.	.	0	1	1	1	12.5	1	2	2	4
720	1	190	3	1	49	5	74.6	170	25.8131	1	0	1	130	2	2	0	2	3	0	1	.	1	1	3	2	1	4.2	5	0	0	35	0	.	1	1	0	.	.	.	.	0	0	0	0	62.733	3	2	1	1
721	1	191	3	1	56	5	69	161	26.6193	2	0	5	195	2	2	0	4	6	1	1	.	1	2	2.5	4	1	7.5	2	0	0	11	0	.	1	1	2	.	.	.	.	0	0	0	0	62.6	2	3	1	1
722	1	192	3	1	70	5	50	158	20.0288	1	0	1	140	4	2	5	2	2	0	1	.	1	1	8	7	3	2	15	1	1	41	0	.	4	2	0	.	.	.	.	0	0	0	0	62.533	1	5	2	2
723	1	193	3	2	65	5	54.6	153	23.3244	1	0	4	100	1	2	0	2	5	1	1	.	1	2	7	3	1	2	7	0	0	22	0	.	1	1	0	.	.	.	.	0	0	0	0	62.533	2	4	2	1
724	1	194	3	2	45	5	62	157	25.1532	1	0	1	125	1	2	0	2	5	1	1	.	1	2	1.5	1	1	6	8	0	0	28	0	.	1	1	0	.	.	.	.	0	0	0	0	62.533	3	2	1	1
725	1	195	3	2	69	5	61.3	154	25.8475	4	0	4	133	5	2	3	1	3	0	2	.	2	1	3.5	7	3	9.5	7.5	6	2	31	0	.	5	3	0	.	.	.	.	0	0	1	1	27.967	2	4	1	2
726	1	196	3	1	46	5	63.4	170	21.9377	5	0	4	125	4	2	3	1	4	1	2	.	2	3	5.5	8	4	4	11	10	3	51	0	.	7	3	0	.	.	.	.	0	1	1	1	12.3	1	2	2	3
727	1	197	3	2	58	5	63.15	161.2	24.3021	1	0	1	107	2	2	0	4	4	1	1	.	1	2	1.7	4	1	6	11.7	0	0	35	0	.	1	1	0	.	.	.	.	0	0	0	0	62.367	2	3	1	1
728	1	198	3	1	50	5	51.68	160.3	20.112	1	0	1	115	2	2	0	4	3	0	1	.	1	1	1.2	3	1	6.3	9.9	0	0	23	0	.	1	1	0	.	.	.	.	0	0	0	0	62.367	3	3	1	1
729	1	199	3	2	81	5	45.1	153	19.2661	4	0	4	160	5	2	3	5	6	1	1	3	1	1	5.2	8	4	11.5	1.5	4	2	50	0	.	6	3	1	7	.	.	.	0	0	0	0	62.3	3	5	2	3
730	1	200	3	1	50	5	67.6	181	20.6343	1	0	1	108	2	2	0	1	5	1	1	.	1	2	1.5	1	1	5	11.5	0	0	37	0	.	1	1	0	.	.	.	.	0	0	0	0	62.3	2	3	1	1
731	1	201	4	1	48	5	79	172	26.7036	1	0	1	120	2	2	0	3	5	1	1	.	1	2	4	2	1	5	9.5	3	2	27	0	.	3	2	0	.	.	.	.	0	0	0	0	62.3	2	2	1	1
732	1	202	4	1	54	5	.	.	.	4	0	1	202	5	2	3	5	5	1	2	.	2	2	6.5	8	4	7	0.5	2	1	20	0	.	5	3	0	.	.	.	.	0	1	1	1	37.067	3	3	2	3
733	1	203	4	2	45	5	54.86	159.9	21.4565	4	0	1	125	5	2	3	5	5	1	2	3	2	2	5	7	3	5	7	16	3	49	0	.	6	3	0	.	.	.	.	0	1	0	0	62.133	2	2	2	2
734	1	204	4	1	43	5	64.1	164	23.8325	5	0	4	160	4	2	3	5	4	1	2	.	2	2	5	7	3	8.5	2.5	13	3	33	0	.	6	3	0	.	.	.	.	0	1	0	1	62.133	3	2	2	2
735	1	205	4	1	58	5	75.6	174	24.9703	4	0	4	184	5	2	3	5	4	1	2	.	2	2	5	7	3	13.8	0.5	6	2	42	0	.	5	3	0	.	.	.	.	0	0	0	0	62.1	1	3	2	2
738	1	208	4	1	65	5	57.8	155	24.0583	1	0	1	180	2	2	5	5	3	0	2	.	2	1	6	6	2	4	2.5	3	2	29	0	.	4	2	0	.	.	.	.	0	0	0	0	61.833	3	4	2	2
739	1	209	4	1	64	5	72.3	177	23.0777	1	0	1	86	3	2	2	2	4	1	1	.	1	2	2.7	6	2	4	9.5	0	0	38	0	.	2	1	0	.	.	.	.	0	0	0	0	61.833	2	4	1	2
740	1	210	4	1	68	5	53.9	162	20.538	3	0	1	113	3	2	3	1	4	1	1	.	1	2	3.5	7	3	1.5	9.5	0	0	39	0	.	3	2	2	.	.	.	.	0	0	0	0	61.833	2	4	1	2
741	1	211	4	1	62	5	69.5	167	24.9202	1	0	1	161	3	2	5	3	3	0	2	.	2	1	2.5	7	3	3	14.5	2	1	31	0	.	4	2	0	.	.	.	.	0	0	0	0	61.667	2	4	1	2
742	1	212	4	1	47	5	69.1	165	25.3811	3	0	1	172	4	2	3	2	5	1	1	.	1	2	3	6	2	4.5	8.7	1	1	47	0	.	3	2	0	.	.	.	.	0	0	0	0	61.667	2	2	1	2
743	1	213	4	2	70	5	51.2	151.5	22.3072	1	0	1	180	2	2	0	2	3	0	1	.	1	1	4	4	1	6.5	6	0	0	26	0	.	1	1	2	.	.	.	.	0	0	0	0	61.6	3	5	1	1
744	1	214	4	1	48	5	79	172	26.7036	5	0	1	214	6	2	3	4	3	0	2	.	2	1	4	9	4	10.5	2.5	12	3	44	0	.	7	3	0	.	.	.	.	0	1	1	1	33.033	3	2	1	4
745	1	215	4	1	45	5	87.6	171	29.9579	4	0	4	185	6	2	3	1	4	1	1	.	1	2	9.5	7	3	5	4.2	3	2	39	0	.	5	3	0	.	.	.	.	0	1	0	0	61.567	4	2	2	2
746	1	216	4	1	66	5	57.64	162.6	21.8013	3	0	4	151	4	2	0	4	3	0	1	.	1	1	8	2	1	5	9	0	0	46	0	.	1	1	0	.	.	.	.	0	0	0	0	61.433	1	4	2	1
748	1	218	4	1	52	5	64.4	150.5	28.4324	1	0	1	163	1	2	0	1	3	0	2	.	2	1	5	2	1	6	3.5	0	0	24	0	.	1	1	0	.	.	.	.	0	0	0	0	61.367	3	3	2	1
749	1	219	4	2	42	5	50.14	157.5	20.2126	4	0	1	107	5	2	3	4	5	1	2	.	2	2	4	8	4	5	8	0	0	51	0	.	4	2	0	.	.	.	.	0	0	1	1	43.133	2	2	1	3
750	1	220	4	2	68	5	49.7	145	23.6385	5	0	1	140	6	2	3	1	4	1	2	.	2	2	6	9	4	6	3	4	2	48	0	.	7	3	0	.	.	.	.	0	0	0	0	61.333	2	4	2	4
751	1	221	4	1	60	5	68.4	171	23.3918	1	0	1	95	2	2	0	3	5	1	1	.	1	2	7	1	1	11.3	3.5	0	0	46	0	.	1	1	0	.	.	.	.	0	0	0	0	60.967	3	4	2	1
752	1	222	4	1	60	5	62.6	163.5	23.4174	2	0	4	225	3	2	3	4	3	0	1	.	1	1	3.2	6	2	7	12	0	0	31	0	.	2	1	0	.	.	.	.	0	0	0	0	60.933	1	4	1	2
753	1	223	4	1	68	5	56	156	23.0112	1	0	4	102	1	2	0	1	2	0	1	.	1	1	4.5	1	1	5.5	11	0	0	31	0	.	1	1	0	.	.	.	.	0	0	0	0	60.9	2	4	1	1
755	1	225	4	1	68	5	48.2	157	19.5545	4	0	1	115	5	2	3	1	3	0	2	3	2	1	5.5	8	4	3	2	4	2	53	0	.	6	3	0	.	.	.	.	0	0	1	1	23.9	2	4	2	3
756	1	226	4	1	59	5	61.7	170.2	21.2993	2	0	1	170	1	2	0	2	3	0	1	.	1	1	1.5	1	1	5	10.5	0	0	31	0	.	1	1	0	.	.	.	.	0	0	0	0	60.667	2	3	1	1
757	1	227	4	1	50	5	74.3	168	26.3251	4	0	4	147	6	2	4	5	5	1	2	.	2	2	9	8	4	2.5	6	10	3	59	0	.	7	3	1	.	.	.	.	0	1	1	1	38.533	1	3	2	3
759	1	229	4	1	62	5	63.2	170.7	21.6895	1	0	1	141	2	2	0	3	2	0	1	.	1	1	2	4	1	8	5.5	0	0	42	0	.	1	1	0	.	.	.	.	0	0	0	0	60.5	3	4	1	1
760	1	230	4	1	66	5	61.8	171.1	21.11	2	0	4	145	3	2	5	2	4	1	2	.	2	1	4	6	2	4	19	0	0	34	0	.	2	1	0	.	.	.	.	0	0	0	0	60.433	1	4	1	2
761	1	231	4	1	45	5	71	166	25.7657	2	0	1	108	2	2	0	1	4	1	1	3	1	2	4	2	1	2	5	11	3	42	0	.	4	2	0	.	.	.	.	0	1	1	1	36.967	3	2	1	1
762	1	232	4	1	68	5	51.92	159	20.5372	4	0	1	127	6	2	2	2	2	0	2	.	2	1	7.5	7	3	4.5	2	0	0	40	0	.	3	2	2	.	.	.	.	0	0	0	0	60.2	3	4	2	2
763	1	233	4	1	44	5	65.8	169	23.0384	1	0	1	87	2	2	0	2	5	1	1	.	1	3	3.5	3	1	4	9.5	1	1	49	0	.	2	1	0	.	.	.	.	0	1	0	0	60.2	2	2	1	1
764	1	234	4	1	58	5	72.8	155	30.3018	4	0	1	155	4	2	2	2	4	1	2	.	2	1	9.5	7	3	5	2	0	0	13	0	.	3	2	0	.	.	.	.	0	0	0	0	59.767	3	3	2	2
765	1	235	4	2	73	5	39.8	139	20.5993	6	0	1	195	5	2	2	5	2	0	1	.	1	1	6	7	3	5.5	1.8	2	1	38	0	.	4	2	0	.	.	.	.	0	0	1	1	14.467	3	5	2	2
766	1	236	4	1	52	5	55.9	164	20.7838	3	0	1	132	5	2	3	5	5	1	2	.	2	2	7	7	3	11	1.1	3	2	53	0	.	5	3	0	.	.	.	.	0	0	0	0	59.733	3	3	2	2
767	1	237	4	2	67	5	39.7	153.5	16.849	4	0	1	126	6	2	3	1	3	0	2	.	2	1	5	8	4	1.5	14	5	2	39	0	.	6	3	1	4	.	.	.	0	0	1	1	9.267	1	4	2	3
768	1	238	4	2	52	5	71.05	164.8	26.1607	4	0	4	102	3	2	3	2	4	1	1	.	1	2	4.5	7	3	3	7	3	2	23	0	.	5	3	0	.	.	.	.	0	1	0	0	59.7	2	3	1	2
769	1	239	4	1	73	5	63.35	155.2	26.3005	1	0	4	145	1	2	0	1	2	0	1	.	1	1	6	3	1	4	13	0	0	32	0	.	1	1	0	.	.	.	.	0	0	0	0	59.467	1	5	2	1
770	1	240	4	1	74	5	60.6	160	23.6719	3	0	1	169	2	2	0	1	3	0	1	.	1	1	6.5	4	1	9	3.5	0	0	44	0	.	1	1	0	.	.	.	.	0	0	0	0	59.3	3	5	2	1
771	1	241	4	1	68	5	71.4	168.5	25.1477	3	0	4	213	3	2	2	1	2	0	1	3	1	1	8	7	3	2.5	17	4	2	21	0	.	5	3	2	.	.	.	.	0	1	0	0	59.267	1	4	2	2
772	1	242	4	1	63	5	71	172	23.9995	2	0	4	96	1	2	0	5	2	0	1	.	1	1	1.7	1	1	13.5	11.5	0	0	49	0	.	1	1	0	.	.	.	.	0	0	1	1	44	2	4	1	1
774	1	244	4	1	59	5	65.5	171.4	22.2956	1	0	1	106	1	2	0	1	4	1	1	.	1	1	2	1	1	3.5	8	0	0	26	0	.	1	1	0	.	.	.	.	0	0	0	0	59.233	3	3	1	1
775	1	245	4	1	64	5	76.6	169	26.8198	1	0	1	192	3	2	2	3	3	0	2	.	2	1	2.2	7	3	6	4.5	2	1	20	0	.	4	2	0	.	.	.	.	0	0	1	1	46.2	3	4	1	2
776	1	246	4	1	50	5	56.8	170	19.654	1	0	1	88	2	2	0	1	4	1	1	.	1	2	4	1	1	3	5.5	0	0	27	0	.	1	1	0	.	.	.	.	0	0	0	0	59.1	3	3	1	1
777	1	247	4	1	60	5	58.3	168.5	20.5338	6	0	4	144	5	2	3	4	3	0	1	3	1	1	9.5	7	3	3	17.5	4	2	75	0	.	5	3	0	.	.	.	.	0	0	0	0	59.067	1	4	2	2
779	1	249	4	2	69	5	54.1	148	24.6987	2	0	4	119	3	2	2	4	4	1	1	.	1	2	4.2	7	3	6	14	0	0	56	0	.	3	2	0	.	.	.	.	0	0	0	0	59.033	2	4	1	2
780	1	250	4	1	68	5	51.82	155.5	21.4307	6	0	4	170	6	2	3	4	2	0	1	3	1	1	4.5	7	3	2.7	18	0	0	58	0	.	3	2	1	.	.	.	.	0	0	0	0	59	1	4	1	2
781	1	251	4	1	73	5	61.6	164	22.903	1	0	4	224	2	2	0	2	2	0	1	.	1	1	4.2	1	1	3	15	0	0	37	0	.	1	1	1	.	.	.	.	0	0	0	0	58.833	1	5	1	1
782	1	252	4	2	72	5	56.3	151.5	24.5292	5	0	1	138	5	2	3	5	4	1	2	3	2	2	7.5	8	4	4.8	2.5	6	2	54	0	.	6	3	2	.	.	.	.	0	0	0	0	58.8	2	5	2	3
783	1	253	4	1	66	5	76	167	27.2509	1	0	1	172	1	2	0	3	2	0	1	.	1	1	1.5	1	1	12.5	3	0	0	25	0	.	1	1	0	.	.	.	.	0	0	0	0	58.8	3	4	1	1
785	1	255	4	2	78	5	41.1	139.5	21.12	6	0	4	198	4	2	2	4	11	1	1	3	1	.	3	6	2	2.5	19	0	0	38	0	.	2	1	0	.	.	.	.	0	0	1	0	11.033	1	5	1	2
786	1	256	4	2	77	5	46	146.5	21.433	5	0	1	205	5	2	3	1	3	0	2	.	2	1	5	6	2	4	2	14	3	27	0	.	5	3	0	.	.	.	.	0	0	1	1	11.367	3	5	2	2
787	1	257	4	2	55	5	75.5	155.3	31.3043	3	0	1	140	4	2	3	1	5	1	1	.	1	2	5.5	7	3	2.5	2.5	1	1	33	0	.	4	2	0	.	.	.	.	0	0	0	0	58.533	2	3	2	2
788	1	258	4	1	62	5	48.96	167.5	17.4507	3	0	1	149	3	2	3	5	6	1	2	.	2	1	4	7	3	9	2	3	2	20	0	.	5	3	0	.	.	.	.	0	0	0	0	58.4	3	4	1	2
789	1	259	4	1	61	5	55.2	158.2	22.056	1	0	4	162	2	2	0	3	4	1	2	.	2	2	3.8	4	1	6.5	17	0	0	46	0	.	1	1	0	.	.	.	.	0	0	0	0	58.333	1	4	1	1
790	1	260	4	2	75	5	53	147.3	24.427	5	0	1	225	5	2	3	5	4	1	2	.	2	2	7	8	4	4	1.5	12	3	41	0	.	7	3	0	.	.	.	.	0	0	1	1	12	3	5	2	3
791	1	261	4	2	51	5	63.9	155	26.5973	2	0	1	138	2	2	0	5	3	0	1	.	1	1	3.2	1	1	16	3.5	0	0	22	0	.	1	1	0	.	.	.	.	0	0	0	0	58.167	3	3	1	1
792	1	262	4	2	67	5	69.8	168	24.7307	5	0	1	187	5	2	3	1	3	0	2	.	2	1	7	8	4	5	2.5	4	2	41	0	.	6	3	0	.	.	.	.	0	1	1	1	29.233	3	4	2	3
793	1	263	4	1	54	5	64.15	162.7	24.2338	1	0	4	265	1	2	0	1	3	0	2	3	2	1	3	1	1	3.5	16	0	0	45	0	.	1	1	0	.	.	.	.	0	0	0	0	58.067	1	3	1	1
794	1	264	4	1	63	5	52.4	172	17.7123	3	0	4	243	1	2	5	2	3	0	2	.	2	1	4.5	4	1	5	14	0	0	35	0	.	1	1	2	.	.	.	.	0	0	0	0	57.933	1	4	1	1
795	1	265	4	1	50	5	75.05	161.8	28.6678	1	0	1	194	3	2	0	2	2	0	2	.	2	1	4.5	2	1	5.5	3	0	0	23	0	.	1	1	0	.	.	.	.	0	0	1	0	2.467	3	3	1	1
796	1	266	4	1	42	5	64.3	166.3	23.2502	1	0	1	104	1	2	3	4	5	1	1	.	1	2	3	6	2	3	13.5	0	0	37	0	.	2	1	0	.	.	.	.	0	0	0	0	57.833	2	2	1	2
798	1	268	4	1	49	5	66.7	172.5	22.4155	2	0	1	130	1	2	0	1	2	0	1	3	1	1	1	1	1	3	7	0	0	41	0	.	1	1	0	.	.	.	.	0	0	0	0	57.6	2	2	1	1
799	1	269	4	1	67	5	52.9	159.5	20.7938	4	0	1	146	5	2	2	1	3	0	1	.	1	1	5	7	3	4.5	5	0	0	41	0	.	3	2	0	.	.	.	.	0	1	0	1	57.467	2	4	2	2
800	1	270	4	1	59	5	67.35	170	23.3045	1	0	4	128	1	2	0	2	5	1	1	.	1	2	1.5	1	1	9.5	5.3	0	0	39	0	.	1	1	0	.	.	.	.	0	0	0	0	57.4	3	3	1	1
801	1	271	4	2	30	5	56	164	20.8209	3	0	1	142	3	2	3	3	4	1	2	.	2	2	5	8	4	8.5	12	7	3	45	0	.	7	3	2	.	.	.	.	0	1	0	0	57.4	2	1	2	3
802	1	272	4	2	63	5	49.38	147.5	22.6969	4	0	1	134	5	2	3	2	4	1	2	.	2	2	6	8	4	5	6	34	3	41	0	.	7	3	0	.	.	.	.	0	1	1	1	11.8	2	4	2	3
803	1	273	4	1	84	5	67.7	167.5	24.1301	1	0	1	122	1	2	0	2	4	1	1	.	1	1	1.5	4	1	4	7	0	0	29	0	.	1	1	0	.	.	.	.	0	0	0	0	57.233	3	5	1	1
804	1	274	4	2	66	5	54	163	20.3244	3	0	4	128	4	2	3	1	4	1	2	.	2	2	8.5	7	3	2	7	8	3	51	0	.	6	3	0	.	.	.	.	0	1	0	0	57.167	1	4	2	2
805	1	275	4	2	44	5	56.48	163.2	21.2058	5	0	4	116	3	2	2	1	4	1	1	.	1	1	2.3	7	3	7	8	0	0	36	0	.	3	2	0	.	.	.	.	0	0	0	0	57.167	2	2	1	2
806	1	276	4	2	75	5	69.8	155	29.0531	4	0	1	188	5	2	3	2	6	1	1	.	1	2	3.1	7	3	1.3	8.7	2	1	44	0	.	4	2	1	.	.	.	.	0	0	0	0	57.133	2	5	1	2
807	1	277	4	2	45	5	52.26	150	23.2267	3	0	4	100	4	2	2	1	4	1	1	.	1	2	3	6	2	3.4	8.3	0	0	55	0	.	2	1	0	.	.	.	.	0	0	0	0	57.133	2	2	1	2
808	1	278	4	1	58	5	59.7	165	21.9284	4	0	1	157	5	2	.	5	4	1	2	.	2	1	6	8	4	7	0	14	3	33	0	.	7	3	0	.	.	.	.	0	1	0	1	57	3	3	2	3
809	1	279	4	1	67	5	70.1	144.4	33.6189	1	0	1	127	1	2	0	1	2	0	2	.	2	1	7.7	4	1	6.5	5.3	0	0	22	0	.	1	1	0	.	.	.	.	0	0	0	0	56.933	3	4	2	1
810	1	280	4	1	49	5	68.7	166.6	24.7518	1	0	1	110	1	2	0	4	3	0	1	.	1	1	2	4	1	2	9.5	0	0	30	0	.	1	1	0	.	.	.	.	0	0	0	0	56.767	2	2	1	1
811	1	281	4	1	37	5	73	176	23.5666	5	0	4	167	6	2	4	3	4	1	2	3	2	2	14	8	4	4.5	8	23	3	44	0	.	7	3	1	.	.	.	.	0	1	1	1	8.333	1	1	3	3
812	1	282	4	2	65	5	47.8	154	20.1552	4	0	1	160	5	2	3	3	5	1	2	.	2	2	14	7	3	3.5	8	8	3	30	0	.	6	3	0	.	.	.	.	0	1	0	1	56.667	1	4	3	2
814	1	284	4	1	57	5	71.7	167.8	25.4645	2	0	1	116	1	2	0	1	3	0	2	.	2	1	4	2	1	6	5.5	0	0	41	0	.	1	1	0	.	.	.	.	0	0	0	0	56.533	3	3	1	1
815	1	285	4	1	43	5	74.6	167.5	26.5894	6	0	4	238	6	2	3	1	6	1	2	.	2	1	5.5	8	4	5.5	2	23	3	63	0	.	7	3	0	.	.	.	.	0	1	1	1	8.1	2	2	2	3
816	1	286	4	2	75	5	57.3	157	23.2464	3	0	1	132	3	2	3	4	4	1	1	.	1	2	1.5	7	3	3	9	0	0	39	0	.	3	2	0	.	.	.	.	0	0	0	0	56.467	2	5	1	2
817	1	287	4	1	58	5	70	168	24.8016	4	0	1	165	3	2	2	1	3	0	2	.	2	1	3.5	6	2	5.8	1.6	0	0	31	0	.	2	1	0	.	.	.	.	0	0	0	0	56.467	3	3	1	2
818	1	288	4	2	58	5	51.8	149.5	23.1765	2	0	1	162	1	2	0	4	6	1	1	.	1	2	5	4	1	2.5	8	0	0	32	0	.	1	1	2	.	.	.	.	0	0	0	0	56.433	2	3	2	1
819	1	289	4	1	72	5	58.1	165	21.3407	1	0	4	143	1	2	0	4	2	0	1	.	1	1	3	2	1	10	4	0	0	32	0	.	1	1	0	.	.	.	.	0	0	0	0	56.3	2	5	1	1
821	1	291	4	2	38	5	78.4	160	30.625	4	0	1	167	5	2	3	1	6	1	2	.	2	2	7.5	8	4	2.5	4	2	1	36	0	.	5	3	0	.	.	.	.	0	1	1	1	7.767	1	1	2	3
822	1	292	4	1	47	5	59	161	22.7615	1	0	1	159	1	2	5	4	4	1	1	.	1	2	6	6	2	3.5	6.5	0	0	52	0	.	2	1	0	.	.	.	.	0	0	0	0	56.067	2	2	2	2
823	1	293	4	2	42	5	51.5	156.5	21.0271	1	0	1	92	1	2	0	2	5	1	1	.	1	2	1.6	1	1	4.5	9	0	0	38	0	.	1	1	0	.	.	.	.	0	0	0	0	56.067	3	2	1	1
824	1	294	4	1	71	5	43	163.5	16.0854	3	0	1	133	6	2	4	5	4	1	2	.	2	2	10	9	4	6.5	0.5	7	3	30	0	.	7	3	0	.	.	.	.	0	0	1	0	1.967	2	5	3	4
825	1	295	4	2	66	5	62.6	154.2	26.3273	2	0	4	116	1	2	0	3	2	0	2	.	2	1	3	4	1	2	8	0	0	36	0	.	1	1	0	.	.	.	.	0	0	0	0	56	2	4	1	1
826	1	296	4	1	73	5	57.3	163	21.5665	1	0	1	128	1	2	0	1	6	1	1	.	1	1	4	4	1	1.5	11.5	0	0	31	0	.	1	1	0	.	.	.	.	0	0	0	0	55.967	2	5	1	1
827	1	297	4	1	67	5	67.8	164.5	25.0552	2	0	1	155	3	2	2	1	3	0	2	3	2	1	3.5	6	2	6.5	1	0	0	28	0	.	2	1	0	.	.	.	.	0	0	0	0	55.833	3	4	1	2
828	1	298	4	2	61	5	64.5	156.5	26.3349	2	0	1	107	1	2	0	1	3	0	1	.	1	1	3.5	4	1	5	5	0	0	48	0	.	1	1	0	.	.	.	.	0	0	0	0	55.833	3	4	1	1
829	1	299	4	1	48	5	66.9	172.5	22.4827	2	0	4	121	3	2	3	2	2	0	2	1	2	1	3	7	3	4	3	0	0	40	0	.	3	2	0	.	.	.	.	0	0	0	0	55.767	3	2	1	2
830	1	300	4	2	45	5	68.15	162	25.9678	3	0	1	111	4	2	3	4	4	1	2	1	2	2	6	7	3	3.5	8	2	1	98	0	.	4	2	0	.	.	.	.	0	1	0	0	55.767	1	2	2	2
831	1	301	4	2	66	5	73.9	159	29.2314	1	0	1	128	1	2	5	1	2	0	2	2	2	1	4.5	6	2	5.5	4.5	5	2	34	0	.	4	2	0	.	.	.	.	0	1	0	0	55.733	3	4	1	2
833	1	303	4	1	63	5	67.6	163.3	25.3498	3	0	4	149	4	2	3	.	3	0	1	1	1	1	3.5	6	2	3.3	16	0	0	31	0	.	2	1	0	.	.	.	.	0	0	0	0	55.6	1	4	1	2
834	1	304	4	2	53	5	59.62	157	24.1876	6	0	4	168	6	2	2	3	5	1	1	1	1	2	14	9	4	5.5	6	12	3	28	0	.	7	3	1	4	6	.	.	0	1	1	1	33.867	1	3	3	4
835	1	305	4	1	52	5	78.5	165.5	28.6598	1	0	1	125	1	2	0	2	4	1	1	1	1	2	1	1	1	3.5	10	0	0	29	0	.	1	1	0	.	.	.	.	0	0	0	0	55.567	3	3	1	1
836	1	306	4	1	58	5	58.1	162.5	22.0024	4	0	4	177	4	2	3	2	6	1	2	1	2	1	5	7	3	3	11.5	0	0	52	0	.	3	2	1	.	.	.	.	0	0	0	0	55.367	1	3	2	2
837	1	307	4	1	56	5	70.1	168	24.837	4	0	4	148	4	2	3	4	4	1	1	1	1	2	3	7	3	4.9	12.3	4	2	51	0	.	5	3	0	.	.	.	.	0	1	0	0	55.367	1	3	1	2
838	1	308	4	2	48	5	52	151.5	22.6557	1	0	4	97	3	2	3	2	5	1	2	1	2	2	2	7	3	2.8	8.5	8	3	40	0	.	6	3	0	.	.	.	.	0	1	0	0	55.3	3	2	1	2
839	1	309	4	1	58	5	71.6	156	29.4214	3	0	1	139	3	2	2	2	4	1	1	1	1	1	3.5	6	2	3.2	17	0	0	44	0	.	2	1	0	.	.	.	.	0	0	0	0	55.3	1	3	1	2
841	1	311	4	2	43	5	53.4	160.2	20.8073	2	0	1	131	1	2	0	1	5	1	1	1	1	2	5	2	1	6	4.3	0	0	34	0	.	1	1	0	.	.	.	.	0	0	0	0	55.133	3	2	2	1
842	1	312	4	2	39	5	66	162.5	24.9941	1	0	4	114	3	2	4	2	5	1	2	1	2	2	8	8	4	0.35	10	0	0	20	0	.	4	2	2	.	.	.	.	0	0	0	0	55.133	1	1	2	3
843	1	313	4	2	76	5	64.7	150.5	28.5648	4	0	4	129	3	2	4	4	4	1	2	1	2	2	12	8	4	2	2	0	0	34	0	.	4	2	0	.	.	.	.	0	0	0	0	55.067	4	5	3	3
844	1	314	4	2	56	5	53.92	157	21.8751	4	0	1	156	4	2	1	5	2	0	1	1	1	1	13.5	6	2	2.3	1.8	12	3	41	0	.	5	3	9	.	.	.	.	0	1	1	1	52.767	2	3	3	2
845	1	315	4	1	61	5	53.3	165	19.5776	4	0	1	111	4	2	3	4	6	1	2	1	2	2	3.2	6	2	5.7	6.5	0	0	39	0	.	2	1	0	.	.	.	.	0	0	0	0	55.033	3	4	1	2
846	1	316	4	1	68	5	53.5	167	19.1832	4	0	1	110	4	2	2	3	2	0	1	1	1	1	5	6	2	7.5	3	0	0	28	0	.	2	1	0	.	.	.	.	0	0	1	.	15.033	3	4	2	2
847	1	317	4	2	67	5	65.6	145.5	30.9869	1	0	1	134	1	2	0	3	5	1	1	1	1	2	1.5	2	1	4	11.5	0	0	40	0	.	1	1	0	.	.	.	.	0	0	0	0	54.9	3	4	1	1
848	1	318	4	2	75	5	50.86	158	20.3733	1	0	1	116	1	2	0	4	4	1	1	1	1	2	6.8	3	1	3	5.5	0	0	102	0	.	1	1	0	.	.	.	.	0	0	0	0	54.833	3	5	2	1
849	1	319	4	1	64	5	62.9	171	21.5109	4	0	1	122	3	2	0	1	3	0	1	1	1	1	7.2	3	1	3	4.5	0	0	31	0	.	1	1	0	.	.	.	.	0	0	0	0	54.8	2	4	2	1
850	1	320	4	2	61	5	58.26	153	24.8879	2	0	1	155	3	2	3	2	4	1	2	2	2	2	5.4	6	2	8.3	7	0	0	32	0	.	2	1	0	.	.	.	.	0	0	0	0	54.667	3	4	2	2
851	1	321	4	2	67	5	57.74	149.2	25.9382	3	0	4	156	6	2	4	1	4	1	1	1	1	2	13	8	4	4	1.2	3	2	61	0	.	6	3	0	.	.	.	.	0	1	1	1	12.667	4	4	3	3
852	1	322	4	2	62	5	50.92	150	22.6311	1	0	1	98	1	2	0	4	3	0	1	1	1	1	0.8	1	1	4	13.2	0	0	26	0	.	1	1	0	.	.	.	.	0	0	0	0	54.6	1	4	1	1
853	1	323	4	2	44	5	62	161.5	23.771	4	0	4	127	5	2	3	3	6	1	2	1	2	2	5	8	4	10	0.6	3	2	35	0	.	6	3	0	.	.	.	.	0	1	0	0	54.6	3	2	2	3
854	1	324	4	2	46	5	61.05	156	25.0863	4	0	4	188	5	2	3	1	5	1	2	1	2	2	15	8	4	3.5	.	16	3	65	0	.	7	3	0	.	.	.	.	0	1	1	1	7.067	4	2	3	3
855	1	325	4	2	61	5	49.14	150	21.84	2	0	4	131	3	2	3	4	5	1	1	1	1	2	5	6	2	2.8	14.5	0	0	40	0	.	2	1	0	.	.	.	.	0	0	0	0	54.433	1	4	2	2
856	1	326	4	1	75	5	56.2	161.4	21.5739	1	0	1	93	1	2	0	3	2	0	1	1	1	1	3.2	4	1	5.3	5.9	0	0	24	0	.	1	1	0	.	.	.	.	0	0	0	0	54.433	3	5	1	1
857	1	327	4	1	45	5	77.25	172	26.1121	4	0	1	155	5	2	3	5	3	0	2	2	2	1	8	8	4	2.5	6.5	22	3	61	0	.	7	3	0	.	.	.	.	0	1	0	0	54.4	3	2	2	3
858	1	328	4	2	31	5	57.06	158.2	22.7992	4	0	4	97	3	2	0	1	5	1	1	1	1	2	5	6	2	4	6.5	0	0	57	0	.	2	1	0	.	.	.	.	0	0	0	0	54.367	1	1	2	2
859	1	329	4	2	69	5	56.6	151.8	24.5625	4	0	1	110	4	2	0	4	5	1	1	1	1	2	5	8	4	1.5	6	0	0	52	0	.	4	2	0	.	.	.	.	0	0	0	0	54.367	2	4	2	3
862	1	332	4	2	62	5	55	139.5	28.2627	3	0	4	137	5	2	3	1	2	0	2	1	2	1	9	6	2	3	1	2	1	36	0	.	3	2	0	.	.	.	.	0	0	0	0	54.2	3	4	2	2
863	1	333	4	1	58	5	59.5	164.5	21.988	3	0	1	164	1	2	0	4	3	0	2	1	2	1	4.5	6	2	4.5	11	8	3	50	0	.	6	3	0	.	.	.	.	0	1	0	0	54.2	1	3	1	2
864	1	334	4	1	68	5	65.5	166.5	23.6272	1	0	1	175	1	2	0	2	2	0	1	1	1	1	2	1	1	3	10.7	0	0	34	0	.	1	1	2	.	.	.	.	0	0	0	0	54.133	3	4	1	1
865	1	335	4	1	51	5	72	169	25.2092	1	0	1	148	1	2	0	1	4	1	1	1	1	2	5	3	1	4	4.5	1	1	31	0	.	2	1	0	.	.	.	.	0	0	0	0	54.133	3	3	2	1
866	1	336	4	1	61	5	53	161.3	20.3708	2	0	1	172	3	2	3	4	3	0	1	1	1	1	5.2	6	2	5.8	5	0	0	54	0	.	2	1	0	.	.	.	.	0	0	0	0	54.1	3	4	2	2
867	1	337	4	1	36	5	58.68	163.5	21.951	2	0	1	154	4	2	5	1	2	0	1	1	1	1	6	6	2	2.5	3.7	0	0	50	0	.	2	1	0	.	.	.	.	0	0	0	0	53.967	3	1	2	2
868	1	338	4	1	32	5	61.6	173	20.582	1	0	1	102	.	2	0	4	4	1	1	1	1	2	4	1	1	4.3	5.1	0	0	45	0	.	1	1	0	.	.	.	.	0	0	0	0	53.967	3	1	1	1
869	1	339	4	1	54	5	84.6	172.5	28.431	1	0	1	160	1	2	0	4	4	1	1	1	1	2	3.5	4	1	2	15	0	0	35	0	.	1	1	0	.	.	.	.	0	0	0	0	53.9	2	3	1	1
870	1	340	4	1	45	5	68.5	168.2	24.2124	5	0	1	145	4	2	2	1	6	1	2	2	2	1	7.2	7	3	4.5	2.8	9	3	40	0	.	6	3	0	.	.	.	.	0	1	0	0	53.9	3	2	2	2
871	1	341	4	1	53	5	79.4	171.6	26.9641	4	0	1	177	3	2	0	4	3	0	1	1	1	1	3.5	1	1	7.5	5	0	0	24	0	.	1	1	0	.	.	.	.	0	0	0	0	53.867	3	3	1	1
872	1	342	4	1	71	5	51	153	21.7865	2	0	4	117	1	2	0	4	3	0	1	1	1	1	2.5	1	1	3	15.5	0	0	27	0	.	1	1	0	.	.	.	.	0	0	0	0	53.733	1	5	1	1
873	1	343	4	2	48	5	55.6	158	22.2721	1	0	4	124	3	2	3	1	5	1	2	1	2	2	3	7	3	5.5	13	1	1	49	0	.	4	2	0	.	.	.	.	0	0	0	0	53.733	1	2	1	2
874	1	344	4	1	60	5	73.6	161	28.394	3	0	1	149	1	2	0	1	6	1	1	1	1	1	2.5	2	1	2.7	8	0	0	41	0	.	1	1	0	.	.	.	.	0	0	1	0	0.433	3	4	1	1
875	1	345	4	1	77	5	46.6	154	19.6492	1	0	4	116	3	2	5	1	3	0	1	1	1	1	3.5	7	3	1	8.7	0	0	35	0	.	3	2	0	.	.	.	.	0	0	1	.	25.367	3	5	1	2
876	1	346	4	1	69	5	69.9	164	25.989	4	0	1	137	3	2	0	1	3	0	1	1	1	1	3.2	3	1	3.3	6.8	0	0	39	0	.	1	1	0	.	.	.	.	0	0	0	0	53.633	3	4	1	1
878	1	348	4	1	70	5	51.5	160.5	19.992	5	0	1	140	5	2	3	2	3	0	2	1	2	1	5	7	3	5	2	13	3	34	0	.	6	3	0	.	.	.	.	0	0	1	1	8.133	3	5	2	2
879	1	349	4	1	63	5	52.38	160	20.4609	1	0	1	111	1	2	5	1	3	0	2	1	2	1	1.5	6	2	4	9	0	0	28	0	.	2	1	2	.	.	.	.	0	0	0	0	53.5	3	4	1	2
881	1	351	4	1	61	5	60.5	154.5	25.3454	1	0	1	152	1	2	0	1	2	0	1	1	1	1	1	1	1	5.5	12	0	0	34	0	.	1	1	0	.	.	.	.	0	0	0	0	53.433	1	4	1	1
882	1	352	4	1	57	5	67.95	163	25.5749	1	0	4	119	1	2	0	1	5	1	1	1	1	2	5.6	1	1	3.2	5.6	0	0	18	0	.	1	1	0	.	.	.	.	0	0	0	0	53.433	3	3	2	1
883	1	353	4	1	66	5	49	159	19.3821	3	0	1	146	1	2	0	4	3	0	2	1	2	1	3	3	1	3.5	4.3	0	0	36	0	.	1	1	5	.	.	.	.	0	0	0	0	53.033	3	4	1	1
884	1	354	4	1	47	5	66.8	166	24.2415	2	0	1	126	1	2	0	4	5	1	1	1	1	2	3.7	1	1	3	7.5	0	0	35	0	.	1	1	0	.	.	.	.	0	0	0	0	53.033	3	2	1	1
885	1	355	4	1	62	5	63.9	170	22.1107	1	0	4	142	1	2	0	1	2	0	1	1	1	1	1	1	1	2.7	16.2	0	0	42	0	.	1	1	0	.	.	.	.	0	0	0	0	52.967	1	4	1	1
886	1	356	4	2	48	5	63.5	158	25.4366	1	0	1	120	1	2	0	1	5	1	1	1	1	2	4	1	1	3.3	9.5	0	0	35	0	.	1	1	0	.	.	.	.	0	0	0	0	52.967	2	2	1	1
887	1	357	4	1	52	5	79.1	169	27.6951	4	0	4	202	5	2	3	2	5	1	2	1	2	2	7	7	3	8.5	4.5	8	3	42	0	.	6	3	0	.	.	.	.	0	1	1	1	42.567	2	3	2	2
888	1	358	4	1	67	5	67.85	166.5	24.4749	1	0	1	215	1	2	0	2	3	0	1	3	1	1	1.2	5	1	.	.	0	0	28	0	.	1	1	2	.	.	.	.	0	0	0	0	52.8	3	4	1	1
889	1	359	4	1	40	5	87.8	174	28.9999	1	0	1	135	1	2	0	4	3	0	1	1	1	1	4.5	3	1	5	3	0	0	31	0	.	1	1	0	.	.	.	.	0	0	0	0	52.8	3	2	1	1
890	1	360	4	2	66	5	58.6	151	25.7006	2	0	4	141	3	2	3	4	3	0	2	1	2	1	6.5	6	2	2.5	13	0	0	69	0	.	2	1	0	.	.	.	.	0	0	0	0	52.733	1	4	2	2
891	1	361	4	1	62	5	60.4	171.6	20.5117	1	0	1	164	1	2	5	4	4	1	2	1	2	2	7	6	2	3	6.5	2	1	41	0	.	3	2	0	.	.	.	.	0	1	1	0	49.2	2	4	2	2
892	1	362	4	1	66	5	67.45	162	25.7011	1	0	1	199	1	2	0	2	2	0	1	1	1	1	5.5	1	1	4	3.5	0	0	42	0	.	1	1	0	.	.	.	.	0	0	0	0	52.7	3	4	2	1
893	1	363	4	2	71	5	55.9	144	26.9579	3	0	1	140	1	2	0	3	6	1	1	1	1	1	5	4	1	8	2.5	0	0	30	0	.	1	1	0	.	.	.	.	0	0	0	0	52.567	3	5	2	1
894	1	364	4	2	41	5	88.6	159	35.0461	2	0	1	170	1	2	0	1	3	0	1	1	1	1	4	2	1	8	3	1	1	37	0	.	2	1	0	.	.	.	.	0	0	0	0	52.567	3	2	1	1
895	1	365	4	1	57	5	61.2	162.2	23.2621	1	0	4	165	1	2	0	4	3	0	1	1	1	1	2.5	2	1	3.5	11	0	0	37	0	.	1	1	0	.	.	.	.	0	0	0	0	52.533	1	3	1	1
897	1	367	4	1	46	5	67	166	24.3141	2	0	1	158	4	2	3	1	3	0	2	1	2	1	3.5	7	3	3.5	4.2	3	2	41	0	.	5	3	0	.	.	.	.	0	0	0	0	52.267	3	2	1	2
898	1	368	4	2	59	5	63.9	160	24.9609	2	0	1	197	3	2	0	1	2	0	1	1	1	1	5.5	3	1	4.5	6	0	0	48	0	.	1	1	0	.	.	.	.	0	1	1	1	35	3	3	2	1
899	1	369	4	1	51	5	73.3	166	26.6004	5	0	4	266	6	2	3	1	6	1	1	1	1	2	7	8	4	3.5	3.5	2	1	54	0	.	5	3	0	.	.	.	.	0	1	0	0	52.1	2	3	2	3
900	1	370	4	2	62	5	70.1	155	29.1779	1	0	1	167	1	2	0	3	5	1	1	1	1	2	2.5	1	1	4	8.5	0	0	52	0	.	1	1	0	.	.	.	.	0	0	0	0	51.867	3	4	1	1
901	1	371	4	1	76	5	63.25	166.5	22.8156	2	0	1	129	1	2	5	2	3	0	1	1	1	1	2	6	2	7.5	2.5	1	1	30	0	.	3	2	0	.	.	.	.	0	0	0	0	51.633	3	5	1	2
902	1	372	4	1	75	5	51.4	159	20.3315	2	0	1	88	3	2	1	1	3	0	1	1	1	1	5	6	2	3	5	0	0	38	0	.	2	1	0	.	.	.	.	0	0	0	0	51.633	3	5	2	2
903	1	373	4	1	65	5	62.25	167	22.3206	3	0	1	163	5	2	2	5	6	1	2	1	2	1	6.5	7	3	12	0.5	13	3	42	0	.	6	3	0	.	.	.	.	0	1	0	0	51.6	3	4	2	2
904	1	374	4	1	48	5	73.6	173	24.5915	1	0	1	88	3	1	0	1	4	1	1	1	1	2	5.5	1	1	4	2.5	1	1	24	0	.	2	1	0	.	.	.	.	0	0	0	0	51.567	3	2	2	1
906	1	376	4	1	56	5	57.4	162	21.8717	4	0	1	108	1	2	0	1	3	0	1	1	1	1	4.5	2	1	4	3	0	0	55	0	.	1	1	0	.	.	.	.	0	0	0	0	51.4	3	3	1	1
907	1	377	4	1	68	5	54.3	166.4	19.6107	2	0	4	109	1	2	0	1	3	0	2	1	2	1	3.5	3	1	3.5	14.5	7	3	62	0	.	4	2	0	.	.	.	.	0	0	0	0	50.933	1	4	1	1
909	1	379	4	1	71	5	64.2	160.2	25.0155	1	0	4	146	1	2	0	3	5	1	1	1	1	2	7	2	1	2	11	0	0	45	0	.	1	1	0	.	.	.	.	0	0	0	0	50.4	1	5	2	1
910	1	380	4	1	72	5	72	.	.	2	0	1	147	1	2	0	1	2	0	1	1	1	1	3	1	1	5	4.8	0	0	26	0	.	1	1	2	.	.	.	.	0	0	0	0	50.367	3	5	1	1
911	1	381	4	1	63	5	47.7	162	18.1756	3	0	1	130	5	2	3	5	6	1	2	1	2	1	7	8	4	3	0.5	12	3	35	0	.	7	3	0	.	.	.	.	0	1	1	1	14.767	3	4	2	3
913	1	383	4	1	55	5	72.1	171.5	24.5136	2	0	1	138	3	2	1	2	6	1	2	1	2	2	4.5	7	3	2	8	0	0	29	0	.	3	2	0	.	.	.	.	0	0	0	0	49.9	3	3	1	2
914	1	384	4	1	73	5	53.8	155.5	22.2496	5	0	4	139	6	2	2	4	3	0	1	1	1	1	8	8	4	2.8	13	3	2	46	0	.	6	3	0	.	.	.	.	0	0	0	0	49.767	1	5	2	3
915	1	385	4	1	68	5	57.14	175.5	18.5518	1	0	1	107	1	2	0	3	2	0	1	1	1	1	3.5	1	1	8	7.5	0	0	30	0	.	1	1	0	.	.	.	.	0	0	0	0	49.667	2	4	1	1
916	1	386	4	1	73	5	59.54	164.5	22.0028	2	0	1	105	4	2	1	4	6	1	2	1	2	1	7	6	2	3	3	4	2	33	0	.	4	2	0	.	.	.	.	0	0	0	1	49.533	3	5	2	2
917	1	387	4	1	70	5	63.3	150.5	27.9467	1	0	1	157	1	2	0	4	2	0	1	1	1	1	5	2	1	4.5	3	0	0	17	0	.	1	1	0	.	.	.	.	0	0	0	0	49.533	3	5	2	1
918	1	388	4	1	68	5	72.1	161.5	27.6433	1	0	4	182	1	2	0	4	5	1	1	1	1	2	4	2	1	2	14.5	0	0	38	0	.	1	1	0	.	.	.	.	0	0	0	0	49.5	1	4	1	1
919	1	389	4	2	43	5	49.28	157.5	19.866	4	0	4	105	6	2	3	2	5	1	2	2	2	2	7	8	4	3.5	5	7	3	47	0	.	7	3	0	.	.	.	.	0	0	1	1	8.067	2	2	2	3
920	1	390	4	2	44	5	54.52	151.4	23.7851	2	0	1	95	1	2	0	1	5	1	1	1	1	2	4	1	1	1	9	0	0	30	0	.	1	1	0	.	.	.	.	0	0	0	0	49.3	3	2	1	1
921	1	391	4	2	70	5	46.76	151.2	20.4537	2	0	1	92	1	2	5	1	5	1	2	1	2	2	5	6	2	1.5	9	5	2	54	0	.	4	2	0	.	.	.	.	0	0	0	0	49.3	2	5	2	2
922	1	392	4	1	59	5	58.6	163	22.0558	4	0	1	158	5	2	3	5	4	1	2	1	2	2	4.5	8	4	7	3	10	3	33	0	.	7	3	0	.	.	.	.	0	0	0	1	49.233	3	3	1	3
923	1	393	4	1	68	5	52.9	165	19.4307	2	0	4	93	3	2	3	4	3	0	1	1	1	1	2.5	6	2	12	5	0	0	33	0	.	2	1	0	.	.	.	.	0	1	1	1	47.967	1	4	1	2
924	1	394	4	1	41	5	70.5	172	23.8304	1	0	4	130	1	2	5	4	5	1	2	1	2	2	9	6	2	4	8.5	0	0	33	0	.	2	1	0	.	.	.	.	0	0	0	0	49	1	2	2	2
925	1	395	4	1	58	5	86.5	173.6	28.7023	3	0	4	137	3	2	3	3	6	1	2	1	2	2	6	6	2	4	2.8	3	2	40	0	.	4	2	0	.	.	.	.	0	1	0	0	48.833	3	3	2	2
928	1	398	4	1	46	5	78.3	168.5	27.5779	2	0	1	142	4	2	0	2	5	1	1	1	1	2	4.4	6	2	1.2	4.7	0	0	26	0	.	2	1	0	.	.	.	.	0	0	0	0	48.367	3	2	1	2
929	1	399	4	1	34	5	95.8	169	33.5422	1	0	1	160	1	2	0	4	5	1	1	1	1	2	2.4	1	1	2.4	9.1	0	0	28	0	.	1	1	0	.	.	.	.	0	0	0	0	48.1	2	1	1	1
930	1	400	4	1	64	5	57.7	149.5	25.8163	3	0	1	115	5	2	3	4	3	0	1	1	1	1	3.5	7	3	5	5.5	0	0	24	0	.	3	2	0	.	.	.	.	0	0	0	0	48.033	3	4	1	2
932	1	402	4	2	46	5	74.6	159.5	29.3236	4	0	4	205	6	2	4	4	5	1	2	1	2	2	10.5	8	4	4.5	3	14	3	54	0	.	7	3	1	.	.	.	.	0	1	1	1	16.367	4	2	3	3
934	1	404	4	1	66	5	62.1	159	24.5639	4	0	1	160	5	2	3	4	5	1	2	1	2	2	4.5	8	4	3.5	3.2	19	3	33	0	.	7	3	0	.	.	.	.	0	1	1	1	21.433	3	4	1	3
935	1	405	4	2	45	5	72.2	160.5	28.0277	1	0	1	116	1	2	5	4	5	1	1	1	1	2	4	6	2	0.5	10	0	0	37	0	.	2	1	0	.	.	.	.	0	0	0	0	47.4	2	2	1	2
936	1	406	4	2	68	5	51.84	146.5	24.154	3	0	1	98	3	2	0	1	5	1	1	1	1	2	7.5	1	1	5	2.5	1	1	44	0	.	2	1	0	.	.	.	.	0	0	0	0	46.667	3	4	2	1
937	1	407	4	1	32	5	75.1	177.5	23.8365	1	0	1	101	1	2	0	1	5	1	1	1	1	2	2	1	1	5	7.5	0	0	50	0	.	1	1	0	.	.	.	.	0	0	0	0	46.667	3	1	1	1
939	1	409	4	1	63	5	73.3	168	25.9708	1	0	1	127	1	2	0	1	3	0	2	1	2	1	6	6	2	2	6	0	0	45	0	.	2	1	0	.	.	.	.	0	0	0	0	46.4	2	4	2	2
941	1	411	4	1	69	5	53.82	170.5	18.5138	4	0	4	139	5	2	3	2	5	1	2	1	2	2	8	8	4	2	13	24	3	50	0	.	7	3	1	.	.	.	.	0	0	1	1	22.933	1	4	2	3
942	1	412	4	1	45	5	80	170	27.6817	3	0	1	187	5	2	3	3	3	0	2	1	2	1	5.3	8	4	10.5	1	7	3	47	0	.	7	3	0	.	.	.	.	0	1	1	1	39.1	3	2	2	3
943	1	413	4	1	74	5	55.7	166	20.2134	1	0	1	232	1	2	5	4	4	1	1	1	1	2	2.5	7	3	8	10.5	0	0	20	0	.	3	2	2	6	.	.	.	0	0	1	0	41.2	3	5	1	2
944	1	414	4	1	61	5	55	165.2	20.1531	2	0	1	88	3	2	0	1	3	0	1	1	1	1	4	4	1	2.8	8.5	0	0	55	0	.	1	1	0	.	.	.	.	0	0	0	0	45.933	3	4	1	1
945	1	415	4	1	35	5	62.1	166	22.5359	5	0	4	129	5	2	3	4	4	1	2	2	2	2	5	8	4	4.2	7.6	4	2	38	0	.	6	3	0	.	.	.	.	0	0	0	0	45.8	1	1	2	3
946	1	416	4	1	55	5	77.2	169.5	26.8706	4	0	1	129	5	2	3	1	3	0	2	1	2	1	7	7	3	3.3	1.9	12	3	44	0	.	6	3	0	.	.	.	.	0	1	1	1	21.267	3	3	2	2
947	1	417	4	1	70	5	53.2	155	22.1436	1	0	1	130	3	2	0	1	2	0	1	1	1	1	4.6	1	1	4.4	6.6	0	0	37	0	.	1	1	5	.	.	.	.	0	0	0	0	45.567	3	5	1	1
948	1	418	4	2	75	5	46	143	22.495	2	0	1	97	3	2	0	5	5	1	1	1	1	2	4	4	1	8	3.9	0	0	36	0	.	1	1	0	.	.	.	.	0	0	0	0	45.5	3	5	1	1
949	1	419	4	2	46	5	72.85	160	28.457	1	0	1	103	2	2	0	4	5	1	1	1	1	2	3	1	1	1	8	0	0	41	0	.	1	1	2	.	.	.	.	0	0	0	0	45.5	2	2	1	1
950	1	420	4	1	38	5	73.5	170.6	25.2539	4	0	1	117	4	2	3	4	5	1	2	1	2	2	2.5	6	2	3.4	6.1	7	3	36	0	.	5	3	0	.	.	.	.	0	0	0	0	45.333	3	1	1	2
951	1	421	4	2	49	5	81.5	156.5	33.2758	4	0	4	152	4	2	2	4	4	1	1	1	1	2	4	7	3	3.5	12	0	0	52	0	.	3	2	1	.	.	.	.	0	0	0	0	45.3	1	2	1	2
952	1	422	4	1	70	5	65.3	160	25.5078	1	0	4	172	1	2	0	1	2	0	1	1	1	1	3.5	1	1	9.5	7.9	0	0	56	0	.	1	1	0	.	.	.	.	0	0	0	0	44.833	2	5	1	1
953	1	423	4	1	74	5	63.8	165	23.4343	2	0	4	125	4	2	5	4	3	0	2	1	2	1	3.5	7	3	2.5	5.5	7	3	75	0	.	6	3	0	.	.	.	.	0	0	0	0	44.567	2	5	1	2
954	1	424	4	2	26	5	60.7	163	22.8462	4	0	1	102	4	2	0	1	5	1	1	1	1	2	3	1	1	5.5	8	0	0	46	0	.	1	1	0	.	.	.	.	0	0	0	0	44.567	2	1	1	1
956	1	426	4	1	45	5	67.1	169	23.4936	5	0	4	212	6	2	3	5	5	1	1	1	1	2	6.5	7	3	3.1	8	1	1	73	0	.	4	2	2	.	.	.	.	0	0	0	0	44.333	1	2	2	2
957	1	427	4	2	45	5	48.7	158	19.5081	3	0	4	164	6	2	3	2	5	1	1	1	1	2	2	8	4	4.5	12	0	0	35	0	.	4	2	5	.	.	.	.	0	1	0	0	44.067	1	2	1	3
960	1	430	4	1	34	5	82.7	169	28.9556	5	0	4	153	5	2	3	4	4	1	2	1	2	2	4	8	4	2.5	9	1	1	36	0	.	5	3	0	.	.	.	.	0	1	0	0	43.2	1	1	1	3
962	1	432	4	2	36	5	61.1	153.9	25.7967	4	0	4	144	4	2	5	4	4	1	1	1	1	2	4	6	2	3.5	11	0	0	38	0	.	2	1	0	.	.	.	.	0	0	0	0	42.9	1	1	1	2
964	1	434	4	1	58	5	66.2	173	22.119	1	0	1	140	1	2	0	1	3	0	1	1	1	1	1.5	1	1	5	6.5	0	0	45	0	.	1	1	0	.	.	.	.	0	0	0	0	42.767	3	3	1	1
965	1	435	4	1	50	5	75.4	169.5	26.2441	4	0	1	191	5	2	3	2	5	1	2	1	2	1	4	8	4	4.5	6	0	0	60	0	.	4	2	0	.	.	.	.	0	0	0	0	42.3	3	3	1	3
966	1	436	4	2	68	5	53.9	153	23.0253	2	0	1	136	3	2	3	2	6	1	2	1	2	2	2	7	3	2.8	7	2	1	28	0	.	4	2	5	.	.	.	.	0	0	0	0	42.3	3	4	1	2
967	1	437	4	1	62	5	71.9	168	25.4748	1	0	4	185	2	2	0	4	2	0	1	1	1	1	10	2	1	2.7	6.5	0	0	54	0	.	1	1	0	.	.	.	.	0	0	0	0	42.233	1	4	3	1
968	1	438	4	1	41	5	53	173.5	17.6067	4	0	1	129	4	2	3	1	5	1	2	1	2	2	8	7	3	4.9	4	1	1	70	0	.	4	2	0	.	.	.	.	0	1	0	1	42.233	4	2	2	2
969	1	439	4	1	57	5	61.05	161.2	23.4939	1	0	1	112	2	2	5	1	5	1	1	1	1	2	4	7	3	4.5	3.5	0	0	41	0	.	3	2	0	.	.	.	.	0	0	0	0	42.033	3	3	1	2
970	1	440	4	1	73	5	66.7	169.5	23.2159	2	0	1	185	5	2	2	1	11	1	2	2	2	1	5	8	4	2	4.5	3	2	33	0	.	6	3	0	.	.	.	.	0	1	0	1	42	2	5	2	3
971	1	441	4	2	77	5	44.6	145	21.2128	5	0	4	155	6	2	4	2	4	1	2	1	2	2	9	8	4	2.2	1	29	3	52	0	.	7	3	0	.	.	.	.	0	0	1	1	11.533	4	5	2	3
972	1	442	4	2	73	5	47.1	151	20.657	1	0	1	97	2	2	0	1	5	1	1	1	1	2	3	1	1	6.5	2.5	0	0	31	0	.	1	1	0	.	.	.	.	0	0	0	0	41.6	3	5	1	1
973	1	443	4	1	67	5	59.1	160	23.0859	5	0	4	185	6	2	4	5	6	1	2	1	2	1	11	8	4	3.5	4	32	3	54	0	.	7	3	1	.	.	.	.	0	1	1	1	17.433	4	4	3	3
974	1	444	4	2	58	5	47.2	150	20.9778	2	0	1	184	3	2	0	2	5	1	1	1	1	2	6	1	1	1.3	8	0	0	58	0	.	1	1	3	.	.	.	.	0	0	0	0	41.567	2	3	2	1
975	1	445	4	1	66	5	58.5	157.5	23.5828	1	0	1	255	1	2	0	2	2	0	1	1	1	1	3.5	4	1	7	4	0	0	30	0	.	1	1	0	.	.	.	.	0	0	0	0	41.533	3	4	1	1
976	1	446	4	1	46	5	63.2	161	24.3818	1	0	4	145	3	2	5	2	5	1	1	1	1	2	4.8	6	2	2	5.5	0	0	60	0	.	2	1	0	.	.	.	.	0	0	0	0	41.5	2	2	1	2
977	1	447	4	2	75	5	48.3	155.3	20.0265	3	0	4	89	3	2	0	1	5	1	2	1	2	2	6	4	1	2	11	0	0	89	0	.	1	1	0	.	.	.	.	0	0	0	0	41.367	1	5	2	1
980	1	450	4	2	55	5	60	153	25.6312	4	0	1	190	4	2	3	3	5	1	2	1	2	2	4	7	3	3.5	9	31	3	46	0	.	6	3	0	.	.	.	.	0	1	0	1	41.3	2	3	1	2
981	1	451	4	1	74	5	55.7	162.1	21.1977	2	0	1	125	3	2	2	4	3	0	2	1	2	1	3.5	7	3	2.1	17.5	0	0	39	0	.	3	2	1	.	.	.	.	0	0	0	0	41.067	1	5	1	2
982	1	452	4	1	60	5	67.2	168.5	23.6684	2	0	4	159	3	2	2	3	4	1	1	1	1	2	3	6	2	8.5	7.5	0	0	59	0	.	2	1	0	.	.	.	.	0	0	0	0	41.067	2	4	1	2
984	1	454	4	1	63	5	50.6	158.5	20.1415	4	0	1	127	2	2	3	1	6	1	2	1	2	2	4	6	2	4.5	6	0	0	36	0	.	2	1	0	.	.	.	.	0	0	0	0	40.9	3	4	1	2
985	1	455	4	1	57	5	68.4	176	22.0816	4	0	1	166	2	2	0	5	5	1	1	1	1	2	2	1	1	6.5	2	0	0	43	0	.	1	1	9	.	.	.	.	0	0	0	0	40.833	3	3	1	1
986	1	456	4	1	56	5	64	173.5	21.2609	1	0	1	90	1	2	0	1	3	0	1	1	1	1	3	1	1	4.8	3	0	0	35	0	.	1	1	0	.	.	.	.	0	0	0	0	40.833	3	3	1	1
987	1	457	4	2	51	5	61.1	164	22.7171	1	0	1	96	1	2	0	4	2	0	1	1	1	1	2.5	1	1	4	3	0	0	58	0	.	1	1	0	.	.	.	.	0	0	0	0	40.833	3	3	1	1
988	1	458	4	1	62	5	62.7	169	21.953	3	0	4	175	4	2	2	5	3	0	1	1	1	1	7	7	3	6.6	1	1	1	45	0	.	4	2	0	.	.	.	.	0	0	0	0	40.667	3	4	2	2
989	1	459	4	1	78	5	62.4	164	23.2005	5	0	1	193	6	2	2	1	4	1	2	1	2	1	11.6	9	4	2	10.8	52	3	101	0	.	7	3	1	4	.	.	.	0	0	1	.	2.533	1	5	3	4
991	1	461	4	2	62	5	60	154.5	25.1359	4	0	1	150	4	2	3	1	5	1	1	1	1	2	6	7	3	2.7	13.5	3	2	60	0	.	5	3	0	.	.	.	.	0	0	0	0	40.2	1	4	2	2
992	1	462	4	1	47	5	79.6	161.5	30.5188	2	0	4	127	1	2	0	2	2	0	1	1	1	1	2.5	3	1	2.5	10	0	0	41	0	.	1	1	0	.	.	.	.	0	0	0	0	40.2	2	2	1	1
994	1	464	4	1	76	5	60.12	157.5	24.2358	3	0	1	151	5	2	2	3	4	1	2	1	2	2	7	8	4	8	2	4	2	51	0	.	6	3	0	.	.	.	.	0	0	0	0	40.133	2	5	2	3
995	1	465	4	1	68	5	69.3	172.5	23.2892	2	0	1	192	3	2	3	1	3	0	1	1	1	3	3	7	3	3.5	5	1	1	76	0	.	4	2	2	.	.	.	.	0	0	0	0	40.133	3	4	1	2
996	1	466	4	1	72	5	55.4	163	20.8514	5	0	1	182	6	2	4	3	5	1	2	1	2	2	24	8	4	3	.	36	3	69	0	.	7	3	0	.	.	.	.	0	0	1	1	13.567	4	5	3	3
998	1	468	4	1	57	5	58.3	174	19.2562	4	0	4	138	6	2	3	4	5	1	2	1	2	2	5	8	4	2.5	13.2	9	3	77	0	.	7	3	0	.	.	.	.	0	0	0	0	39.733	1	3	2	3
999	1	469	4	1	67	5	63.45	166.5	22.8878	1	0	4	233	1	2	0	4	2	0	1	1	1	1	3.5	3	1	3	11	0	0	50	0	.	1	1	2	.	.	.	.	0	0	0	0	39.667	1	4	1	1
1000	1	470	4	1	48	5	63.3	160.5	24.5727	6	0	1	170	4	2	5	4	4	1	1	1	1	2	6	6	2	2	4.5	1	1	63	0	.	3	2	0	.	.	.	.	0	0	0	0	39.233	2	2	2	2
1001	1	471	4	2	56	5	68.5	153	29.2622	4	0	1	146	3	2	2	3	6	1	1	1	1	2	4.5	6	2	9	0.5	0	0	59	0	.	2	1	0	.	.	.	.	0	0	0	0	39	3	3	1	2
1002	1	472	4	2	39	5	71.7	166.5	25.8637	2	0	1	140	3	2	0	1	5	1	1	1	1	2	5.1	1	1	1	5.5	0	0	64	0	.	1	1	0	.	.	.	.	0	0	0	0	38.8	3	1	2	1
1003	1	473	4	1	62	5	61.5	159.5	24.1743	4	0	4	146	5	2	2	3	6	1	2	1	2	3	7	8	4	3	16	6	2	74	0	.	6	3	0	.	.	.	.	0	1	0	1	38.733	1	4	2	3
1004	1	474	4	1	30	5	75	165	27.5482	1	0	4	354	1	1	0	1	5	1	1	1	1	2	3	1	1	5.5	9	0	0	36	0	.	1	1	0	.	.	.	.	0	0	0	0	38.733	2	1	1	1
1005	1	475	4	2	59	5	52.6	156.5	21.4762	5	0	1	153	5	2	3	4	5	1	2	1	2	2	6.5	8	4	9.7	1.8	34	3	54	0	.	7	3	0	.	.	.	.	0	1	1	1	28.4	3	3	2	3
1006	1	476	4	1	50	5	53.02	159.8	20.7628	3	0	1	107	3	2	0	2	2	0	1	1	1	1	4.7	1	1	2.5	6.2	0	0	56	0	.	1	1	0	.	.	.	.	0	0	0	0	38.333	2	3	1	1
1008	1	478	4	2	71	5	54.6	150.5	24.1057	4	0	4	107	3	2	3	1	4	1	1	1	1	2	6	7	3	5	3	1	1	40	0	.	4	2	0	.	.	.	.	0	0	0	0	38.267	3	5	2	2
1009	1	479	4	2	63	5	67.2	150.5	29.6685	4	0	1	119	5	2	2	1	6	1	2	2	2	2	8.5	8	4	3.5	2	3	2	23	0	.	6	3	0	.	.	.	.	0	1	1	1	5.2	2	4	2	3
1010	1	480	4	1	67	5	54.5	156.2	22.3375	2	0	4	157	4	2	3	4	4	1	2	1	2	2	5.7	8	4	10.1	4.6	7	3	53	0	.	7	3	0	.	.	.	.	0	1	1	1	34.4	2	4	2	3
1012	1	482	4	1	64	5	58.62	168.6	20.622	5	0	4	125	5	2	3	5	6	1	2	1	2	1	6	7	3	8	.	8	3	21	0	.	6	3	0	.	.	.	.	0	0	1	1	17.6	3	4	2	2
1013	1	483	4	1	66	5	55.84	175	18.2335	4	0	1	103	3	2	5	1	4	1	1	1	1	2	6.5	6	2	5	7.5	0	0	73	0	.	2	1	0	.	.	.	.	0	0	0	0	38.033	2	4	2	2
1014	1	484	4	1	66	5	52.72	164.5	19.4825	6	0	1	160	6	2	2	1	11	1	2	1	2	.	8.7	9	4	7.5	2.5	10	3	59	0	.	7	3	0	.	.	.	.	0	0	1	.	16.033	2	4	2	4
1016	1	486	4	1	63	5	72	171.2	24.5655	4	0	1	160	5	2	2	2	4	1	2	1	2	3	8	8	4	6.5	0.4	11	3	61	0	.	7	3	0	.	.	.	.	0	1	1	1	30.233	3	4	2	3
1018	1	488	4	1	60	5	69.9	174.9	22.8506	2	0	1	141	3	2	0	2	1	0	2	2	2	1	4	4	1	6.5	3	3	2	51	0	.	3	2	0	.	.	.	.	0	1	0	1	37.1	3	4	1	1
1019	1	489	4	1	72	5	67.5	167	24.2031	3	0	4	171	5	2	3	1	4	1	2	1	2	2	6	7	3	8.5	6	0	0	56	0	.	3	2	0	.	.	.	.	0	0	0	0	37.1	2	5	2	2
1021	1	491	4	1	70	5	66.45	168.5	23.4043	4	0	1	169	4	2	2	3	4	1	2	1	2	1	6.3	7	3	2.7	22	11	3	63	0	.	6	3	0	.	.	.	.	0	1	0	0	36.867	1	5	2	2
1023	2	1	1	2	64	4	58	153	24.7768	1	0	1	280	3	1	3	3	4	1	2	2	2	2	2.5	8	4	2.7	10.5	15	3	32	0	.	7	3	0	.	.	.	.	0	1	1	1	49.567	2	4	1	3
1024	2	2	1	2	56	4	54	158	21.6311	4	0	1	205	1	1	0	1	5	1	2	1	2	2	2.2	1	1	2.5	5.5	0	0	74	0	.	1	1	0	.	.	.	.	0	0	0	0	81.833	3	3	1	1
1025	2	3	1	1	68	4	54	158	21.6311	3	0	1	255	1	1	0	2	3	0	1	1	1	1	1	1	1	1	1.5	0	0	35	0	.	1	1	0	.	.	.	.	0	0	0	0	81.6	3	4	1	1
1026	2	4	1	1	66	4	53.4	163	20.0986	3	0	1	210	1	1	0	4	3	0	2	2	2	1	2	3	1	2.5	7	4	2	42	0	.	3	2	0	.	.	.	.	0	0	0	0	81.6	3	4	1	1
1027	2	5	1	2	66	4	68	154	28.6726	3	0	1	250	3	1	3	3	4	1	1	2	2	1	4.5	6	2	16	1.5	3	2	49	0	.	4	2	0	.	.	.	.	0	1	1	1	18.267	3	4	1	2
1028	2	6	1	2	33	4	46	164	17.1029	1	0	1	255	1	1	0	3	4	1	2	1	2	1	2.2	1	1	6.7	8.5	1	1	60	0	.	2	1	0	.	.	.	.	0	0	0	0	81.333	3	1	1	1
1029	2	7	1	1	58	4	57.8	167	20.725	3	0	1	195	1	1	0	4	2	0	1	1	1	1	0.5	1	1	5	9.5	0	0	17	0	.	1	1	0	.	.	.	.	0	0	0	0	81.267	3	3	1	1
1030	2	8	1	1	35	4	51	165	18.7328	4	0	1	210	4	1	3	5	5	1	1	2	2	2	10.7	6	2	0	3.5	30	3	31	0	.	6	3	0	.	.	.	.	0	1	1	1	6.133	2	1	3	2
1031	2	9	1	2	74	4	56.5	145	26.8728	3	0	1	215	3	1	0	3	3	0	1	2	2	1	2.5	3	1	10	2.5	1	1	28	0	.	2	1	0	.	.	.	.	0	0	0	0	81.133	3	5	1	1
1032	2	10	1	1	53	4	77.8	165	28.5767	1	0	1	210	1	1	0	3	3	0	2	1	2	1	2.5	1	1	8	3	0	0	32	0	.	1	1	0	.	.	.	.	0	0	0	0	81.1	3	3	1	1
1033	2	11	1	1	56	4	69.8	162	26.5966	3	0	1	190	3	1	3	1	4	1	2	2	2	2	3	7	3	2.7	6.3	2	1	51	0	.	4	2	0	.	.	.	.	0	1	0	0	80.667	2	3	1	2
1034	2	12	1	2	68	4	51	148.5	23.1269	1	0	4	180	1	1	0	2	3	0	1	2	2	1	3	3	1	5	5	2	1	38	0	.	2	1	0	.	.	.	.	0	0	0	0	80.567	2	4	1	1
1035	2	13	1	2	62	4	42	158	16.8242	4	0	1	185	4	1	3	3	3	0	1	2	2	2	3.5	8	4	6	3.5	6	2	67	0	.	6	3	0	.	.	.	.	0	0	0	0	79.733	2	4	1	3
1036	2	14	1	1	64	4	73	176	23.5666	3	0	1	255	3	1	2	1	4	1	2	1	2	2	4	6	2	9	3	0	0	50	0	.	2	1	0	.	.	.	.	0	0	0	0	79.5	3	4	1	2
1037	2	15	1	1	38	4	71	178	22.4088	1	0	1	210	1	1	0	3	5	1	1	1	1	2	0.5	3	1	8	3	0	0	46	0	.	1	1	0	.	.	.	.	0	0	0	0	78.933	3	1	1	1
1038	2	16	1	1	64	4	94	169	32.912	3	0	1	195	1	1	0	3	2	0	1	1	1	1	0.1	1	1	8	3	0	0	32	0	.	1	1	0	.	.	.	.	0	0	0	0	78.567	2	4	1	1
1039	2	17	1	1	78	4	61.4	164	22.8287	3	0	1	450	3	1	3	1	3	0	2	2	2	3	2.2	7	3	4.5	8.5	2	1	38	0	.	4	2	0	.	.	.	.	0	0	1	1	46.567	2	5	1	2
1040	2	18	1	1	71	4	48	163	18.0662	4	0	1	255	3	1	3	4	4	1	2	2	2	1	4.1	7	3	6.4	7.5	5	2	37	0	.	5	3	0	.	.	.	.	0	0	1	1	28.467	2	5	1	2
1041	2	19	1	2	38	4	77	158	30.8444	3	0	1	210	3	1	3	3	5	1	2	2	2	2	4.3	7	3	2	9.5	3	2	58	0	.	5	3	0	.	.	.	.	0	0	0	0	77.6	2	1	1	2
1042	2	20	1	1	65	4	75	174	24.7721	1	0	1	195	1	1	0	1	4	1	1	1	1	2	0.6	1	1	4.8	7.9	0	0	36	0	.	1	1	0	.	.	.	.	0	0	0	0	77.167	2	4	1	1
1043	2	21	1	2	55	4	55	152	23.8054	1	0	1	240	1	1	0	1	5	1	1	1	1	2	1.2	1	1	2.5	7.5	0	0	51	0	.	1	1	0	.	.	.	.	0	0	0	0	76.933	3	3	1	1
1044	2	22	1	2	50	4	60	152	25.9695	1	0	1	240	1	1	0	2	4	1	1	1	1	2	1.5	2	1	2	12	0	0	44	0	.	1	1	0	.	.	.	.	0	0	0	0	76.933	2	3	1	1
1045	2	23	1	1	71	4	57	161	21.9899	4	0	1	210	4	1	3	4	5	1	2	2	2	2	3.5	8	4	6	1	2	1	27	0	.	5	3	5	.	.	.	.	0	0	1	1	24	3	5	1	3
1046	2	24	1	1	71	4	73	167	26.1752	3	0	1	210	3	2	3	1	4	1	2	2	2	2	6.8	7	3	1.8	3.8	3	2	73	0	.	5	3	0	.	.	.	.	0	0	0	0	76.7	3	5	2	2
1047	2	25	1	1	55	4	69	167	24.7409	4	0	4	210	4	2	3	2	4	1	2	2	2	2	5	8	4	2.8	12.5	8	3	55	0	.	7	3	0	.	.	.	.	0	1	0	1	76.6	2	3	2	3
1048	2	26	1	1	44	4	55.6	165	20.4224	4	0	4	210	4	2	2	1	3	0	2	1	2	1	1.5	6	2	2.5	14	0	0	52	0	.	2	1	0	.	.	.	.	0	0	0	0	76.467	1	2	1	2
1049	2	27	1	1	61	4	59	163	22.2063	3	0	1	180	1	1	0	1	3	0	1	1	1	1	2.5	1	1	9.5	1.1	0	0	33	0	.	1	1	0	.	.	.	.	0	0	0	0	76.367	3	4	1	1
1050	2	28	1	2	62	4	47	133	26.5702	3	0	1	200	1	1	0	1	1	0	1	1	1	1	2	1	1	2.2	5.5	0	0	39	0	.	1	1	0	.	.	.	.	0	0	0	0	76.233	3	4	1	1
1052	2	30	1	2	67	4	59	151.5	25.7055	1	0	1	230	1	1	0	1	5	1	2	2	2	2	3	3	1	7	2.5	5	2	23	0	.	3	2	2	.	.	.	.	0	1	1	0	27.3	3	4	1	1
1053	2	31	1	1	48	4	75.2	167	26.964	1	0	1	220	4	2	3	1	4	1	2	2	2	2	2.2	7	3	3.2	6.5	10	3	38	0	.	6	3	0	.	.	.	.	0	0	1	1	13.367	3	2	1	2
1054	2	32	1	2	68	4	56	150	24.8889	4	0	1	180	4	2	3	3	4	1	2	2	2	2	3.1	7	3	5.1	3.5	4	2	36	0	.	5	3	2	.	.	.	.	0	0	0	0	74.833	3	4	1	2
1055	2	33	1	1	48	4	62.4	162	23.7769	4	0	1	235	4	2	3	1	4	1	2	2	2	2	8.4	7	3	2.2	4.7	0	0	40	0	.	3	2	0	.	.	.	.	0	0	0	0	74.733	2	2	2	2
1056	2	34	1	1	44	4	69	176	22.2753	3	0	1	180	3	2	3	1	4	1	2	2	2	2	3.5	7	3	2	5.5	0	0	41	0	.	3	2	0	.	.	.	.	0	0	0	0	74.6	3	2	1	2
1057	2	35	1	1	56	4	61	163	22.9591	4	0	1	185	4	2	3	4	3	0	2	2	2	1	3.4	7	3	3.8	2.2	9	3	45	0	.	6	3	0	.	.	.	.	0	0	0	0	73.9	3	3	1	2
1058	2	36	1	1	67	4	51	170	17.6471	1	0	1	210	3	2	0	1	4	1	2	2	2	1	1	3	1	3	8.3	0	0	43	0	.	1	1	0	.	.	.	.	0	0	1	1	28.933	3	4	1	1
1059	2	37	1	1	54	4	63	170	21.7993	1	0	1	220	1	1	0	4	4	1	2	2	2	2	2.3	3	1	2.7	6.2	0	0	31	0	.	1	1	0	.	.	.	.	0	0	1	0	66.467	3	3	1	1
1060	2	38	1	1	69	4	56	160	21.875	1	0	1	180	1	1	0	3	2	0	1	1	1	1	0.8	2	1	4.5	10.5	0	0	23	0	.	1	1	0	.	.	.	.	0	0	0	0	72.733	3	4	1	1
1061	2	39	1	2	27	4	45.8	162.5	17.3444	3	0	1	155	3	2	0	1	5	1	1	1	1	2	4.2	3	1	2.6	3.2	0	0	54	0	.	1	1	0	.	.	.	.	0	0	0	0	72.5	3	1	1	1
1062	2	40	1	1	60	4	56.6	155	23.5588	1	0	1	240	3	2	0	3	3	0	1	1	1	1	1	3	1	7.5	9.5	0	0	52	0	.	1	1	0	.	.	.	.	0	0	0	0	72.267	3	4	1	1
1063	2	41	1	1	56	4	71	168	25.1559	1	0	1	240	1	2	0	1	4	1	1	1	1	2	2.2	2	1	1	7	0	0	48	0	.	1	1	0	.	.	.	.	0	0	0	0	72.167	3	3	1	1
1064	2	42	1	1	70	4	66.5	164.5	24.5748	1	0	1	180	3	2	2	4	4	1	1	1	1	1	3.6	6	2	4.6	2.8	0	0	41	0	.	2	1	0	.	.	.	.	0	0	0	0	71.8	3	5	1	2
1065	2	43	1	1	51	4	77.5	166.5	27.9559	4	0	1	180	1	2	0	1	3	0	1	1	1	1	1.5	2	1	8	2.3	0	0	92	0	.	1	1	0	.	.	.	.	0	0	0	0	71.7	3	3	1	1
1066	2	44	1	1	48	4	56.4	156	23.1755	1	0	1	190	1	2	0	1	2	0	1	1	1	1	1	1	1	1.8	9.6	0	0	40	0	.	1	1	0	.	.	.	.	0	0	0	0	71.567	2	2	1	1
1067	2	45	1	2	61	4	59	154	24.8777	1	0	1	150	1	2	0	1	5	1	1	1	1	2	1.4	1	1	2	9	0	0	57	0	.	1	1	0	.	.	.	.	0	0	0	0	71.467	2	4	1	1
1068	2	46	1	2	66	4	63.8	150.9	28.0183	4	0	1	210	4	2	3	1	4	1	2	2	2	2	5.1	7	3	2.8	3.5	34	3	55	0	.	6	3	0	.	.	.	.	0	1	1	1	5.6	2	4	2	2
1069	2	47	1	2	70	4	74	162	28.1969	3	0	1	260	1	2	0	1	3	0	1	1	1	1	1.5	1	1	7.5	4.5	0	0	49	0	.	1	1	0	.	.	.	.	0	0	0	0	71.1	3	5	1	1
1070	2	48	1	1	76	4	70	167	25.0995	3	0	1	180	4	2	3	1	6	1	2	2	2	2	4.2	8	4	10	1.7	5	2	47	0	.	6	3	0	.	.	.	.	0	1	1	1	8.467	3	5	1	3
1071	2	49	1	1	61	4	81	174	26.7539	1	0	1	240	1	2	0	4	5	1	1	1	1	2	1.7	1	1	2	15	0	0	68	0	.	1	1	0	.	.	.	.	0	0	0	0	71	2	4	1	1
1072	2	50	1	2	48	4	49	160	19.1406	4	0	4	180	6	2	4	1	4	1	2	2	2	1	5.2	8	4	1.5	5.7	20	3	35	0	.	7	3	0	.	.	.	.	0	1	1	1	7	2	2	2	3
1073	2	51	2	1	66	4	59.2	166	21.4835	3	0	1	130	1	2	0	1	4	1	1	1	1	1	1.5	1	1	1.5	11.2	0	0	53	0	.	1	1	0	.	.	.	.	0	0	0	0	70.167	3	4	1	1
1074	2	52	2	2	67	4	74	160	28.9063	3	0	1	165	1	2	0	1	4	1	1	1	1	2	2.4	1	1	7.5	2.3	0	0	48	0	.	1	1	0	.	.	.	.	0	0	0	0	69.933	3	4	1	1
1075	2	53	2	1	68	4	56	171	19.1512	4	0	1	170	6	2	3	5	4	1	2	2	2	2	6	9	4	8	2	12	3	67	0	.	7	3	0	.	.	.	.	0	1	1	1	22.867	3	4	2	4
1076	2	54	2	2	70	4	61	159	24.1288	3	0	1	150	3	2	3	5	4	1	2	2	2	2	12.5	6	2	6.7	1.7	5	2	39	0	.	4	2	0	.	.	.	.	0	0	0	0	68.8	3	5	3	2
1077	2	55	2	1	65	4	76	173	25.3934	3	0	1	220	4	2	3	1	4	1	2	1	2	2	1.2	7	3	4.5	5	0	0	43	0	.	3	2	0	.	.	.	.	0	0	0	0	68.767	3	4	1	2
1078	2	56	2	2	74	4	49.5	144.5	23.7066	1	0	1	140	1	2	0	3	2	0	1	2	2	1	3.2	2	1	8.5	1.5	0	0	53	0	.	1	1	0	.	.	.	.	0	0	0	0	68.667	3	5	1	1
1079	2	57	2	1	45	4	70	162	26.6728	3	0	1	160	3	2	2	3	11	1	2	1	2	2	3	7	3	6	1	9	3	33	0	.	6	3	0	.	.	.	.	0	1	1	1	27.4	3	2	1	2
1080	2	58	2	2	34	4	49	152	21.2084	1	0	1	150	1	2	0	1	4	1	1	1	1	2	0.8	1	1	0.5	6.5	5	2	31	0	.	3	2	2	.	.	.	.	0	0	0	0	67.133	3	1	1	1
1081	2	59	2	1	46	4	64	168	22.6757	3	0	1	210	1	2	0	1	4	1	1	1	1	1	0.2	1	1	3.3	3.5	0	0	48	0	.	1	1	0	.	.	.	.	0	0	0	0	66.333	3	2	1	1
1082	2	60	2	1	68	4	51	159	20.1733	4	0	4	240	5	2	3	1	4	1	2	1	2	2	2.7	8	4	13	1.2	14	3	45	0	.	7	3	0	.	.	.	.	0	0	0	0	65.967	2	4	1	3
1083	2	61	2	1	63	4	62	166.5	22.3647	3	0	1	135	3	2	0	1	2	0	1	1	1	1	0.9	1	1	1.7	10.3	0	0	62	0	.	1	1	0	.	.	.	.	0	0	0	0	65.867	3	4	1	1
1084	2	62	2	1	73	4	79.8	172	26.974	1	0	1	180	3	2	0	1	4	1	2	2	2	2	3	3	1	2	7.5	1	1	37	0	.	2	1	0	.	.	.	.	0	0	0	0	65.4	2	5	1	1
1085	2	63	2	2	65	4	65	154	27.4077	3	0	1	230	3	2	3	1	4	1	2	2	2	1	3.4	7	3	11	0.7	4	2	32	0	.	5	3	0	.	.	.	.	0	1	1	1	25.267	3	4	1	2
1086	2	64	2	2	69	4	54	152	23.3726	4	0	1	180	4	2	3	1	5	1	2	2	2	2	5	8	4	4	0.5	18	3	52	0	.	7	3	0	.	.	.	.	0	0	1	0	12.9	3	4	2	3
1087	2	65	2	1	66	4	66.2	166.3	23.9372	4	0	1	205	6	2	3	1	3	0	2	2	2	1	7.5	1	1	2.7	0.8	5	2	33	0	.	1	1	0	.	.	.	.	0	1	1	1	13.567	3	4	2	1
1088	2	66	2	2	62	4	48	144	23.1481	1	0	1	155	1	2	0	3	3	0	1	1	1	1	3	8	4	5.5	5.5	0	0	50	0	.	6	3	0	.	.	.	.	0	0	0	0	64.767	3	4	1	3
1089	2	67	2	1	62	4	66	166	23.9512	3	0	1	250	3	2	2	1	4	1	2	2	2	1	2.9	7	3	2.5	8	8	3	36	0	.	6	3	0	.	.	.	.	0	1	0	0	64.333	2	4	1	2
1090	2	68	2	2	62	4	.	157	20.6905	4	0	1	230	5	2	3	1	4	1	2	2	2	2	7.5	8	4	1.2	5.5	32	3	67	0	.	7	3	2	.	.	.	.	0	1	1	1	23.133	2	4	2	3
1091	2	69	2	2	53	4	60	161	23.1473	3	0	1	150	1	2	0	1	3	0	1	1	1	1	1	1	1	5.5	4	0	0	39	0	.	1	1	0	.	.	.	.	0	1	1	0	33.367	3	3	1	1
1092	2	70	2	1	68	4	96	175	31.3469	1	0	1	170	1	1	0	2	3	0	1	1	1	1	0.7	1	1	3.7	3.5	0	0	35	0	.	1	1	0	.	.	.	.	0	1	1	1	41.233	3	4	1	1
1093	2	71	2	2	70	4	64	146	30.0244	4	0	4	220	4	2	3	1	3	0	1	1	1	1	8.2	6	2	1.1	8.5	7	3	77	0	.	5	3	0	.	.	.	.	0	1	0	0	63.4	1	5	2	2
1094	2	72	2	1	52	4	76.4	178	24.1131	1	0	1	160	1	2	0	1	3	0	1	1	1	1	2.7	1	1	2.4	4	0	0	82	0	.	1	1	0	.	.	.	.	0	1	0	0	63.2	3	3	1	1
1095	2	73	2	1	63	4	59	164.5	21.8032	4	0	1	170	3	2	3	1	4	1	2	2	2	1	4.3	8	4	1.7	7.5	16	3	56	0	.	7	3	0	.	.	.	.	0	1	0	0	62.933	2	4	1	3
1096	2	74	2	1	62	4	54.8	156.2	22.4605	4	0	4	210	4	2	4	5	4	1	2	2	2	2	8	8	4	2	8.5	31	3	66	0	.	7	3	0	.	.	.	.	0	1	1	1	9.233	1	4	2	3
1097	2	75	2	1	39	4	58	169	20.3074	1	0	1	120	1	2	0	1	3	0	1	1	1	1	1.3	1	1	3.5	4	0	0	49	0	.	1	1	0	.	.	.	.	0	1	0	0	62.233	3	1	1	1
1098	2	76	2	1	73	4	57	161	21.9899	3	0	1	170	3	1	2	5	3	0	2	2	2	1	2.8	6	2	10.5	0.9	3	2	86	0	.	4	2	0	.	.	.	.	0	1	0	0	62.233	3	5	1	2
1099	2	77	2	2	45	4	53	161	20.4467	4	0	1	180	6	2	2	3	2	0	1	1	1	1	1	7	3	10.5	1	0	0	48	0	.	3	2	0	.	.	.	.	0	1	1	1	23.5	3	2	1	2
1100	2	78	2	2	60	4	54	152	23.3726	3	0	1	170	3	2	0	4	3	0	1	1	1	1	2.5	3	1	5.5	3.5	0	0	46	0	.	1	1	0	.	.	.	.	0	0	0	0	61.9	3	4	1	1
1101	2	79	2	1	66	4	58.6	163	22.0558	3	0	1	180	3	2	3	3	3	0	1	1	1	1	3.8	7	3	9.8	0.2	0	0	47	0	.	3	2	0	.	.	.	.	0	1	0	0	61.3	3	4	1	2
1104	2	82	2	1	48	4	60	160	23.4375	3	0	1	200	3	2	2	3	4	1	2	1	2	2	2	7	3	11.5	7	7	3	57	0	.	6	3	0	.	.	.	.	0	1	0	0	60.733	3	2	1	2
1105	2	83	2	1	66	4	58.4	163	21.9805	1	0	1	140	1	1	0	1	4	1	2	1	2	2	1.6	4	1	6.5	2.2	0	0	61	0	.	1	1	0	.	.	.	.	0	0	0	0	59.867	3	4	1	1
1106	2	84	2	2	64	4	44.8	146.5	20.8739	3	0	1	130	1	2	0	1	4	1	1	1	1	1	2	3	1	9.5	1.5	0	0	83	0	.	1	1	0	.	.	.	.	0	0	0	0	59.7	3	4	1	1
1107	2	85	2	2	61	4	66	152.5	28.3795	1	0	1	135	1	2	0	4	4	1	2	1	2	.	1.5	1	1	0.2	12	0	0	56	0	.	1	1	0	.	.	.	.	0	0	0	0	59.667	3	4	1	1
1108	2	86	2	2	61	4	56	154	23.6128	1	0	1	150	1	2	0	1	2	0	1	1	1	.	1.8	1	1	1.5	6	0	0	52	0	.	1	1	0	.	.	.	.	0	0	0	0	58.967	3	4	1	1
1109	2	87	2	2	59	4	53.6	152.3	23.1081	1	0	1	155	1	1	0	2	4	1	1	1	1	2	1.8	3	1	3	9.9	0	0	70	0	.	1	1	2	.	.	.	.	0	0	1	0	32.1	3	3	1	1
1110	2	88	2	2	53	4	56.4	155	23.4755	4	0	1	130	3	2	2	2	3	0	2	1	2	1	5.2	6	2	4	1	8	3	58	0	.	5	3	0	.	.	.	.	0	0	0	0	58.867	3	3	2	2
1111	2	89	2	2	68	4	65	151	28.5075	3	0	1	140	1	2	0	1	3	0	1	1	1	1	1.7	1	1	4.3	4.2	0	0	45	0	.	1	1	0	.	.	.	.	0	0	0	0	58.5	3	4	1	1
1112	2	90	2	1	59	4	64	169	22.4082	1	0	1	150	1	2	0	1	4	1	1	1	1	2	2	1	1	10	6.8	0	0	38	0	.	1	1	0	.	.	.	.	0	0	0	0	58.5	3	3	1	1
1113	2	91	2	2	66	4	60	151	26.3146	3	0	1	165	1	2	0	1	3	0	1	1	1	1	0.5	1	1	4	3.2	0	0	33	0	.	1	1	2	.	.	.	.	0	0	0	0	58.433	3	4	1	1
1114	2	92	2	1	51	4	55.8	158	22.3522	3	0	1	170	3	2	3	1	3	0	1	1	1	1	2.6	6	2	2.6	5	0	0	59	0	.	2	1	0	.	.	.	.	0	0	0	0	58.167	3	3	1	2
1115	2	93	2	2	66	4	46.6	155	19.3965	1	0	1	190	1	2	0	1	5	1	1	1	1	2	1.5	1	1	4	5.5	0	0	66	0	.	1	1	0	.	.	.	.	0	0	0	0	57.933	3	4	1	1
1116	2	94	2	1	49	4	71	166.5	25.6112	1	0	1	225	1	2	0	3	3	0	1	1	1	1	0.5	2	1	11	3	0	0	56	0	.	1	1	2	.	.	.	.	0	0	0	0	57.8	3	2	1	1
1117	2	95	2	2	36	4	54.2	165.6	19.7642	1	0	1	200	1	2	0	2	4	1	1	1	1	1	1	1	1	1.2	14	0	0	43	0	.	1	1	0	.	.	.	.	0	0	0	0	56.167	2	1	1	1
1118	2	96	2	1	62	4	67.8	172	22.9178	1	0	1	160	1	2	0	1	3	0	1	1	1	1	1.9	1	1	7.5	3.8	0	0	44	0	.	1	1	0	.	.	.	.	0	0	0	0	55.967	3	4	1	1
1119	2	97	2	2	81	4	48.8	145.5	23.0512	4	0	4	170	4	2	4	1	5	1	2	2	2	2	8.5	8	4	3.5	1.5	18	3	44	0	.	7	3	0	.	.	.	.	0	0	1	.	15.233	2	5	2	3
1120	2	98	2	1	63	4	66	174	21.7994	1	0	1	210	1	2	0	2	3	0	1	1	1	1	1.4	1	1	3.5	4	0	0	43	0	.	1	1	0	.	.	.	.	0	0	0	0	55.6	3	4	1	1
1121	2	99	2	1	57	4	62	167	22.231	1	0	1	200	1	2	0	1	3	0	1	1	1	1	0.8	1	1	7.5	2.2	0	0	59	0	.	1	1	0	.	.	.	.	0	0	0	0	55.367	3	3	1	1
1122	2	100	2	1	57	4	49	165	17.9982	1	0	1	180	1	1	0	1	3	0	1	1	1	1	1	1	1	4.7	1.5	0	0	41	0	.	1	1	2	.	.	.	.	0	0	0	0	55.233	3	3	1	1
1123	2	101	3	2	45	4	62.2	161.3	23.9068	3	0	1	150	3	2	2	4	4	1	2	2	2	2	3.5	7	3	5.5	0.5	19	3	52	0	.	6	3	0	.	.	.	.	0	1	1	1	17.333	3	2	1	2
1124	2	102	3	2	43	4	54	158	21.6311	3	0	4	200	4	2	2	1	5	1	1	1	1	2	3.5	8	4	1.5	10.5	3	2	112	0	.	6	3	0	.	.	.	.	0	1	0	0	54.9	2	2	1	3
1125	2	103	3	1	60	4	63.8	158	25.5568	3	0	1	210	4	2	3	4	6	1	2	2	2	1	4.15	7	3	7	2	2	1	77	0	.	4	2	0	.	.	.	.	0	0	0	0	54.533	3	4	1	2
1126	2	104	3	1	62	4	67	170	23.1834	3	0	4	240	3	2	0	1	4	1	2	2	2	2	6.5	2	1	2.5	8.3	0	0	65	0	.	1	1	0	.	.	.	.	0	0	0	0	54.3	2	4	2	1
1127	2	105	3	2	46	4	50	156	20.5457	1	0	1	150	3	2	0	1	3	0	2	1	2	2	2.8	3	1	6	2.8	0	0	42	0	.	1	1	0	.	.	.	.	0	0	0	0	53.267	2	2	1	1
1128	2	106	3	2	48	4	67.6	155.5	27.9567	3	0	1	165	3	2	0	2	4	1	2	2	2	2	2.5	3	1	7	2.5	0	0	56	0	.	1	1	0	.	.	.	.	0	0	0	0	53.133	3	2	1	1
1129	2	107	3	2	37	4	44.2	146.3	20.6506	1	0	1	150	1	2	0	4	5	1	1	1	1	2	2	1	1	1.8	9.5	0	0	46	0	.	1	1	0	.	.	.	.	0	0	0	0	52.667	3	1	1	1
1130	2	108	3	2	39	4	57.2	158.5	22.7687	1	0	1	150	1	2	0	1	4	1	1	1	1	2	2	1	1	3.7	3.4	0	0	57	0	.	1	1	0	.	.	.	.	0	0	0	0	52.567	3	1	1	1
1131	2	109	3	1	53	4	99.6	172	33.6668	3	0	1	250	3	2	0	3	3	0	2	1	2	1	1.5	1	1	8.5	3.5	0	0	63	0	.	1	1	2	.	.	.	.	0	0	0	0	52.433	3	3	1	1
1132	2	110	3	2	75	4	51.2	148.5	23.2176	4	0	1	150	4	2	1	1	3	0	2	2	2	1	4.6	7	3	3	2	3	2	48	0	.	5	3	0	.	.	.	.	0	1	1	1	27.633	3	5	1	2
1133	2	111	3	1	46	4	70	161	27.0051	3	0	1	195	1	2	0	1	5	1	2	2	2	2	4.6	3	1	2.2	2.7	2	1	30	0	.	2	1	0	.	.	.	.	0	0	0	0	51.2	2	2	1	1
1134	2	112	3	2	44	4	47.2	155	19.6462	1	0	1	190	1	2	3	1	4	1	2	1	2	2	1	7	3	1.3	10.6	0	0	40	0	.	3	2	0	.	.	.	.	0	0	0	0	51	2	2	1	2
1135	2	113	3	1	65	4	61.5	156.5	25.11	1	0	2	130	1	1	0	1	2	0	2	1	2	1	2.5	3	1	1.4	5.5	1	1	27	0	.	2	1	0	.	.	.	.	0	0	0	0	50.967	2	4	1	1
1136	2	114	3	1	76	4	69.2	168	24.5181	4	0	1	170	5	2	3	1	3	0	2	2	2	1	5	7	3	2.5	7	8	3	42	0	.	6	3	0	.	.	.	.	0	1	1	0	43.2	3	5	2	2
1137	2	115	3	2	46	4	55	152	23.8054	1	0	1	205	1	2	0	1	4	1	1	1	1	2	0.8	1	1	7.5	8	0	0	92	0	.	1	1	0	.	.	.	.	0	0	0	0	50.267	3	2	1	1
1138	2	116	3	2	67	4	53.2	154	22.4321	4	0	1	150	5	2	3	1	4	1	2	2	2	1	8	7	3	6	1	1	1	55	0	.	3	2	0	.	.	.	.	0	1	0	0	50	3	4	2	2
1140	2	118	3	2	57	4	41	153	17.5146	3	0	1	140	1	2	0	1	4	1	1	1	1	2	2.2	2	1	2.4	8.5	0	0	62	0	.	1	1	0	.	.	.	.	0	0	0	0	49.767	3	3	1	1
1141	2	119	3	1	42	4	78	175.6	25.2956	3	0	1	185	4	2	3	5	5	1	2	1	2	2	5	8	4	7	1.2	3	2	41	0	.	6	3	0	.	.	.	.	0	1	1	1	21.133	3	2	2	3
1143	2	121	3	1	57	4	74	170	25.6055	4	0	1	230	4	2	2	3	3	0	2	2	2	1	5	6	2	9.8	2.5	1	1	53	0	.	2	1	2	.	.	.	.	0	0	0	0	48.933	3	3	2	2
1145	2	123	3	1	53	4	75	166	27.2173	3	0	1	225	3	2	0	1	2	0	1	1	1	1	2.8	4	1	3.5	7.2	0	0	64	0	.	1	1	0	.	.	.	.	0	0	0	1	48.433	3	3	1	1
1146	2	124	3	1	54	4	76	175	24.8163	1	0	1	210	1	2	0	1	4	1	1	1	1	2	2.2	1	1	5.5	1.5	0	0	55	0	.	1	1	0	.	.	.	.	0	0	0	0	48.367	3	3	1	1
1147	2	125	3	2	66	4	66.8	153.4	28.3874	1	0	1	160	1	2	0	3	3	0	1	1	1	1	0.3	1	1	9.5	5	0	0	51	0	.	1	1	0	.	.	.	.	0	0	0	0	47.9	3	4	1	1
1149	2	127	3	1	66	4	63	160.5	24.4563	3	0	1	150	4	2	3	1	4	1	2	2	2	2	3.7	8	4	4	4	3	2	86	0	.	6	3	0	.	.	.	.	0	1	0	0	47.067	3	4	1	3
1150	2	128	3	2	65	4	48.6	142.7	23.8665	6	0	1	235	4	2	3	3	4	1	2	2	2	1	6	9	4	12	0.5	4	2	60	0	.	7	3	0	.	.	.	.	0	1	1	0	15.7	3	4	2	4
1151	2	129	3	1	68	4	63.4	168.9	22.2244	1	0	1	160	1	2	0	3	2	0	1	1	1	1	1.1	1	1	10.5	0.7	0	0	53	0	.	1	1	0	.	.	.	.	0	0	0	0	46.6	3	4	1	1
1152	2	130	3	2	69	4	50.6	159.3	19.9397	3	0	1	170	6	2	3	3	3	0	1	1	1	1	4	9	4	9.5	1.3	0	0	60	0	.	6	3	0	.	.	.	.	0	0	0	0	45.9	3	4	1	4
1153	2	131	3	2	68	4	48.5	147.9	22.172	3	0	1	165	3	2	1	4	3	0	1	1	1	1	4	6	2	1.7	4.3	0	0	62	0	.	2	1	0	.	.	.	.	0	0	0	0	44.733	3	4	1	2
1154	2	132	3	1	55	4	64.4	159.2	25.4097	1	0	1	200	1	2	0	2	5	1	1	1	1	2	2.5	1	1	2.8	7	0	0	72	0	.	1	1	0	.	.	.	.	0	0	0	0	44.467	3	3	1	1
1155	2	133	3	1	46	4	71	175	23.1837	1	0	4	215	3	2	0	4	5	1	1	1	1	2	3	4	1	1	14.5	0	0	49	0	.	1	1	0	.	.	.	.	0	0	0	0	43.7	1	2	1	1
1157	2	135	3	2	45	4	58	160	22.6563	4	0	1	215	4	2	3	4	4	1	1	1	1	2	2.2	7	3	2	7	0	0	68	0	.	3	2	0	.	.	.	.	0	0	0	0	43.333	3	2	1	2
1158	2	136	3	1	62	4	73.1	172.5	24.5663	1	0	1	190	1	2	0	1	4	1	1	1	1	2	2.5	1	1	2	4.8	0	0	104	0	.	1	1	0	.	.	.	.	0	0	0	0	43.3	3	4	1	1
1159	2	137	3	1	70	4	72.9	166.9	26.1707	1	0	1	150	1	1	0	4	3	0	1	1	1	1	0.5	4	1	12	1.2	0	0	59	0	.	1	1	0	.	.	.	.	0	0	0	0	43.267	3	5	1	1
1160	2	138	3	1	69	4	73	173	24.3911	3	0	1	230	1	1	0	1	4	1	2	1	2	2	2.8	4	1	4	5.5	1	1	56	0	.	2	1	0	.	.	.	.	0	0	0	0	43.1	3	4	1	1
1161	2	139	3	2	24	4	72	154	30.3593	1	0	1	250	1	2	0	2	4	1	1	1	1	1	3	1	1	2.7	7.5	4	2	59	0	.	3	2	0	.	.	.	.	0	0	0	0	42.8	2	1	1	1
1162	2	140	3	2	66	4	55.9	147.7	25.6242	3	0	1	150	3	2	2	1	3	0	1	1	1	1	4	7	3	4.2	5.5	13	3	52	0	.	6	3	0	.	.	.	.	0	1	1	1	24.667	3	4	1	2
1163	2	141	3	2	72	4	54.3	143	26.5539	3	0	1	130	3	2	0	1	5	1	1	2	2	2	2.5	4	1	9.5	1	0	0	81	0	.	1	1	0	.	.	.	.	0	0	0	1	41.7	3	5	1	1
1626	3	463	4	1	35	1	62	176	20.0155	2	0	1	210	2	2	0	1	4	1	1	1	1	2	4.5	6	2	3.5	8.5	0	0	66	0	.	2	1	0	.	.	.	.	0	0	0	0	44.3	3	1	1	2
1628	3	465	4	1	45	1	72	170	24.9135	2	0	1	120	2	2	3	1	2	0	1	1	1	2	4.3	6	2	5	9	0	0	43	0	.	2	1	0	.	.	.	.	0	0	0	0	44.1	3	2	1	2
1629	3	466	4	2	56	1	48	163	18.0662	4	0	1	210	3	2	3	4	2	0	1	1	1	1	5	6	2	5	2.5	2	1	37	0	.	3	2	2	.	.	.	.	0	1	0	1	44.1	3	3	2	2
1630	3	467	4	1	31	1	49	169	17.1563	5	0	4	135	3	2	3	4	5	1	2	2	2	2	3.5	7	3	1	12	0	0	20	0	.	3	2	0	.	.	.	.	0	1	0	0	44.067	1	1	1	2
1631	3	468	4	2	68	1	47.6	147.5	21.8788	5	0	1	195	6	2	3	1	4	1	2	2	2	1	5	6	2	1.5	4	25	3	58	0	.	5	3	0	.	.	.	.	0	1	0	1	43.867	3	4	2	2
1632	3	469	4	1	46	1	63	168	22.3214	4	0	1	100	4	2	3	1	4	1	1	1	1	2	6	6	2	5	6.5	7	3	53	0	.	5	3	0	.	.	.	.	0	1	0	0	43.733	3	2	2	2
1633	3	470	4	2	73	1	58	162	22.1003	.	0	4	155	6	2	4	5	4	1	1	1	1	2	23	7	3	0.5	5	27	3	35	0	.	6	3	4	.	.	.	.	0	1	1	0	3.967	4	5	3	2
1634	3	471	4	1	78	1	46.8	154.5	19.606	3	0	1	135	3	1	0	1	4	1	1	1	1	3	5.5	5	1	2.5	8	1	1	36	0	.	2	1	0	.	.	.	.	0	0	0	0	43.633	3	5	2	1
1635	3	472	4	1	57	1	50	175	16.3265	3	0	1	165	5	2	3	4	3	0	2	2	2	3	8	7	3	5	5	13	3	62	0	.	6	3	0	.	.	.	.	0	1	0	0	43.333	3	3	2	2
1636	3	473	4	2	74	1	48	153	20.5049	1	0	1	210	1	1	0	4	3	0	1	1	1	1	3.5	5	1	3	7	0	0	36	0	.	1	1	0	.	.	.	.	0	0	0	0	43.3	3	5	1	1
1637	3	474	4	1	64	1	65	157	26.3702	2	0	1	140	1	1	0	2	3	0	2	1	2	1	2.3	5	1	4	9.5	0	0	49	0	.	1	1	2	.	.	.	.	0	0	0	0	43.267	3	4	1	1
1638	3	475	4	1	53	1	76	181	23.1983	2	0	1	100	3	2	1	1	5	1	2	2	2	2	4	6	2	2.5	10	6	2	37	0	.	4	2	0	.	.	.	.	0	1	0	0	43.267	3	3	1	2
1640	3	477	4	2	67	1	69	156	28.3531	3	0	4	240	3	2	4	4	4	1	1	1	1	2	13	7	3	4.2	2.8	0	0	76	0	.	3	2	0	.	.	.	.	0	1	0	0	42.933	1	4	3	2
1642	3	479	4	2	62	1	65	159	25.711	1	0	4	260	1	1	0	4	4	1	1	1	1	3	4.5	5	1	10	11	0	0	39	0	.	1	1	0	.	.	.	.	0	1	0	0	42.7	1	4	1	1
1643	3	480	4	1	54	1	60	171	20.5191	4	0	1	240	4	2	3	4	6	1	2	2	2	3	6.5	7	3	6.5	6	4	2	58	0	.	5	3	0	.	.	.	.	0	1	0	0	42.6	3	3	2	2
1644	3	481	4	1	35	1	95	178	29.9836	3	0	1	250	1	2	0	2	5	1	1	1	1	2	4.5	1	1	5.5	5	0	0	39	0	.	1	1	0	.	.	.	.	0	1	0	0	42.467	3	1	1	1
1645	3	482	4	2	77	1	37.64	146	17.6581	1	0	1	130	1	1	0	1	4	1	1	1	1	3	1.7	1	1	4.5	7	0	0	23	0	.	1	1	0	.	.	.	.	0	0	0	0	42.467	3	5	1	1
1646	3	483	4	1	78	1	85	172	28.7317	1	0	1	170	1	1	0	4	2	0	1	1	1	1	2.6	5	1	10.1	7.7	0	0	40	0	.	1	1	0	.	.	.	.	0	1	0	0	42.367	3	5	1	1
1647	3	484	4	1	48	1	70	165	25.7117	5	0	4	80	6	2	4	2	4	1	2	2	2	3	10.5	7	3	0.6	7	25	3	44	0	.	6	3	0	.	.	.	.	0	1	1	1	15.633	2	2	3	2
1648	3	485	4	2	42	1	56.5	155	23.5172	6	0	4	180	6	2	4	5	6	1	2	1	2	3	17	7	3	4.5	2.5	25	3	101	0	.	6	3	0	.	.	.	.	0	1	1	1	14.8	4	2	3	2
1649	3	486	4	1	74	1	55	160	21.4844	1	0	1	170	1	2	0	3	3	0	1	1	1	1	2	1	1	12.5	4.5	0	0	35	0	.	1	1	2	.	.	.	.	0	0	0	0	42.1	3	5	1	1
1650	3	487	4	1	65	1	54	162	20.5761	3	0	1	230	2	2	1	2	4	1	2	2	2	2	4.5	6	2	4	4	0	0	43	0	.	2	1	0	.	.	.	.	0	1	0	0	42.1	3	4	1	2
1651	3	488	4	1	70	1	80	162.5	30.2959	1	0	1	190	1	1	0	1	2	0	1	1	1	1	2	1	1	10	4	0	0	42	0	.	1	1	0	.	.	.	.	0	1	0	0	42	3	5	1	1
1652	3	489	4	1	43	1	51	171	17.4413	6	0	4	110	6	2	3	4	4	1	1	1	1	2	10	7	3	3.5	10.5	36	3	91	0	.	6	3	1	4	.	.	.	0	1	1	1	14.467	2	2	3	2
1653	3	490	4	1	59	1	65	164	24.1672	4	0	1	105	3	2	3	3	2	0	2	1	2	1	7	6	2	12.5	2	1	1	48	0	.	3	2	0	.	.	.	.	0	1	0	0	41.867	3	3	2	2
1654	3	491	4	1	53	1	57	169	19.9573	4	0	1	165	4	2	3	5	4	1	1	1	1	2	5.5	7	3	16	2.4	2	1	59	0	.	4	2	0	.	.	.	.	0	1	0	0	41.733	3	3	2	2
1655	3	492	4	1	65	1	53	164	19.7055	4	0	1	325	6	2	3	2	4	1	2	2	2	2	7	7	3	8.5	2	33	3	49	0	.	6	3	0	.	.	.	.	0	1	1	1	20.433	3	4	2	2
1662	4	7	1	1	54	7	78.3	166.8	28.143	6	0	1	280	6	2	3	3	3	0	2	2	2	.	4.5	8	4	7	4	31	3	38	0	.	7	3	0	.	.	.	.	0	1	1	1	83.467	3	3	1	3
1674	4	19	1	1	43	7	64	172.7	21.4583	5	0	4	265	4	2	3	1	4	1	2	2	2	.	4	8	4	1	11	5	2	38	0	.	6	3	0	.	.	.	.	0	1	1	1	20.167	1	2	1	3
1682	4	27	1	1	66	7	63	163	23.7118	5	0	4	175	4	2	1	4	4	1	2	3	2	.	7.5	6	2	.	.	7	3	34	0	.	5	3	0	.	.	.	.	0	1	0	0	61.867	1	4	2	2
1683	4	28	1	1	60	7	56.6	159.9	22.137	5	0	1	300	6	2	3	1	4	1	2	3	2	.	8	8	4	.	.	20	3	40	0	.	7	3	0	.	.	.	.	0	1	1	1	37.367	3	4	2	3
1697	4	42	1	1	39	7	63	173.2	21.0012	5	0	1	255	3	2	3	4	4	1	2	3	2	.	5	6	2	.	.	1	1	28	0	.	3	2	0	.	.	.	.	0	1	0	0	67.733	2	1	2	2
1710	4	55	2	1	68	7	70.6	172.9	23.6165	5	0	1	190	2	2	0	4	4	1	2	3	2	.	6	5	1	.	.	2	1	34	0	.	2	1	0	.	.	.	.	0	1	0	0	60.8	3	4	2	1
1712	4	57	2	1	59	7	66.8	160.4	25.9638	4	0	1	190	2	2	0	3	4	1	2	3	2	.	4	5	1	.	.	3	2	25	0	.	3	2	0	.	.	.	.	0	1	1	1	9.633	3	3	1	1
1713	4	58	2	2	49	7	67.1	152	29.0426	5	0	1	240	1	2	0	1	4	1	2	3	2	.	5	5	1	.	.	0	0	29	0	.	1	1	0	.	.	.	.	0	1	0	0	75.2	2	2	2	1
1729	4	74	2	1	64	7	78.8	170.5	27.1068	5	0	4	300	6	2	3	1	3	0	2	2	2	.	10	8	4	.	.	20	3	70	0	.	7	3	1	.	.	.	.	0	1	0	0	60.533	3	4	3	3
1735	4	80	2	1	73	7	62	168	21.9671	3	0	1	205	1	2	0	1	4	1	2	3	2	.	5.5	5	1	.	.	0	0	26	0	.	1	1	0	.	.	.	.	0	0	1	1	6.533	3	5	2	1
1749	4	94	2	1	79	7	49.3	170.8	16.8994	3	0	1	100	5	2	2	5	4	1	2	3	2	.	7	8	4	.	.	13	3	25	0	.	7	3	0	.	.	.	.	0	1	1	0	16.833	3	5	2	3
1753	4	98	2	1	65	7	75.8	168.2	26.7927	1	0	4	200	3	2	3	1	4	1	2	3	2	.	5.3	8	4	.	.	0	0	25	0	.	4	2	0	.	.	.	.	0	1	0	0	58.2	1	4	2	3
1764	4	109	3	1	55	7	74.1	159.2	29.237	6	0	1	345	5	2	3	1	4	1	2	2	2	.	5.5	8	4	.	.	12	3	41	0	.	7	3	4	.	.	.	.	0	1	1	1	11.367	3	3	2	3
1801	4	146	3	1	60	7	64	165	23.5078	1	0	1	.	1	2	0	1	4	1	1	1	1	.	3.5	1	1	8	1	0	0	36	0	.	1	1	0	.	.	.	.	0	0	0	0	59.567	3	4	1	1
1814	4	159	3	1	77	7	79.5	171.8	26.9352	4	0	4	205	1	2	0	4	4	1	1	1	1	1	3	4	1	3	16	0	0	25	0	.	1	1	0	.	.	.	.	0	0	0	0	45.1	1	5	1	1
1815	4	160	3	1	30	7	53.7	168.3	18.9586	4	0	1	260	6	2	3	1	4	1	2	1	2	3	5	6	2	1.5	5	17	3	27	0	.	5	3	0	.	.	.	.	0	1	1	1	27.2	3	1	2	2
1816	4	161	3	1	53	7	72.2	171.7	24.4904	5	0	1	215	4	2	1	1	4	1	2	1	2	1	10	8	4	9	2.5	5	2	26	0	.	6	3	0	.	.	.	.	0	1	0	0	55.667	3	3	3	3
1819	4	164	3	1	69	7	59.2	157.6	23.8347	5	0	4	185	3	2	2	1	4	1	1	1	1	2	9.5	7	3	0.3	13	5	2	28	0	.	5	3	1	.	.	.	.	0	1	0	0	54.267	1	4	2	2
1820	4	165	3	1	73	7	68.5	169.8	23.7583	5	0	1	215	3	2	2	1	5	1	1	1	1	2	10	8	4	2	4.5	0	0	40	0	.	4	2	0	.	.	.	.	0	1	0	0	54.433	3	5	3	3
1822	4	167	3	1	56	7	62.5	171	21.3741	5	0	1	245	1	2	0	1	3	0	1	1	1	1	2	2	1	3.5	6.5	0	0	44	0	.	1	1	0	.	.	.	.	0	0	0	0	54.133	3	3	1	1
1823	4	168	3	2	68	7	59.3	153.8	25.0693	6	0	1	210	6	2	3	1	5	1	1	1	1	2	5	9	4	4	5.5	12	3	30	0	.	7	3	0	.	.	.	.	0	1	1	1	44.2	3	4	2	4
1825	4	170	3	1	55	7	47.4	157.2	19.1811	2	0	1	170	2	2	0	4	4	1	2	1	2	1	2	3	1	2	7.5	3	2	29	0	.	3	2	0	.	.	.	.	0	0	0	0	53.833	3	3	1	1
1826	4	171	3	2	72	7	53.7	146.6	24.9866	5	0	1	105	3	2	4	1	3	0	1	1	1	1	5	6	2	10.5	0.5	1	1	31	0	.	3	2	0	.	.	.	.	0	1	0	0	54.8	3	5	2	2
1827	4	172	3	1	39	7	50	167.1	17.9068	2	0	1	230	3	2	3	1	4	1	1	1	1	2	5	6	2	9	1	4	2	43	0	.	4	2	0	.	.	.	.	0	0	0	0	53.4	3	1	2	2
1828	4	173	3	1	57	7	64.3	165.1	23.5894	2	0	1	195	3	2	3	1	2	0	2	1	2	1	6	6	2	4	1.5	1	1	27	0	.	3	2	2	.	.	.	.	0	1	0	0	54.867	3	3	2	2
1830	4	175	3	2	46	7	42.5	158.2	16.9815	5	0	1	275	6	2	4	1	4	1	1	2	2	2	7	7	3	4	1	17	3	40	0	.	6	3	0	.	.	.	.	0	1	1	1	37.933	3	2	2	2
1831	4	176	3	1	68	7	.	.	.	3	0	1	.	3	2	3	1	4	1	2	1	2	2	2.5	7	3	4	5	1	1	26	0	.	4	2	2	.	.	.	.	0	0	0	0	37.533	3	4	1	2
1832	4	177	3	1	50	7	64.2	162.4	24.3424	1	0	1	160	1	2	0	4	4	1	1	1	1	1	2.7	1	1	2.8	5.7	0	0	39	0	.	1	1	0	.	.	.	.	0	0	0	0	55.633	2	3	1	1
1833	4	178	3	1	60	7	65.1	168.3	22.9833	4	0	1	215	3	2	3	1	6	1	1	1	1	2	7.5	8	4	5	1.7	0	0	42	0	.	4	2	0	.	.	.	.	0	0	0	0	36.467	3	4	2	3
1834	4	179	3	2	67	7	41.6	153	17.7709	3	0	1	240	3	2	3	1	4	1	1	1	1	2	4	8	4	1.5	3	0	0	29	0	.	4	2	2	.	.	.	.	0	1	0	0	46.033	2	4	1	3
1835	4	180	3	1	45	7	.	.	.	2	0	1	.	2	2	3	4	10	1	1	1	1	3	2.5	6	2	4	15	0	0	23	0	.	2	1	0	.	.	.	.	0	1	0	0	53.467	2	2	1	2
1836	4	181	3	1	81	7	51.2	166.8	18.4025	2	0	1	140	3	1	2	1	4	1	1	1	1	1	4	6	2	4.5	2	3	2	5	0	.	4	2	2	.	.	.	.	0	0	0	0	56.9	2	5	1	2
1837	4	182	3	2	77	7	55.7	151	24.4288	6	0	1	175	5	2	4	1	3	0	2	1	2	1	5	7	3	6.5	2.5	12	3	30	0	.	6	3	0	.	.	.	.	0	0	1	1	22.733	3	5	2	2
1839	4	184	3	2	67	7	60.2	145.7	28.3581	3	0	1	120	2	2	2	1	5	1	2	1	2	2	4.5	7	3	8	5	0	0	39	0	.	3	2	2	.	.	.	.	0	0	0	0	52.533	3	4	1	2
1841	4	186	3	1	50	7	60.1	169.9	20.8203	5	0	1	170	4	2	4	5	6	1	1	1	1	2	11	8	4	2	3	5	2	28	0	.	6	3	0	.	.	.	.	0	1	0	0	54.2	3	3	3	3
1842	4	187	3	1	46	7	61.5	166.7	22.1311	1	0	1	135	1	2	0	1	2	0	1	1	1	1	1	1	1	8	2	0	0	27	0	.	1	1	2	.	.	.	.	0	0	0	0	55.333	3	2	1	1
1844	4	189	3	1	56	7	60.8	163.9	22.6332	3	0	1	180	3	2	1	5	3	0	1	1	1	1	10	7	3	7	0.5	5	2	28	0	.	5	3	0	.	.	.	.	0	1	0	1	55.333	3	3	3	2
1845	4	190	3	1	51	7	68.8	171.2	23.4737	4	0	1	150	4	2	3	1	3	0	2	1	2	1	4.5	7	3	8.5	1	9	3	34	0	.	6	3	0	.	.	.	.	0	1	0	1	49.567	3	3	1	2
1847	4	192	3	2	59	7	58.5	153.5	24.8278	2	0	4	260	1	2	0	1	4	1	1	1	1	1	1	1	1	1.5	14	0	0	48	0	.	1	1	0	.	.	.	.	0	0	0	0	30.867	1	3	1	1
1848	4	193	3	1	76	7	72.1	166.5	26.008	3	0	1	90	1	1	0	3	2	0	1	2	2	1	2.5	4	1	0.5	6	0	0	4	0	.	1	1	0	.	.	.	.	0	0	1	0	0.067	3	5	1	1
1849	4	194	3	2	65	7	61.7	147.4	28.3982	1	0	1	140	1	2	0	1	5	1	1	1	1	2	3	1	1	1	11	0	0	32	0	.	1	1	0	.	.	.	.	0	0	0	0	42.733	1	4	1	1
1850	4	195	3	2	65	7	57.4	150.4	25.3756	5	0	4	140	6	2	3	1	4	1	1	1	1	2	7	7	3	2	7	23	3	48	0	.	6	3	1	.	.	.	.	0	1	0	0	16.933	2	4	2	2
1851	4	196	3	2	66	7	62.7	148.4	28.4708	2	0	1	150	1	2	0	1	5	1	1	1	1	2	3	2	1	5	5	0	0	28	0	.	1	1	0	.	.	.	.	0	0	0	0	48.933	2	4	1	1
1852	4	197	3	1	56	7	57.1	164.4	21.1267	4	0	4	165	3	2	4	1	2	0	1	1	1	1	6	7	3	1.5	10	3	2	18	0	.	5	3	2	.	.	.	.	0	0	0	0	49.5	2	3	2	2
1853	4	198	3	1	66	7	49.9	155.6	20.6102	3	0	1	130	1	2	0	1	2	0	1	1	1	1	5.5	3	1	2.5	7	0	0	31	0	.	1	1	0	.	.	.	.	0	0	0	0	48.4	1	4	2	1
1854	4	199	3	2	53	7	61.2	158.5	24.3609	5	0	4	380	5	2	3	1	4	1	2	1	2	3	5.5	8	4	4	3	11	3	28	0	.	7	3	4	9	.	.	.	0	1	1	1	15.533	3	3	2	3
1856	4	201	4	1	65	7	59.8	163.2	22.4523	1	0	1	210	1	2	0	4	2	0	1	1	1	1	8	3	1	6.5	3.7	0	0	28	0	.	1	1	0	.	.	.	.	0	0	0	0	50.633	3	4	2	1
1857	4	202	4	1	62	7	48.9	171.7	16.587	2	0	4	240	5	2	4	5	4	1	2	2	2	2	8	8	4	7	5	11	3	26	0	.	7	3	0	.	.	.	.	0	1	1	1	6.4	3	4	2	3
1859	4	204	4	1	54	7	55.9	173.1	18.656	2	0	1	145	1	2	0	4	2	0	1	1	1	1	2	2	1	6.5	1.5	0	0	25	0	.	1	1	0	.	.	.	.	0	0	0	0	48.9	3	3	1	1
1861	4	206	4	1	74	7	61.1	169.6	21.2417	4	0	1	125	5	2	3	3	4	1	2	2	2	3	8	8	4	6	2	10	3	25	0	.	7	3	2	.	.	.	.	0	0	1	1	12.467	3	5	2	3
1862	4	207	4	1	77	7	.	.	.	2	0	1	.	6	2	3	1	4	1	2	1	2	3	6	7	3	10	2	24	3	42	0	.	6	3	0	.	.	.	.	0	1	0	1	32.7	3	5	2	2
1863	4	208	4	1	63	7	87.9	178.7	27.5258	2	0	1	250	3	2	3	1	4	1	1	2	2	1	3.5	6	2	7.5	3	3	2	23	0	.	4	2	0	.	.	.	.	0	1	1	1	28.533	3	4	1	2
1864	4	209	4	1	63	7	58.1	168.1	20.5608	2	0	1	95	4	2	2	1	4	1	1	1	1	3	2	8	4	3.5	6	3	2	43	0	.	6	3	0	.	.	.	.	0	0	1	1	34.1	3	4	1	3
1865	4	210	4	2	29	7	53.2	160.2	20.7294	3	0	1	110	5	2	4	1	4	1	2	2	2	2	4.5	8	4	3	1.3	13	3	50	0	.	7	3	0	.	.	.	.	0	1	0	1	46.733	3	1	1	3
1867	4	212	4	1	61	7	63.6	161.6	24.3542	2	0	1	190	2	2	2	4	3	0	1	1	1	1	4	7	3	4.2	2.5	0	0	27	0	.	3	2	0	.	.	.	.	0	1	0	0	50.133	3	4	1	2
1868	4	213	4	2	58	7	70.3	159.6	27.5988	2	0	1	130	2	2	3	1	4	1	1	1	1	2	2.7	6	2	4.2	1.5	0	0	32	0	.	2	1	0	.	.	.	.	0	1	0	0	45.4	3	3	1	2
1869	4	214	4	1	32	7	55.6	166.3	20.1044	3	0	1	100	3	2	4	1	4	1	1	1	1	3	4	7	3	3.5	6.5	6	2	44	0	.	5	3	0	.	.	.	.	0	1	0	1	51.967	2	1	1	2
1872	4	217	4	1	57	7	62.1	170.6	21.337	2	0	1	195	1	2	3	1	5	1	1	1	1	2	5	6	2	1	9	0	0	39	0	.	2	1	2	.	.	.	.	0	0	0	0	43.6	2	3	2	2
1873	4	218	4	2	47	7	58	153.1	24.7444	2	0	1	160	2	2	0	1	4	1	1	1	1	3	3.5	4	1	3.5	5.5	1	1	29	0	.	2	1	0	.	.	.	.	0	0	0	0	48.867	3	2	1	1
1874	4	219	4	2	68	7	41.3	157.8	16.5858	3	0	1	90	3	2	2	4	2	0	1	1	1	1	2.3	6	2	11	3.2	5	2	28	0	.	4	2	0	.	.	.	.	0	1	0	0	46.233	3	4	1	2
1875	4	220	4	2	64	7	60.4	156	24.8192	2	0	4	115	4	2	4	5	4	1	1	1	1	2	12	7	3	4.5	8	9	3	28	0	.	6	3	0	.	.	.	.	0	1	1	0	32.667	2	4	3	2
1876	4	221	4	2	73	7	51.3	142.7	25.1924	4	0	1	195	3	2	3	3	3	0	1	1	1	1	7.5	8	4	9.5	1.3	0	0	29	0	.	4	2	0	.	.	.	.	0	1	0	0	34.067	3	5	2	3
1877	4	222	4	1	74	7	76.9	165.8	27.9742	1	0	1	75	1	2	0	1	4	1	1	1	1	3	2	1	1	5.5	1	0	0	19	0	.	1	1	2	.	.	.	.	0	0	1	0	12.9	3	5	1	1
1878	4	223	4	2	75	7	43.3	146.2	20.2578	1	0	1	110	1	2	0	3	3	0	1	1	1	1	1.5	4	1	6	6	0	0	44	0	.	1	1	0	.	.	.	.	0	0	0	0	24.3	3	5	1	1
1879	4	224	4	1	63	7	56.8	168.7	19.9581	2	0	1	95	2	1	3	1	3	0	2	1	2	1	2	6	2	6	2	0	0	41	0	.	2	1	2	.	.	.	.	0	0	0	0	25.233	3	4	1	2
1880	4	225	4	1	72	7	76.1	167.3	27.189	5	0	1	120	5	2	4	5	2	0	1	1	1	1	3.5	8	4	9	2	7	3	29	0	.	7	3	0	.	.	.	.	0	1	1	1	18.467	2	5	1	3
1883	4	228	4	1	69	7	70.5	167.7	25.0682	2	0	1	140	1	2	0	1	2	0	1	1	1	1	4.2	2	1	1.8	9	0	0	24	0	.	1	1	0	.	.	.	.	0	0	0	0	49.633	2	4	1	1
1885	4	230	4	1	48	7	56.1	171.1	19.163	5	0	4	145	6	2	4	1	4	1	2	2	2	2	8	8	4	0.9	17	22	3	37	0	.	7	3	1	.	.	.	.	0	1	1	1	48.167	2	2	2	3
1886	4	231	4	2	49	7	52.8	152.4	22.7334	3	0	1	130	3	2	3	1	7	1	1	1	1	2	2	8	4	3.5	13	0	0	25	0	.	4	2	0	.	.	.	.	0	1	0	0	47.9	2	2	1	3
1887	4	232	4	2	61	7	70.4	157.9	28.2363	1	0	1	145	1	2	0	1	4	1	1	1	1	3	3.5	1	1	8.5	1.3	0	0	26	0	.	1	1	0	.	.	.	.	0	0	0	0	43.467	3	4	1	1
1889	4	234	4	2	41	7	57.8	157.5	23.3006	2	0	1	140	6	2	4	1	4	1	2	2	2	2	5	8	4	3.5	4.5	18	3	53	0	.	7	3	0	.	.	.	.	0	1	0	0	40.633	3	2	2	3
1890	4	235	4	2	69	7	57.6	146.4	26.8745	1	0	4	420	6	2	0	1	4	1	1	1	1	3	2	4	1	2	13	0	0	27	0	.	1	1	5	.	.	.	.	0	1	0	0	49.3	2	4	1	1
1891	4	236	4	1	57	7	61	163	22.9591	2	0	5	185	4	2	3	4	4	1	1	1	1	2	5	9	4	.	.	0	0	28	0	.	6	3	2	6	.	.	.	0	1	0	0	43.5	2	3	2	4
1892	4	237	4	1	65	7	66.4	160.9	25.6481	3	0	1	155	5	2	3	1	3	0	1	1	1	1	4.5	8	4	3.5	2	7	3	34	0	.	7	3	0	.	.	.	.	0	1	0	1	29.667	3	4	1	3
1893	4	238	4	1	42	7	54.2	168.8	19.0219	1	0	1	95	2	2	3	1	4	1	1	1	1	2	3.2	7	3	6.5	3.2	0	0	53	0	.	3	2	0	.	.	.	.	0	1	0	0	48.133	3	2	1	2
1895	4	240	4	2	64	7	57.3	151.3	25.0309	3	0	1	120	2	2	2	4	3	0	1	1	1	1	3.5	6	2	9.7	0.1	0	0	27	0	.	2	1	0	.	.	.	.	0	0	0	1	45.533	3	4	1	2
1896	4	241	4	1	51	7	84.2	170.6	28.9304	1	0	1	130	1	2	0	1	3	0	1	1	1	1	2	2	1	4	7.5	0	0	30	0	.	1	1	0	.	.	.	.	0	0	0	0	46.2	3	3	1	1
1897	4	242	4	1	70	7	49.6	162.1	18.8762	6	0	1	115	3	2	1	1	3	0	1	1	1	1	4	6	2	5	3.5	1	1	31	0	.	3	2	0	.	.	.	.	0	0	0	0	41.433	3	5	1	2
1898	4	243	4	1	46	7	58	168	20.5499	1	0	1	105	1	2	0	3	4	1	1	1	1	2	1.7	5	1	4.5	5.5	0	0	31	0	.	1	1	0	.	.	.	.	0	0	0	0	46.467	3	2	1	1
1899	4	244	4	1	53	7	63.2	167.1	22.6341	1	0	1	115	1	2	0	4	3	0	1	1	1	1	1.3	5	1	5.5	7.5	0	0	64	0	.	1	1	0	.	.	.	.	0	0	0	0	43	3	3	1	1
1900	4	245	4	1	46	7	77.1	168.6	27.1231	3	0	1	235	4	2	3	1	7	1	1	1	1	2	4	8	4	3	5.5	1	1	47	0	.	5	3	0	.	.	.	.	0	1	1	1	44.767	3	2	1	3
1901	4	246	4	1	56	7	76.4	165.5	27.8931	5	0	4	235	4	2	3	1	3	0	2	1	2	1	5.5	7	3	11	3.5	14	3	45	0	.	6	3	1	.	.	.	.	0	1	0	0	32.467	1	3	2	2
1902	4	247	4	1	56	7	57.7	157.9	23.1426	2	0	4	160	1	2	0	1	3	0	1	1	1	1	3.5	6	2	2.5	8	0	0	23	0	.	2	1	0	.	.	.	.	0	0	0	0	39.267	3	3	1	2
1903	4	248	4	1	46	7	77.7	178.8	24.3045	2	0	1	220	2	2	0	3	3	0	2	2	2	1	2	5	1	6	4.5	1	1	28	0	.	2	1	0	.	.	.	.	0	0	0	0	42.933	2	2	1	1
1904	4	249	4	1	32	7	55.9	164.4	20.6827	1	0	4	240	1	1	0	1	5	1	1	1	1	2	0.9	1	1	1.5	7.5	0	0	22	0	.	1	1	0	.	.	.	.	0	0	0	0	42.1	1	1	1	1
1905	4	250	4	1	56	7	78.9	175	25.7633	6	0	1	255	6	2	3	1	3	0	2	1	2	1	3.5	7	3	12.5	1.5	17	3	50	0	.	6	3	0	.	.	.	.	0	1	1	1	21.433	3	3	1	2
1906	4	251	4	1	57	7	71.5	165.8	26.0098	1	0	4	175	1	2	0	4	5	1	1	1	1	2	2.7	1	1	3.7	13.5	0	0	28	0	.	1	1	0	.	.	.	.	0	0	0	0	42	1	3	1	1
1907	4	252	4	1	73	7	72.7	164.6	26.8333	3	0	1	170	2	2	2	1	10	1	2	1	2	2	8	7	3	5	3	0	0	25	0	.	3	2	0	.	.	.	.	0	0	0	0	43.633	3	5	2	2
1908	4	253	4	1	72	7	67.4	166.7	24.2543	6	0	4	220	3	2	1	1	2	0	2	2	2	1	3.5	6	2	1.5	19	1	1	34	0	.	3	2	0	.	.	.	.	0	0	1	1	20.067	1	5	1	2
1909	4	254	4	2	78	7	75.1	152.7	32.2079	2	0	1	125	1	1	0	1	4	1	2	1	2	1	3	4	1	9.5	3.5	0	0	17	0	.	1	1	0	.	.	.	.	0	0	0	.	25.333	3	5	1	1
1910	4	255	4	1	63	7	58	168	20.5499	5	0	1	230	5	2	2	1	4	1	2	2	2	1	7	8	4	2.5	7.5	8	3	27	0	.	7	3	0	.	.	.	.	0	1	1	1	11.667	3	4	2	3
1911	4	256	4	1	64	7	69.3	164.7	25.5474	3	0	1	160	2	2	3	1	3	0	2	2	2	1	6.5	7	3	16	1	1	1	39	0	.	4	2	0	.	.	.	.	0	1	0	0	43	3	4	2	2
1912	4	257	4	1	34	7	58.9	167.4	21.0186	6	0	4	200	6	2	3	1	4	1	1	1	1	2	4	7	3	6.5	4.5	20	3	37	0	.	6	3	0	.	.	.	.	0	1	1	1	24.367	3	1	1	2
1914	4	259	4	2	32	7	58.3	165.7	21.2336	4	0	1	120	2	2	3	4	5	1	1	1	1	2	6	7	3	4	6	0	0	39	0	.	3	2	0	.	.	.	.	0	0	0	0	43	3	1	2	2
1915	4	260	4	1	65	7	58.8	164	21.862	1	0	4	220	1	2	0	4	3	0	2	1	2	1	3	4	1	1	17	0	0	24	0	.	1	1	0	.	.	.	.	0	0	0	0	42.967	1	4	1	1
1916	4	261	4	1	63	7	62.7	168.9	21.979	5	0	1	175	4	2	3	4	7	1	1	1	1	2	5	8	4	6	4	2	1	26	0	.	5	3	0	.	.	.	.	0	1	0	0	41.9	3	4	2	3
1919	4	264	4	1	60	7	65.8	155.5	27.2123	3	0	1	205	4	2	3	1	4	1	2	2	2	2	5	8	4	10.5	1	4	2	25	0	.	6	3	0	.	.	.	.	0	1	1	1	9.733	3	4	2	3
1920	4	265	4	2	41	7	71.5	158.2	28.5689	2	0	1	135	1	2	0	1	5	1	2	2	2	2	3.5	4	1	7.5	2	0	0	27	0	.	1	1	0	.	.	.	.	0	0	0	0	42.233	3	2	1	1
1922	4	267	4	1	46	7	64.8	166	23.5157	5	0	4	230	3	2	3	1	5	1	1	1	1	2	5	6	2	2	7	1	1	43	0	.	3	2	0	.	.	.	.	0	1	0	0	45.3	2	2	2	2
1923	4	268	4	1	56	7	63.6	162.9	23.9671	1	0	1	435	1	1	0	3	2	0	1	1	1	1	1.4	1	1	7	1.5	0	0	32	0	.	1	1	6	.	.	.	.	0	0	0	0	40.6	3	3	1	1
1924	4	269	4	1	43	7	72.4	176.2	23.3199	4	0	4	130	2	2	1	4	3	0	1	1	1	1	7	6	2	1	12	0	0	39	0	.	2	1	0	.	.	.	.	0	1	0	0	43.233	1	2	2	2
1928	4	273	4	1	47	7	55.5	160.1	21.6526	5	0	4	90	4	2	3	1	4	1	2	1	2	1	8	7	3	2	6	7	3	36	0	.	6	3	1	.	.	.	.	0	1	0	0	43.667	2	2	2	2
1929	4	274	4	1	48	7	65	160.5	25.2327	3	0	1	210	4	2	3	3	4	1	2	1	2	3	3	6	2	5	8.5	12	3	25	0	.	5	3	0	.	.	.	.	0	1	0	1	43.333	2	2	1	2
1932	4	277	4	1	73	7	63.1	177.6	20.0052	5	0	1	140	4	2	3	1	5	1	1	1	1	2	10.5	7	3	2.5	3.5	10	3	42	0	.	6	3	0	.	.	.	.	0	1	0	0	24.133	3	5	3	2
1933	4	278	4	1	62	7	70.7	168.4	24.9307	5	0	1	200	3	2	3	3	7	1	1	1	1	2	3	7	3	5	5	1	1	31	0	.	4	2	0	.	.	.	.	0	0	0	0	40.933	3	4	1	2
1934	4	279	4	1	69	7	59.9	172.3	20.177	2	0	1	105	1	2	0	1	4	1	1	1	1	2	2.5	4	1	11	4	0	0	43	0	.	1	1	0	.	.	.	.	0	0	0	0	35.5	3	4	1	1
1935	4	280	4	1	53	7	57.5	161.3	22.1003	3	0	1	175	2	2	3	1	2	0	1	1	1	.	2.2	1	1	3	6	0	0	27	0	.	1	1	0	.	.	.	.	0	0	0	0	40.933	2	3	1	1
1937	4	282	4	1	49	7	85.9	175.6	27.8576	2	0	4	185	3	2	2	1	4	1	1	1	1	3	3.5	6	2	1	12	1	1	39	0	.	3	2	2	.	.	.	.	0	1	0	0	42.067	1	2	1	2
1938	4	283	4	1	70	7	64.7	169.3	22.5731	4	0	1	170	2	2	3	1	3	0	2	1	2	1	3	6	2	4	11	0	0	77	0	.	2	1	0	.	.	.	.	0	0	0	0	17.467	2	5	1	2
1939	4	284	4	1	63	7	67.2	167.8	23.8663	3	0	4	170	3	2	3	1	4	1	1	1	1	3	7	8	4	3	6.5	0	0	55	0	.	4	2	2	.	.	.	.	0	1	0	0	42.2	2	4	2	3
1940	4	285	4	1	65	7	58.9	150	26.1778	5	0	1	210	6	2	3	1	3	0	2	2	2	1	5	9	4	12	3	12	3	34	0	.	7	3	2	4	.	.	.	0	1	1	1	23.1	3	4	2	4
1942	4	287	4	1	47	7	48.4	170.8	16.5909	1	0	1	165	1	2	0	1	7	1	1	2	2	2	4	3	1	5	6.5	0	0	30	0	.	1	1	0	.	.	.	.	0	0	0	0	36.633	2	2	1	1
1943	4	288	4	2	55	7	52.7	154.5	22.0777	4	0	4	195	6	2	3	4	7	1	2	2	2	2	6	8	4	3.5	15	19	3	53	0	.	7	3	1	.	.	.	.	0	1	0	0	41.633	1	3	2	3
1944	4	289	4	1	69	7	47.6	162.1	18.1151	2	0	1	160	4	2	2	4	4	1	2	1	2	3	10	6	2	6.5	4	10	3	27	0	.	5	3	0	.	.	.	.	0	1	0	0	39.967	3	4	3	2
1945	4	290	4	1	66	7	56.6	167.2	20.2462	3	0	1	225	2	2	3	3	3	0	1	1	1	1	7.5	7	3	7	1	0	0	32	0	.	3	2	0	.	.	.	.	0	0	0	0	34.033	3	4	2	2
1946	4	291	4	1	47	7	70.2	169.1	24.5499	5	0	1	255	2	2	2	1	3	0	1	1	1	1	4.5	5	1	1.5	1.5	1	1	25	0	.	2	1	0	.	.	.	.	0	0	0	0	40.7	3	2	1	1
1948	4	293	4	1	48	7	55.5	169.7	19.2721	2	0	1	240	4	2	3	1	3	0	2	1	2	1	5.5	8	4	6.7	3.7	1	1	43	0	.	5	3	2	.	.	.	.	0	1	0	0	39.867	3	2	2	3
1949	4	294	4	1	65	7	66.7	165.1	24.4699	6	0	4	265	4	2	4	5	4	1	2	2	2	3	10	7	3	.	.	10	3	23	0	.	6	3	1	2	.	.	.	0	1	1	1	7.733	2	4	3	2
1950	4	295	4	1	71	7	72.2	161.9	27.545	3	0	1	185	3	2	3	1	4	1	2	1	2	1	5.5	7	3	3.5	5	3	2	40	0	.	5	3	2	.	.	.	.	0	1	0	0	36.2	3	5	2	2
1951	4	296	4	1	47	7	69.7	168.3	24.6073	1	0	1	95	1	2	0	1	4	1	1	1	1	2	2	3	1	3	9	0	0	30	0	.	1	1	0	.	.	.	.	0	0	0	0	36.767	2	2	1	1
1953	4	298	4	1	64	7	50.5	167.9	17.9139	3	0	4	135	4	2	3	4	4	1	2	2	2	1	5	8	4	4	15	6	2	57	0	.	6	3	1	.	.	.	.	0	1	1	0	2.467	1	4	2	3
1954	4	299	4	1	59	7	73.1	171.1	24.9699	3	0	1	210	4	2	2	1	3	0	1	1	1	1	3.5	6	2	2.5	10.5	8	3	48	0	.	5	3	0	.	.	.	.	0	1	0	0	37.8	3	3	1	2
1956	4	301	4	1	58	7	67.3	160.1	26.2562	1	0	1	140	1	2	0	1	3	0	2	1	2	1	2	5	1	6.8	3.7	0	0	28	0	.	1	1	0	.	.	.	.	0	0	0	0	37.3	3	3	1	1
1959	4	304	4	2	42	7	59.4	163.5	22.2204	2	0	1	110	1	2	0	1	4	1	1	1	1	2	3.7	1	1	17	6	0	0	24	0	.	1	1	0	.	.	.	.	0	0	0	0	36.967	3	2	1	1
1960	4	305	4	1	61	7	82.3	177.9	26.0045	3	0	1	195	4	2	3	3	6	1	2	2	2	1	6	8	4	7	1.5	4	2	28	0	.	6	3	0	.	.	.	.	0	1	0	0	37.567	3	4	2	3
1961	4	306	4	1	46	7	54	160.3	21.0149	4	0	1	200	5	2	3	1	4	1	2	2	2	2	7.5	8	4	4	3.5	11	3	45	0	.	7	3	0	.	.	.	.	0	1	0	0	37.533	3	2	2	3
1965	5	4	1	2	62	6	70	151	30.7	1	0	1	210	1	2	0	4	4	1	1	1	1	2	2	1	1	1.5	2.2	0	0	17	0	.	1	1	8	.	.	.	.	0	0	0	0	13.467	3	4	1	1
1966	5	5	1	1	64	6	58	164	21.6	3	0	1	175	4	2	2	1	3	0	1	1	1	1	2.5	7	3	1.5	5	0	0	37	0	.	3	2	0	.	.	.	.	0	0	0	0	61.5	1	4	1	2
1967	5	6	1	2	53	6	.	.	.	2	0	1	.	4	2	2	1	4	1	2	3	2	1	6	7	3	2.3	7.5	0	0	46	0	.	3	2	2	.	.	.	.	0	0	0	0	83.8	3	3	2	2
1968	5	7	1	1	66	6	56	171	19.2	1	0	1	250	1	2	0	2	2	0	1	1	1	.	2	1	1	6	7	0	0	17	0	.	1	1	0	.	.	.	.	0	0	1	0	12	3	4	1	1
1972	5	11	1	2	50	6	63	150	28	3	0	4	250	2	2	3	1	3	0	2	3	2	1	6	8	4	0.6	1.25	12	3	21	0	.	7	3	0	.	.	.	.	0	1	0	0	72.767	1	3	2	3
1973	5	12	1	1	69	6	51	165	18.7	3	0	4	240	4	2	3	2	3	0	2	3	2	1	6	7	3	16	2	0	0	10	0	.	3	2	1	4	.	.	.	0	1	1	1	26.033	3	4	2	2
1974	5	13	1	1	70	6	57	163	21.5	6	0	1	190	4	2	3	1	3	0	2	2	2	1	5.3	8	4	3.2	2.1	15	3	29	0	.	7	3	0	.	.	.	.	0	1	1	0	34.067	3	5	2	3
1976	5	15	1	2	65	6	50	158	20	6	0	1	210	4	2	3	5	5	1	1	3	1	2	11	7	3	12.5	1.1	3	2	40	0	.	5	3	0	.	.	.	.	0	0	1	0	16.533	3	4	3	2
1977	5	16	1	1	61	6	59	153	25.2	4	0	1	225	4	2	2	3	4	1	1	1	1	2	9	7	3	8	4.5	1	1	13	0	.	4	2	0	.	.	.	.	0	0	0	0	79.9	2	4	2	2
1980	5	19	1	1	78	6	39	160	15.2	3	0	1	240	4	2	3	1	4	1	1	1	1	3	6	7	3	10.5	0.5	5	2	37	0	.	5	3	0	.	.	.	.	0	1	0	0	59.433	3	5	2	2
1981	5	20	1	2	49	6	63	154	26.6	1	0	4	245	1	2	0	4	5	1	1	1	1	2	2.9	1	1	10	5.2	0	0	29	0	.	1	1	0	.	.	.	.	0	0	0	0	75.533	2	2	1	1
1982	5	21	1	1	73	6	51	167	18.3	1	0	1	120	1	2	0	1	2	0	1	1	1	1	1.3	1	1	3	5	0	0	14	0	.	1	1	0	.	.	.	.	0	0	0	0	75.9	2	5	1	1
1984	5	23	1	1	65	6	61	170	21.1	4	0	4	180	4	2	3	2	4	1	2	1	2	2	5	6	2	1	15	7	3	16	0	.	5	3	2	.	.	.	.	0	1	1	1	48.533	1	4	2	2
1985	5	24	1	2	48	6	56	161	21.6	2	0	1	145	1	2	0	1	5	1	1	1	1	2	3	1	1	2	8.8	0	0	35	0	.	1	1	0	.	.	.	.	0	0	0	0	77.933	1	2	1	1
1986	5	25	1	2	50	6	73	165	26.8	1	0	1	185	1	2	0	4	2	0	1	1	1	3	3.2	3	1	9.5	0.7	0	0	15	0	.	1	1	0	.	.	.	.	0	0	0	0	60.167	3	3	1	1
1988	5	27	1	1	69	6	65	154	27.4	1	0	1	170	1	2	0	3	4	1	1	1	1	3	2	6	2	2.5	10	0	0	9	0	.	2	1	0	.	.	.	.	0	0	0	0	69.467	2	4	1	2
1989	5	28	1	2	63	6	44	148	20.1	2	0	1	205	3	2	3	1	4	1	2	1	2	2	2	7	3	5.5	0.1	10	3	16	0	.	6	3	0	.	.	.	.	0	0	1	1	5.567	3	4	1	2
1990	5	29	1	1	67	6	59	163	22.2	4	0	1	160	4	2	3	1	3	0	1	1	1	1	3	7	3	3	4.5	4	2	18	0	.	5	3	0	.	.	.	.	0	0	1	0	5	2	4	1	2
1991	5	30	1	1	62	6	58	166	21	1	0	1	125	1	2	0	3	2	0	1	1	1	1	2.4	1	1	12	1	0	0	11	0	.	1	1	0	.	.	.	.	0	0	0	0	16.833	3	4	1	1
1992	5	31	1	1	56	6	57	164	21.2	1	0	4	230	1	2	0	1	2	0	1	1	1	1	4	1	1	3	11	0	0	13	0	.	1	1	0	.	.	.	.	0	0	0	0	81.3	2	3	1	1
1993	5	32	1	1	60	6	52	160	20.3	1	0	1	190	1	2	0	2	3	0	1	1	1	1	1.5	1	1	8	4	0	0	23	0	.	1	1	9	.	.	.	.	0	0	0	0	82.467	3	4	1	1
1995	5	34	1	1	76	6	51	166	18.5	1	0	1	135	1	2	0	1	5	1	1	1	1	2	3	1	1	13	0.5	0	0	22	0	.	1	1	0	.	.	.	.	0	0	0	0	76.267	3	5	1	1
1996	5	35	1	1	63	6	62	165	22.8	3	0	1	200	3	2	2	1	3	0	2	1	2	1	9.5	7	3	3.5	3	5	2	53	0	.	5	3	0	.	.	.	.	0	1	0	0	75.733	3	4	2	2
1997	5	36	1	2	55	6	50	150	22.2	2	0	1	195	2	2	0	3	4	1	1	1	1	1	1.6	4	1	7	3.5	0	0	16	0	.	1	1	0	.	.	.	.	0	0	0	0	82	3	3	1	1
1998	5	37	1	1	65	6	58	163	21.8	2	0	1	220	4	2	2	1	5	1	2	1	2	2	7	7	3	4.5	2	6	2	17	0	.	5	3	0	.	.	.	.	0	0	1	0	14.9	3	4	2	2
2000	5	39	1	2	55	6	69	148	31.5	1	0	4	145	1	2	0	4	3	0	1	1	1	3	5.3	1	1	3.7	8	0	0	23	0	.	1	1	0	.	.	.	.	0	0	0	0	62.033	2	3	2	1
2001	5	40	1	1	66	6	68	167	24.4	1	0	1	170	1	2	0	1	3	0	1	1	1	1	2.1	1	1	5.5	5.2	0	0	16	0	.	1	1	0	.	.	.	.	0	0	0	0	69.9	3	4	1	1
2002	5	41	1	1	48	6	62	171	21.2	3	0	4	230	3	2	3	1	4	1	1	1	1	2	3.5	8	4	4.5	9	3	2	31	0	.	6	3	1	.	.	.	.	0	1	1	1	20.933	2	2	1	3
2003	5	42	1	1	62	6	68	167	24.4	1	0	1	140	1	2	0	1	2	0	1	1	1	1	4.1	1	1	7	0.7	0	0	15	0	.	1	1	0	.	.	.	.	0	0	0	0	59.6	3	4	1	1
2004	5	43	1	2	60	6	58	151	25.4	3	0	4	185	2	2	3	1	4	1	1	1	1	1	3.5	6	2	5	10.5	0	0	26	0	.	2	1	0	.	.	.	.	0	0	0	0	56.6	1	4	1	2
2005	5	44	1	1	61	6	76	175	24.8	1	0	4	240	1	2	.	3	4	1	1	1	1	.	0.7	5	1	2.2	32	0	0	21	0	.	1	1	0	.	.	.	.	0	0	0	0	43.4	1	4	1	1
2006	5	45	1	2	59	6	51	155	21.2	2	0	4	180	1	2	0	1	4	1	1	1	1	1	10.5	1	1	3.5	4.5	0	0	30	0	.	1	1	0	.	.	.	.	0	0	0	0	65.8	2	3	3	1
2007	5	46	1	1	68	6	65	158	26	1	0	1	160	1	2	0	1	2	0	1	1	1	1	3	1	1	7	5	0	0	25	0	.	1	1	0	.	.	.	.	0	0	0	0	79.067	3	4	1	1
2008	5	47	1	1	48	6	90	170	31.1	1	0	1	195	1	1	0	3	4	1	1	1	1	3	3.6	1	1	10	2.3	0	0	15	0	.	1	1	2	.	.	.	.	0	0	0	0	80.333	3	2	1	1
2009	5	48	1	1	73	6	70	167	25.1	1	0	1	170	1	2	0	1	2	0	1	1	1	1	5	1	1	8	0.7	0	0	33	0	.	1	1	0	.	.	.	.	0	0	0	0	78.7	3	5	2	1
2010	5	49	1	1	71	6	56	159	22.2	1	0	1	200	2	2	3	1	3	0	2	1	2	1	3	7	3	4	3.5	0	0	44	0	.	3	2	0	.	.	.	.	0	0	1	1	18.267	3	5	1	2
2012	5	51	2	2	58	6	61	166	22.1	4	0	1	260	4	2	2	1	6	1	1	1	1	2	5.5	7	3	9.5	2	2	1	29	0	.	4	2	0	.	.	.	.	0	1	1	1	23.9	3	3	2	2
2013	5	52	2	1	68	6	69	162	26.3	2	0	1	200	2	2	3	2	3	0	1	1	1	3	3.5	6	2	7.5	2.5	3	2	20	0	.	4	2	0	.	.	.	.	0	1	0	0	63.8	3	4	1	2
2014	5	53	2	1	54	6	54	175	17.6	4	0	4	210	4	2	4	1	4	1	1	1	1	2	10	7	3	1	1	26	3	35	0	.	6	3	0	.	.	.	.	0	1	1	1	17.733	2	3	3	2
2015	5	54	2	2	66	6	45	148	20.5	2	0	1	250	2	2	3	1	3	0	1	1	1	3	2.5	7	3	2	6.5	0	0	47	0	.	3	2	0	.	.	.	.	0	0	0	0	78.633	1	4	1	2
2016	5	55	2	1	47	6	61	170	21.1	3	0	1	150	3	2	3	5	3	0	2	1	2	1	5.5	6	2	9	1	0	0	36	0	.	2	1	0	.	.	.	.	0	1	0	0	77.667	3	2	2	2
2017	5	56	2	1	48	6	74	170	25.6	3	0	4	210	3	2	3	2	4	1	1	1	1	2	4	7	3	3.5	12	12	3	33	0	.	6	3	0	.	.	.	.	0	1	1	1	33.333	1	2	1	2
2019	5	58	2	2	53	6	49	156	20.1	1	0	4	255	1	2	0	4	4	1	1	1	1	3	1.2	1	1	4.6	14.5	0	0	29	0	.	1	1	0	.	.	.	.	0	0	0	0	78.167	1	3	1	1
2020	5	59	2	2	75	6	52	155	21.6	1	0	1	125	1	2	0	1	2	0	1	1	1	1	2.7	1	1	8	1.2	0	0	27	0	.	1	1	0	.	.	.	.	0	0	0	0	35.1	3	5	1	1
2021	5	60	2	1	78	6	56	160	21.9	3	0	4	295	3	2	2	5	3	0	2	2	2	1	4.7	7	3	1	15.6	0	0	20	0	.	3	2	0	.	.	.	.	0	1	0	0	73.033	1	5	1	2
2022	5	61	2	1	74	6	47	160	18.4	2	0	1	185	2	2	3	1	4	1	2	1	2	3	4	8	4	10	0.1	6	2	44	0	.	6	3	0	.	.	.	.	0	1	1	1	9.6	3	5	1	3
2023	5	62	2	2	69	6	65	148	29.7	1	0	1	190	1	2	0	2	2	0	1	1	1	1	2.4	4	1	11.5	0.7	0	0	16	0	.	1	1	0	.	.	.	.	0	0	0	0	40.7	3	4	1	1
2024	5	63	2	1	52	6	77	166	27.9	1	0	1	175	1	2	0	3	2	0	1	1	1	1	1.1	1	1	8.8	4.1	0	0	11	0	.	1	1	0	.	.	.	.	0	0	0	0	61.5	3	3	1	1
2025	5	64	2	1	61	6	.	.	.	1	0	1	.	2	2	3	4	3	0	1	1	1	1	3	6	2	3.5	2.5	1	1	29	0	.	3	2	0	.	.	.	.	0	1	0	0	66.867	3	4	1	2
2026	5	65	2	2	34	6	56	156	23	4	0	1	165	4	2	4	4	5	1	2	2	2	2	10	7	3	0.8	0.7	14	3	44	0	.	6	3	0	.	.	.	.	0	1	0	0	74.433	2	1	3	2
2027	5	66	2	1	72	6	75	169	26.3	3	0	1	140	3	2	0	3	3	0	1	1	1	1	2.9	2	1	5	7.2	0	0	28	0	.	1	1	0	.	.	.	.	0	0	0	0	58.333	2	5	1	1
2028	5	67	2	2	65	6	58	155	24.1	1	0	1	190	1	2	0	4	2	0	1	1	1	1	1.6	3	1	4	8.1	0	0	26	0	.	1	1	0	.	.	.	.	0	0	0	0	75.467	2	4	1	1
2029	5	68	2	2	61	6	62	150	27.6	4	0	4	245	4	2	3	1	3	0	2	2	2	1	6.5	8	4	1	10	4	2	16	0	.	6	3	0	.	.	.	.	0	1	1	1	19.033	1	4	2	3
2030	5	69	2	1	54	6	79	173	26.4	5	0	4	275	.	2	2	1	4	1	2	2	2	2	8	7	3	3	5.5	30	3	36	0	.	6	3	0	.	.	.	.	0	1	1	1	7.9	4	3	2	2
2031	5	70	2	2	69	6	64	153	27.3	3	0	1	175	3	2	0	1	3	0	2	1	2	1	7.5	4	1	7	1.5	0	0	24	0	.	1	1	0	.	.	.	.	0	0	0	0	38.133	2	4	2	1
2032	5	71	2	1	78	6	67	165	24.6	1	0	1	200	2	2	0	1	3	0	1	1	1	1	8.4	4	1	0.5	7.2	0	0	32	0	.	1	1	0	.	.	.	.	0	0	0	0	56.933	2	5	2	1
2033	5	72	2	1	78	6	56	168	19.8	4	0	1	190	4	2	2	3	3	0	2	1	2	1	5	7	3	4	2	0	0	23	0	.	3	2	0	.	.	.	.	0	1	0	0	74.767	3	5	2	2
2034	5	73	2	1	44	6	64	170	22.1	3	0	1	150	3	2	3	2	3	0	2	1	2	3	3.5	6	2	5.5	7	3	2	27	0	.	4	2	0	.	.	.	.	0	1	0	0	28.333	3	2	1	2
2035	5	74	2	1	57	6	72	172	24.3	3	0	1	130	3	2	0	3	3	0	1	1	1	1	2.8	3	1	13	3.1	0	0	27	0	.	1	1	0	.	.	.	.	0	0	0	0	63.933	3	3	1	1
2036	5	75	2	1	48	6	60	167	21.5	6	0	4	360	6	2	3	3	3	0	2	1	2	1	12	9	4	3	2.8	29	3	48	0	.	7	3	6	.	.	.	.	0	1	1	1	13.067	4	2	3	4
2040	5	79	2	1	65	6	51	155	21.2	2	0	1	135	2	2	0	4	3	0	1	1	1	3	5.5	3	1	1	10.2	0	0	18	0	.	1	1	0	.	.	.	.	0	0	0	0	4.5	2	4	2	1
2041	5	80	2	1	47	6	58	159	22.9	2	0	4	180	3	2	4	2	4	1	1	1	1	2	17	7	3	2	3	2	1	23	0	.	4	2	0	.	.	.	.	0	1	1	1	39.667	4	2	3	2
2042	5	81	2	2	64	6	57	.	.	1	0	1	165	1	2	0	4	5	1	1	1	1	2	2.4	1	1	1	8.5	0	0	22	0	.	1	1	0	.	.	.	.	0	0	0	0	65	2	4	1	1
2043	5	82	2	1	38	6	59	165	21.7	3	0	1	205	4	2	3	3	4	1	2	1	2	2	8	7	3	5	10	1	1	40	0	.	4	2	0	.	.	.	.	0	0	0	0	65.933	2	1	2	2
2047	5	86	2	1	86	6	46	148	21	4	0	1	200	4	2	2	4	3	0	1	1	1	1	7.5	7	3	3.5	2	0	0	21	0	.	3	2	0	.	.	.	.	0	0	0	0	66.867	2	5	2	2
2049	5	88	2	2	71	6	54	149	24.3	4	0	4	215	4	2	3	4	3	0	2	1	2	1	5.5	7	3	1	14	12	3	52	0	.	6	3	1	.	.	.	.	0	1	1	1	12.467	1	5	2	2
2050	5	89	2	2	40	6	53	156	21.8	2	0	1	165	2	2	0	1	4	1	2	1	2	1	3	4	1	3	8.5	1	1	33	0	.	2	1	0	.	.	.	.	0	1	0	0	61.233	2	2	1	1
2052	5	91	2	1	46	6	79	170	27.3	1	0	1	175	1	2	0	1	3	0	1	1	1	1	1.6	1	1	5	8	0	0	20	0	.	1	1	0	.	.	.	.	0	0	0	0	70.6	2	2	1	1
2053	5	92	2	1	77	6	76	167	27.3	1	0	1	255	2	2	0	1	4	1	1	1	1	3	3	2	1	7.5	8	0	0	53	0	.	1	1	0	.	.	.	.	0	0	0	0	69.7	2	5	1	1
2054	5	93	2	1	68	6	67	169	23.5	5	0	1	215	5	2	2	1	4	1	2	2	2	1	11.5	7	3	4	0.5	7	3	62	0	.	6	3	0	.	.	.	.	0	1	0	0	70.467	2	4	3	2
2055	5	94	2	1	63	6	59	165	21.7	1	0	1	190	1	2	0	1	2	0	1	1	1	1	1.1	1	1	2.2	12.6	0	0	25	0	.	1	1	8	.	.	.	.	0	0	0	0	62.067	2	4	1	1
2056	5	95	2	1	78	6	55	.	.	4	0	4	220	4	2	3	3	3	0	2	1	2	1	7	7	3	13	2.5	14	3	66	0	.	6	3	1	.	.	.	.	0	0	1	1	22.167	3	5	2	2
2058	5	97	2	1	54	6	75	165	27.5	1	0	1	215	1	2	0	1	3	0	1	1	1	1	2	1	1	8.5	3.7	0	0	22	0	.	1	1	0	.	.	.	.	0	0	0	0	67	3	3	1	1
2059	5	98	2	1	59	6	79	174	26.1	3	0	1	180	3	2	3	1	3	0	2	1	2	1	5.2	7	3	4.9	1.3	11	3	22	0	.	6	3	2	.	.	.	.	0	1	0	1	58.7	3	3	2	2
2060	5	99	2	1	45	6	75	165	27.5	3	0	1	195	3	2	0	1	4	1	1	1	1	3	4	1	1	4.1	4.2	0	0	38	0	.	1	1	2	.	.	.	.	0	0	0	0	8.067	3	2	1	1
2061	5	100	2	1	47	6	50	160	19.5	1	0	1	360	1	2	0	1	2	0	1	1	1	1	3.6	2	1	10	3.8	0	0	14	0	.	1	1	6	.	.	.	.	0	0	0	0	31.933	3	2	1	1
2062	5	101	3	1	65	6	59	163	22.2	1	0	4	280	1	2	0	4	2	0	1	1	1	1	1	1	1	3	17	0	0	54	0	.	1	1	0	.	.	.	.	0	0	0	0	59.967	1	4	1	1
2063	5	102	3	1	80	6	61	175	19.9	2	0	4	.	2	2	1	1	2	0	1	2	2	1	4	6	2	2	6	0	0	74	0	.	2	1	0	.	.	.	.	0	0	0	0	69.067	1	5	1	2
2064	5	103	3	2	65	6	63	147	29.2	3	0	4	190	3	2	3	2	5	1	2	1	2	2	3	8	4	6	9.5	0	0	53	0	.	4	2	0	.	.	.	.	0	1	0	1	68.933	2	4	1	3
2066	5	105	3	1	55	6	66	170	22.8	3	0	4	175	4	2	0	1	3	0	1	1	1	3	3	2	1	1	12.5	0	0	18	0	.	1	1	0	.	.	.	.	0	0	0	0	61.233	1	3	1	1
2067	5	106	3	1	63	6	65	165	23.9	1	0	2	220	1	1	0	1	3	0	1	1	1	1	2.4	1	1	2	4.5	0	0	29	0	.	1	1	0	.	.	.	.	0	0	0	0	66.267	1	4	1	1
2069	5	108	3	1	64	6	52	167	18.6	2	0	1	150	3	2	2	1	4	1	2	1	2	1	9.5	6	2	15	1.2	0	0	51	0	.	2	1	0	.	.	.	.	0	0	0	0	65.1	3	4	2	2
2070	5	109	3	1	53	6	62	168	22	2	0	1	150	3	2	2	2	3	0	2	1	2	1	4.5	6	2	6	3	12	3	36	0	.	5	3	0	.	.	.	.	0	1	0	0	62.533	3	3	1	2
2071	5	110	3	1	40	6	84	177	26.8	3	0	4	360	3	2	3	4	5	1	1	1	1	2	5.5	7	3	17	1	0	0	42	0	.	3	2	0	.	.	.	.	0	1	0	1	67.3	3	2	2	2
2072	5	111	3	1	48	6	52	169	18.2	3	0	1	165	4	2	3	1	5	1	1	1	1	2	4	7	3	3	9	5	2	27	0	.	5	3	0	.	.	.	.	0	0	0	0	61.3	2	2	1	2
2074	5	113	3	1	40	6	62	167	22.2	1	0	1	210	1	2	0	3	6	1	1	1	1	3	2.5	2	1	8.5	2	1	1	23	0	.	2	1	0	.	.	.	.	0	0	0	0	41.3	3	2	1	1
2075	5	114	3	1	69	6	58	169	20.3	1	0	1	230	1	2	0	1	3	0	1	1	1	1	1.5	1	1	7	3.5	0	0	33	0	.	1	1	0	.	.	.	.	0	0	0	0	65.533	3	4	1	1
2076	5	115	3	1	68	6	53	153	22.6	1	0	1	150	2	2	3	1	4	1	2	1	2	2	4.5	6	2	3.2	4.5	5	2	17	0	.	4	2	0	.	.	.	.	0	0	0	0	66.2	2	4	1	2
2077	5	116	3	1	42	6	82	173	27.4	1	0	1	240	1	2	0	1	2	0	1	1	1	1	0.1	1	1	7	5.5	0	0	30	0	.	1	1	0	.	.	.	.	0	0	0	0	59.6	3	2	1	1
2078	5	117	3	1	73	6	52	170	18	6	0	4	240	6	2	3	1	4	1	1	1	1	2	14	9	4	1.5	0.7	0	0	38	0	.	6	3	1	4	6	.	.	0	1	0	0	61.867	4	5	3	4
2079	5	118	3	1	61	6	55	167	19.7	1	0	1	300	1	2	0	1	2	0	1	1	1	1	2.5	2	1	10.5	1.2	0	0	27	0	.	1	1	0	.	.	.	.	0	0	0	0	64.4	3	4	1	1
2080	5	119	3	2	69	6	59	159	23.3	3	0	4	180	3	2	3	1	4	1	2	1	2	2	7	6	2	0.7	8.6	0	0	45	0	.	2	1	0	.	.	.	.	0	0	0	0	14.767	1	4	2	2
2081	5	120	3	2	63	6	54	157	21.9	2	0	1	150	2	2	2	1	2	0	2	1	2	1	2.8	6	2	8	3	0	0	60	0	.	2	1	0	.	.	.	.	0	0	0	0	63.667	3	4	1	2
2082	5	121	3	1	48	6	67	165	24.6	1	0	1	240	1	2	0	1	3	0	1	1	1	1	1.8	1	1	6	5.3	0	0	21	0	.	1	1	0	.	.	.	.	0	0	0	0	63.6	3	2	1	1
2084	5	123	3	1	53	6	45	158	18	3	0	1	220	4	2	3	1	4	1	2	1	2	2	6	8	4	2	1	6	2	48	0	.	6	3	0	.	.	.	.	0	1	1	1	22.467	2	3	2	3
2085	5	124	3	1	58	6	70	171	23.9	3	0	1	170	4	2	3	1	3	0	2	1	2	1	1.5	7	3	5.5	2	2	1	36	0	.	4	2	0	.	.	.	.	0	0	1	0	22.567	3	3	1	2
2087	5	126	3	1	70	6	57	161	22	3	0	1	150	3	2	3	3	2	0	2	1	2	1	2	6	2	9	2.3	4	2	27	0	.	4	2	0	.	.	.	.	0	0	0	0	64.333	3	5	1	2
2088	5	127	3	1	69	6	47	168	16.7	4	0	1	210	4	2	2	4	4	1	2	1	2	3	10.5	7	3	4.5	3	15	3	95	0	.	6	3	0	.	.	.	.	0	1	1	1	25.1	3	4	3	2
2089	5	128	3	1	70	6	68	172	23	1	0	1	200	1	2	0	3	3	0	1	1	1	1	1.2	1	1	12	2.5	0	0	23	0	.	1	1	0	.	.	.	.	0	0	0	0	61.933	3	5	1	1
2091	5	130	3	2	63	6	52	145	24.7	3	0	1	165	3	2	2	4	2	0	2	1	2	1	5.5	6	2	5	2.5	3	2	37	0	.	4	2	0	.	.	.	.	0	0	0	0	62.033	3	4	2	2
2092	5	131	3	1	62	6	66	164	24.5	1	0	1	180	1	2	0	1	2	0	1	1	1	1	3.4	1	1	7	4	0	0	25	0	.	1	1	0	.	.	.	.	0	0	0	0	60.233	3	4	1	1
2093	5	132	3	1	57	6	60	170	20.8	4	0	4	320	3	2	4	3	5	1	1	1	1	2	9	7	3	13	1.5	6	2	35	0	.	5	3	1	.	.	.	.	0	1	0	0	60.133	3	3	2	2
2095	5	134	3	1	59	6	37	164	13.8	1	0	2	210	1	1	0	1	5	1	1	1	1	3	2.6	2	1	1.7	0.7	0	0	13	0	.	1	1	0	.	.	.	.	0	0	0	0	46.2	1	3	1	1
2097	5	136	3	2	66	6	57	145	27.1	3	0	4	220	3	2	3	4	3	0	2	1	2	1	5.5	6	2	0.9	15.5	1	1	36	0	.	3	2	0	.	.	.	.	0	1	0	0	57.1	1	4	2	2
2098	5	137	3	2	62	6	40	157	16.2	3	0	1	175	3	2	3	1	4	1	1	1	1	2	5.5	7	3	5.5	1.2	0	0	42	0	.	3	2	0	.	.	.	.	0	1	0	0	34.4	3	4	2	2
2100	5	139	3	1	33	6	61	172	20.6	1	0	1	180	1	2	0	1	5	1	1	1	1	2	3.6	1	1	2.6	6.3	0	0	37	0	.	1	1	0	.	.	.	.	0	0	0	0	61.3	2	1	1	1
2101	5	140	3	1	50	6	50	168	17.7	1	0	4	170	2	2	3	4	5	1	1	1	1	2	2.5	7	3	3.1	13	0	0	13	0	.	3	2	0	.	.	.	.	0	0	0	0	60.3	1	3	1	2
2104	5	143	3	2	63	6	52	150	23.1	1	0	2	195	1	1	0	1	3	0	1	1	1	1	2	1	1	0.6	6	0	0	25	0	.	1	1	0	.	.	.	.	0	0	0	0	57.367	2	4	1	1
2105	5	144	3	1	64	6	64	166	23.2	1	0	1	190	1	2	0	4	3	0	1	1	1	1	2	4	1	1.5	11.5	0	0	36	0	.	1	1	0	.	.	.	.	0	0	0	0	38.467	2	4	1	1
2107	5	146	3	2	26	6	48	170	16.6	2	0	1	120	4	2	0	1	4	1	1	1	1	3	5	4	1	2.9	2.6	0	0	67	0	.	1	1	0	.	.	.	.	0	0	0	0	59.433	2	1	2	1
2108	5	147	3	1	65	6	79	175	25.8	3	0	1	150	3	2	3	4	5	1	2	1	2	2	2.7	7	3	4.8	1.5	4	2	44	0	.	5	3	0	.	.	.	.	0	1	0	1	31.933	3	4	1	2
2109	5	148	3	1	49	6	71	168	25.2	1	0	1	120	1	2	0	1	4	1	1	1	1	2	3.8	1	1	6.8	4.9	0	0	44	0	.	1	1	0	.	.	.	.	0	0	0	0	58.433	2	2	1	1
2111	5	150	3	1	64	6	54	165	19.8	4	0	4	240	4	2	1	1	4	1	1	1	1	2	9.8	8	4	1.5	14	3	2	48	0	.	6	3	1	.	.	.	.	0	1	0	0	59.4	1	4	2	3
2112	5	151	3	2	44	6	54	157	21.9	3	0	4	225	3	2	3	1	4	1	2	1	2	2	3.6	6	2	1.6	7.8	12	3	53	0	.	5	3	0	.	.	.	.	0	0	0	0	56.4	1	2	1	2
2114	5	153	3	1	51	6	58	165	21.3	1	0	1	180	3	2	2	1	3	0	1	1	1	1	1.8	6	2	1.8	9	0	0	26	0	.	2	1	0	.	.	.	.	0	0	0	0	58.467	2	3	1	2
2115	5	154	3	2	69	6	69	151	30.3	1	0	1	180	1	2	0	4	4	1	1	1	1	1	1.2	3	1	12	1.3	0	0	52	0	.	1	1	0	.	.	.	.	0	0	0	0	56.967	3	4	1	1
2116	5	155	3	1	47	6	76	169	26.6	1	0	1	200	2	2	0	1	5	1	1	1	1	2	2	1	1	9.2	5.2	0	0	27	0	.	1	1	0	.	.	.	.	0	0	0	0	57.3	3	2	1	1
2117	5	156	3	1	60	6	58	173	19.4	2	0	1	130	2	2	3	1	3	0	1	1	1	1	5.7	7	3	6.4	3.5	0	0	32	0	.	3	2	4	.	.	.	.	0	0	0	0	55.167	3	4	2	2
2118	5	157	3	1	73	6	58	174	19.2	3	0	1	200	3	2	3	5	2	0	1	1	1	1	11	7	3	2.7	1	0	0	35	0	.	3	2	0	.	.	.	.	0	0	0	0	18.433	3	5	3	2
2119	5	158	3	1	70	6	54	157	21.9	2	0	1	215	2	2	3	4	4	1	2	2	2	2	3	7	3	7	6	1	1	96	0	.	4	2	0	.	.	.	.	0	1	0	0	51.867	3	5	1	2
2120	5	159	3	1	60	6	47	164	17.5	2	0	1	130	2	2	3	1	3	0	1	1	1	1	4.5	7	3	5.8	0.7	0	0	47	0	.	3	2	0	.	.	.	.	0	1	0	0	53.8	3	4	1	2
2121	5	160	3	1	33	6	77	176	24.9	3	0	4	200	4	2	3	1	3	0	2	1	2	3	3.5	7	3	0.8	11.4	3	2	45	0	.	5	3	0	.	.	.	.	0	1	0	0	56.967	1	1	1	2
2123	5	162	3	2	66	6	43	151	18.9	2	0	1	310	3	2	3	1	6	1	1	1	1	1	4.2	7	3	5	5.5	4	2	45	0	.	5	3	0	.	.	.	.	0	1	0	0	53.867	2	4	1	2
2126	5	165	3	1	60	6	51	166	18.5	1	0	1	150	1	2	0	1	2	0	1	1	1	1	0.8	1	1	5	4.5	0	0	38	0	.	1	1	0	.	.	.	.	0	0	0	0	55.4	3	4	1	1
2127	5	166	3	1	55	6	60	170	20.8	1	0	1	180	1	2	0	1	4	1	1	1	1	3	2	1	1	2.8	11.6	0	0	18	0	.	1	1	0	.	.	.	.	0	0	0	0	51.867	2	3	1	1
2129	5	168	3	2	36	6	44	160	17.2	2	0	1	190	4	2	2	4	4	1	2	1	2	1	4	7	3	5	6.2	7	3	43	0	.	6	3	0	.	.	.	.	0	1	0	1	37.933	2	1	1	2
2131	5	170	3	1	68	6	52	165	19.1	1	0	1	240	1	2	0	4	4	1	1	1	1	1	2.5	2	1	4	7.5	0	0	38	0	.	1	1	0	.	.	.	.	0	0	0	0	55.633	2	4	1	1
2132	5	171	3	1	72	6	48	162	18.3	3	0	1	255	3	2	2	4	1	0	2	1	2	1	3.7	6	2	6.1	2.4	1	1	48	0	.	3	2	0	.	.	.	.	0	0	1	1	10.5	3	5	1	2
2135	5	174	3	1	72	6	66	166	24	2	0	1	185	3	2	2	2	3	0	1	1	1	1	7	6	2	3.5	2	0	0	10	0	.	2	1	0	.	.	.	.	0	0	0	0	55.5	2	5	2	2
2136	5	175	3	1	81	6	44	160	17.2	2	0	4	170	2	2	3	1	4	1	1	1	1	1	8	7	3	0.7	14	2	1	55	0	.	4	2	0	.	.	.	.	0	0	0	0	25.8	1	5	2	2
2137	5	176	3	1	67	6	63	161	24.3	3	0	1	160	3	2	3	2	4	1	2	2	2	1	2.3	6	2	6	6	28	3	47	0	.	5	3	0	.	.	.	.	0	0	1	1	20.467	3	4	1	2
2138	5	177	3	1	59	6	56	158	22.4	3	0	1	205	3	2	3	1	4	1	2	1	2	2	4	7	3	5.5	2.5	1	1	56	0	.	4	2	0	.	.	.	.	0	0	0	0	4.833	3	3	1	2
2140	5	179	3	1	63	6	70	168	24.8	2	0	1	180	1	2	0	1	3	0	1	1	1	1	8.6	1	1	1.5	3.7	0	0	31	0	.	1	1	0	.	.	.	.	0	0	0	0	49.133	2	4	2	1
2141	5	180	3	2	50	6	49	162	18.7	2	0	1	180	3	2	2	3	4	1	1	1	1	3	6.2	8	4	4.5	2.2	0	0	63	0	.	4	2	0	.	.	.	.	0	1	0	0	53.833	3	3	2	3
2142	5	181	3	1	68	6	46	175	15	1	0	1	165	1	2	0	4	4	1	1	1	1	2	2.4	1	1	6.7	6.8	0	0	31	0	.	1	1	0	.	.	.	.	0	0	0	0	51.867	3	4	1	1
2143	5	182	3	1	37	6	60	171	20.5	3	0	1	150	3	2	3	1	5	1	2	1	2	1	5	7	3	3	3	18	3	51	0	.	6	3	0	.	.	.	.	0	1	0	0	55.133	3	1	2	2
2144	5	183	3	1	60	6	53	161	20.4	3	0	1	200	3	2	3	1	3	0	2	2	2	1	6	8	4	7	0.4	4	2	30	0	.	6	3	0	.	.	.	.	0	1	1	1	18.267	3	4	2	3
2145	5	184	3	2	73	6	41	151	18	3	0	4	250	4	2	4	1	4	1	2	1	2	2	8	8	4	2.5	0.6	21	3	47	0	.	7	3	0	.	.	.	.	0	0	1	0	5.333	2	5	2	3
2146	5	185	3	1	61	6	52	164	19.3	2	0	4	180	2	2	3	4	3	0	2	1	2	1	4	7	3	1.7	16	1	1	27	0	.	4	2	0	.	.	.	.	0	1	0	0	50.367	1	4	1	2
2147	5	186	3	1	64	6	48	157	19.5	3	0	4	150	3	2	4	5	4	1	2	1	2	2	10.7	7	3	1.3	3	7	3	52	0	.	6	3	0	.	.	.	.	0	1	0	1	13.867	4	4	3	2
2148	5	187	3	1	50	6	65	160	25.4	3	0	4	170	3	2	2	2	8	1	1	1	1	2	4.2	7	3	2	11.5	8	3	45	0	.	6	3	0	.	.	.	.	0	1	0	0	52.967	1	3	1	2
2149	5	188	3	1	55	6	55	156	22.6	3	0	4	230	3	2	4	5	5	1	1	1	1	2	10	7	3	2	4	0	0	34	0	.	3	2	2	.	.	.	.	0	1	0	0	20.333	4	3	3	2
2150	5	189	3	1	75	6	47	163	17.7	1	0	1	120	1	2	0	4	3	0	1	1	1	1	2.4	4	1	2.5	11.5	0	0	29	0	.	1	1	0	.	.	.	.	0	0	0	0	49.8	2	5	1	1
2151	5	190	3	1	57	6	57	157	23.1	3	0	4	320	4	2	3	2	6	1	2	1	2	2	6	8	4	4.5	7	0	0	31	0	.	4	2	0	.	.	.	.	0	1	0	0	48.633	2	3	2	3
2152	5	191	3	2	61	6	68	163	25.6	3	0	4	270	4	2	4	1	4	1	2	1	2	2	18	8	4	0.5	0.5	10	3	27	0	.	7	3	0	.	.	.	.	0	0	1	0	8.2	4	4	3	3
2153	5	192	3	1	45	6	72	173	24.1	1	0	2	180	1	1	0	1	3	0	1	1	1	1	2.8	3	1	2.8	2.9	0	0	37	0	.	1	1	0	.	.	.	.	0	0	0	0	52	1	2	1	1
2154	5	193	3	2	56	6	51	146	23.9	4	0	1	200	4	2	2	4	4	1	2	1	2	2	4.8	6	2	5	3.4	4	2	30	0	.	4	2	0	.	.	.	.	0	1	0	0	52.933	3	3	1	2
2155	5	194	3	1	72	6	43	169	15.1	4	0	4	275	4	2	3	1	3	0	1	2	2	1	6.2	7	3	1.4	7.9	6	2	59	0	.	5	3	9	.	.	.	.	0	0	1	0	18.233	1	5	2	2
2156	5	195	3	1	58	6	56	165	20.6	4	0	4	190	4	2	4	1	5	1	2	2	2	2	13	8	4	1.5	0.4	62	3	70	0	.	7	3	2	.	.	.	.	0	1	0	1	5.3	4	3	3	3
2157	5	196	3	2	55	6	39	150	17.3	2	0	4	140	2	2	3	4	5	1	2	1	2	2	3.3	8	4	1.5	14	1	1	35	0	.	5	3	0	.	.	.	.	0	1	0	1	26.633	1	3	1	3
2158	5	197	3	1	63	6	54	165	19.8	1	0	4	200	1	2	0	1	2	0	1	1	1	1	3.6	1	1	0.5	3	0	0	27	0	.	1	1	0	.	.	.	.	0	0	0	0	52.067	3	4	1	1
2159	5	198	3	2	79	6	42	145	20	4	0	1	120	3	2	3	1	3	0	2	1	2	1	3	7	3	2.5	5	2	1	43	0	.	4	2	0	.	.	.	.	0	0	0	0	14.667	2	5	1	2
2160	5	199	3	2	71	6	45	146	21.1	2	0	4	250	3	2	4	1	5	1	2	2	2	2	9.5	7	3	1	6	2	1	31	0	.	4	2	0	.	.	.	.	0	1	0	1	30.6	1	5	2	2
2161	5	200	3	1	50	6	64	177	20.4	1	0	1	160	2	2	5	1	3	0	1	2	2	1	4	6	2	8.2	3	2	1	45	0	.	3	2	0	.	.	.	.	0	1	0	0	47.267	3	3	1	2
2162	5	201	4	1	76	6	64	175	20.9	1	0	1	300	1	2	0	1	3	0	1	1	1	1	3.1	4	1	6.5	3	1	1	25	0	.	2	1	5	.	.	.	.	0	0	0	0	52.233	3	5	1	1
2163	5	202	4	2	55	6	55	152	23.8	3	0	1	180	3	2	2	3	4	1	2	1	2	2	4.7	7	3	8	3	9	3	14	0	.	6	3	0	.	.	.	.	0	0	1	1	8.567	3	3	1	2
2164	5	203	4	2	77	6	62	153	26.5	3	0	4	175	3	2	4	3	4	1	2	2	2	2	11.3	8	4	0.7	2.5	25	3	44	0	.	7	3	0	.	.	.	.	0	1	1	1	16.3	4	5	3	3
2165	5	204	4	2	71	6	38	144	18.3	2	0	4	160	3	2	3	1	4	1	2	1	2	2	10	8	4	2	0.2	18	3	63	0	.	7	3	0	.	.	.	.	0	0	1	1	12.833	4	5	3	3
2166	5	205	4	1	54	6	91	168	32.2	4	0	1	245	3	2	3	4	4	1	2	1	2	.	3.5	6	2	5	3.7	4	2	16	0	.	4	2	0	.	.	.	.	0	1	0	0	47.967	3	3	1	2
2167	5	206	4	1	62	6	81	165	29.8	2	0	1	250	2	2	0	1	3	0	2	1	2	1	0.8	4	1	7.7	3.6	3	2	31	0	.	3	2	0	.	.	.	.	0	1	0	1	51.333	3	4	1	1
2168	5	207	4	2	74	6	45	153	19.2	4	0	4	210	6	2	3	1	3	0	2	1	2	3	8	8	4	5.5	1	14	3	38	0	.	7	3	0	.	.	.	.	0	0	0	0	22.6	2	5	2	3
2169	5	208	4	1	69	6	58	162	22.1	2	0	1	160	2	2	0	2	3	0	2	1	2	1	3.4	4	1	5.5	3	2	1	43	0	.	2	1	0	.	.	.	.	0	1	0	0	50.867	3	4	1	1
2170	5	209	4	1	62	6	93	173	31.1	1	0	1	195	1	2	0	2	5	1	1	1	1	2	2.4	1	1	4.5	8.5	0	0	31	0	.	1	1	0	.	.	.	.	0	0	0	0	51.1	2	4	1	1
2171	5	210	4	2	48	6	53	150	23.6	2	0	4	120	2	2	3	1	4	1	1	1	1	2	5.2	7	3	2	7.5	2	1	41	0	.	4	2	0	.	.	.	.	0	1	0	0	27.733	1	2	2	2
2172	5	211	4	2	49	6	57	161	22	1	0	1	135	2	2	0	4	5	1	1	1	1	2	5.4	1	1	4.2	5.9	0	0	37	0	.	1	1	0	.	.	.	.	0	0	0	0	46.233	2	2	2	1
2173	5	212	4	1	57	6	59	172	19.9	1	0	1	190	1	2	0	2	3	0	1	1	1	3	0.9	3	1	5.5	8.6	0	0	33	0	.	1	1	0	.	.	.	.	0	0	0	0	50.733	2	3	1	1
2174	5	213	4	1	70	6	46	168	16.3	3	0	1	240	3	2	3	3	3	0	2	1	2	3	6	7	3	7	5	1	1	30	0	.	4	2	2	.	.	.	.	0	0	0	0	27.967	2	5	2	2
2175	5	214	4	2	54	6	49	154	20.7	1	0	1	120	1	2	0	2	5	1	1	1	1	2	2.8	1	1	10.4	1.1	0	0	40	0	.	1	1	0	.	.	.	.	0	0	0	0	48.733	3	3	1	1
2176	5	215	4	1	56	6	68	169	23.8	2	0	1	125	2	2	3	3	4	1	2	1	2	2	3.5	7	3	9.5	3	1	1	45	0	.	4	2	0	.	.	.	.	0	1	1	1	11.767	3	3	1	2
2177	5	216	4	2	74	6	42	156	17.3	2	0	1	150	3	2	3	1	3	0	1	1	1	1	3.4	6	2	6	4.2	0	0	42	0	.	2	1	0	.	.	.	.	0	0	0	0	8.567	3	5	1	2
2178	5	217	4	1	71	6	67	170	23.2	1	0	1	135	1	2	3	1	3	0	2	1	2	1	3.8	6	2	6.5	3.4	0	0	24	0	.	2	1	0	.	.	.	.	0	0	0	0	33.367	3	5	1	2
2179	5	218	4	2	57	6	57	162	21.7	1	0	1	130	1	2	0	4	4	1	1	1	1	1	3.6	1	1	4	4.8	0	0	47	0	.	1	1	0	.	.	.	.	0	0	0	0	43.833	3	3	1	1
2180	5	219	4	1	72	6	53	155	22.1	1	0	1	130	1	2	0	4	3	0	1	1	1	1	3.2	3	1	3.6	4.5	0	0	14	0	.	1	1	0	.	.	.	.	0	0	0	0	42.2	3	5	1	1
2181	5	220	4	1	69	6	53	167	19	2	0	4	195	3	2	2	1	3	0	2	1	2	1	4.2	7	3	1.4	11.5	4	2	39	0	.	5	3	0	.	.	.	.	0	0	0	0	46.633	1	4	1	2
2182	5	221	4	2	36	6	50	158	20	2	0	4	140	3	2	3	3	4	1	2	2	2	2	6	8	4	10	8	4	2	53	0	.	6	3	0	.	.	.	.	0	1	0	1	30.567	2	1	2	3
2183	5	222	4	1	56	6	75	171	25.6	2	0	4	230	3	2	3	4	4	1	1	1	1	1	3.7	6	2	4.7	15.2	0	0	59	0	.	2	1	0	.	.	.	.	0	1	1	1	11.5	1	3	1	2
2184	5	223	4	1	61	6	55	159	21.8	1	0	1	135	1	2	0	1	1	0	1	1	1	1	5.6	1	1	5.3	2.9	0	0	13	0	.	1	1	0	.	.	.	.	0	0	0	0	44.967	3	4	2	1
2185	5	224	4	1	75	6	58	173	19.4	3	0	1	290	3	2	3	5	2	0	2	1	2	1	6	7	3	18	1	7	3	30	0	.	6	3	5	.	.	.	.	0	0	0	0	6.867	3	5	2	2
2186	5	225	4	1	74	6	54	163	20.3	3	0	4	165	3	2	3	3	4	1	2	2	2	2	6	7	3	10	6	4	2	55	0	.	5	3	0	.	.	.	.	0	0	0	0	11.9	2	5	2	2
2187	5	226	4	1	67	6	64	179	20	4	0	1	205	3	2	3	1	4	1	2	2	2	2	4	8	4	7.5	0.6	14	3	58	0	.	7	3	0	.	.	.	.	0	1	0	1	37.7	3	4	1	3
2188	5	227	4	1	67	6	61	154	25.7	1	0	1	185	1	2	0	3	3	0	1	1	1	1	0.8	1	1	11.5	2.5	0	0	22	0	.	1	1	0	.	.	.	.	0	0	0	0	46.6	3	4	1	1
2189	5	228	4	2	34	6	64	160	25	6	0	1	115	3	2	3	3	4	1	1	1	1	2	6.6	7	3	3.2	5	0	0	37	0	.	3	2	0	.	.	.	.	0	0	0	0	45.133	2	1	2	2
2190	5	229	4	2	71	6	47	152	20.3	4	0	4	165	3	2	3	1	3	0	2	1	2	1	5	7	3	1	11.5	6	2	36	0	.	5	3	0	.	.	.	.	0	0	0	0	11.767	1	5	2	2
2191	5	230	4	2	56	6	55	160	21.5	1	0	1	120	1	2	0	2	2	0	1	1	1	1	0.4	1	1	10.3	2.2	0	0	22	0	.	1	1	0	.	.	.	.	0	0	0	0	32.367	3	3	1	1
2192	5	231	4	2	52	6	85	167	30.5	3	0	4	194	4	2	4	5	5	1	2	2	2	2	8.5	8	4	2.5	6.3	16	3	69	0	.	7	3	0	.	.	.	.	0	1	0	1	47.633	1	3	2	3
2194	5	233	4	2	37	6	56	168	19.8	3	0	1	205	3	2	3	3	4	1	2	2	2	2	4.5	8	4	4	10	1	1	34	0	.	5	3	0	.	.	.	.	0	0	0	0	47.133	2	1	1	3
2196	5	235	4	1	57	6	63	163	23.7	1	0	1	150	1	2	0	4	3	0	1	1	1	1	4.4	2	1	3.8	5.8	0	0	29	0	.	1	1	0	.	.	.	.	0	0	0	0	46.033	2	3	1	1
2197	5	236	4	1	70	6	61	168	21.6	1	0	1	145	1	2	0	4	2	0	1	1	1	1	1.9	1	1	3.5	10.7	0	0	19	0	.	1	1	2	.	.	.	.	0	0	0	0	42.333	2	5	1	1
2198	5	237	4	1	61	6	70	168	24.8	3	0	1	135	2	2	3	1	4	1	2	1	2	3	5.2	7	3	4.5	3.5	5	2	54	0	.	5	3	0	.	.	.	.	0	1	0	1	41.633	2	4	2	2
2199	5	238	4	1	67	6	51	167	18.3	1	0	1	130	1	2	.	2	4	1	1	1	1	.	3.9	1	1	6.5	6.2	0	0	32	0	.	1	1	0	.	.	.	.	0	0	0	0	12.8	3	4	1	1
2204	5	243	4	1	64	6	50	159	19.8	1	0	1	185	1	2	0	2	2	0	1	1	1	1	1.2	1	1	13.5	1.4	0	0	24	0	.	1	1	0	.	.	.	.	0	0	0	0	42.433	3	4	1	1
2205	5	244	4	2	70	6	46	152	19.9	2	0	1	145	2	2	3	4	2	0	1	1	1	1	6.2	6	2	3.5	3.6	0	0	27	0	.	2	1	0	.	.	.	.	0	0	0	0	41.467	2	5	2	2
2206	5	245	4	1	65	6	56	169	19.6	1	0	4	190	1	2	0	1	4	1	1	1	1	1	2.3	2	1	0.5	14.6	0	0	52	0	.	1	1	0	.	.	.	.	0	0	0	0	16.2	1	4	1	1
2207	5	246	4	2	70	6	45	148	20.5	3	0	4	150	3	2	1	1	5	1	1	1	1	2	2.5	8	4	0.8	11.5	1	1	18	0	.	5	3	0	.	.	.	.	0	1	0	0	41.767	1	5	1	3
2208	5	247	4	2	55	6	66	149	29.7	2	0	4	340	3	2	4	5	4	1	2	2	2	2	19	7	3	0.6	12	12	3	45	0	.	6	3	0	.	.	.	.	0	0	0	0	46.167	1	3	3	2
2209	5	248	4	1	72	6	60	164	22.3	2	0	1	180	2	2	3	4	5	1	1	1	1	2	4.2	7	3	3.4	6.4	3	2	40	0	.	5	3	8	.	.	.	.	0	0	0	0	45.5	2	5	1	2
2210	5	249	4	1	61	6	59	154	24.9	3	0	1	145	3	2	2	2	3	0	1	2	2	1	5.6	7	3	4.2	5.4	12	3	42	0	.	6	3	0	.	.	.	.	0	0	0	1	6.733	2	4	2	2
2211	5	250	4	1	46	6	64	168	22.7	1	0	4	160	1	2	3	1	4	1	1	1	1	3	4.5	6	2	1.4	11	0	0	23	0	.	2	1	0	.	.	.	.	0	0	0	0	40.733	1	2	1	2
2213	5	252	4	1	65	6	56	163	21.1	4	0	4	280	4	2	4	5	4	1	1	1	1	2	12.6	8	4	1.2	0.6	24	3	48	0	.	7	3	2	.	.	.	.	0	1	0	0	34.867	2	4	3	3
2214	5	253	4	2	66	6	67	160	26.2	1	0	1	130	2	2	4	5	4	1	2	1	2	2	10	8	4	4	3.5	14	3	19	0	.	7	3	0	.	.	.	.	0	1	0	1	44.7	2	4	3	3
2215	5	254	4	2	54	6	47	153	20.1	1	0	1	265	1	2	2	4	4	1	1	1	1	2	3.5	7	3	2	8.2	0	0	40	0	.	3	2	0	.	.	.	.	0	0	0	0	44.8	2	3	1	2
2216	5	255	4	1	50	6	64	170	22.1	1	0	1	195	1	2	0	3	3	0	1	1	1	1	2	5	1	5	7	0	0	52	0	.	1	1	0	.	.	.	.	0	0	0	0	44.933	3	3	1	1
2217	5	256	4	1	61	6	60	169	21	1	0	1	150	1	2	0	4	2	0	1	1	1	1	2	1	1	5.3	2	0	0	44	0	.	1	1	0	.	.	.	.	0	0	0	0	44.7	3	4	1	1
2218	5	257	4	2	31	6	50	167	17.9	3	0	4	180	3	2	3	4	4	1	1	1	1	2	3.8	7	3	2.4	11.9	0	0	84	0	.	3	2	0	.	.	.	.	0	0	0	0	43.133	1	1	1	2
2219	5	258	4	2	55	6	53	152	22.9	1	0	1	270	1	2	0	1	4	1	1	1	1	2	1.6	1	1	10.3	0.5	0	0	34	0	.	1	1	0	.	.	.	.	0	0	0	0	42.867	3	3	1	1
2220	5	259	4	1	65	6	70	165	25.7	3	0	1	124	2	2	3	2	4	1	2	1	2	2	3.5	7	3	5.3	5.5	0	0	37	0	.	3	2	0	.	.	.	.	0	0	0	0	39.567	2	4	1	2
2221	5	260	4	2	54	6	53	146	24.9	1	0	1	135	1	2	0	3	4	1	1	1	1	1	2.4	1	1	10	6.8	0	0	41	0	.	1	1	0	.	.	.	.	0	0	0	0	42.633	2	3	1	1
2223	5	262	4	1	68	6	84	168	29.8	4	0	4	220	4	2	4	5	4	1	2	1	2	2	16	8	4	0.2	6	10	3	46	0	.	7	3	0	.	.	.	.	0	1	0	1	41.5	1	4	3	3
2224	5	263	4	1	78	6	45	159	17.8	2	0	1	140	6	2	3	5	4	1	1	1	1	3	3.8	8	4	13.5	1.5	1	1	41	0	.	5	3	0	.	.	.	.	0	0	0	1	14.8	3	5	1	3
2225	5	264	4	1	64	6	53	167	19	3	0	1	240	3	2	3	5	6	1	2	1	2	2	9	8	4	2.6	1.2	14	3	45	0	.	7	3	0	.	.	.	.	0	1	0	0	29.1	3	4	2	3
2226	5	265	4	1	64	6	63	166	22.9	2	0	1	220	2	2	0	4	3	0	1	1	1	1	2.4	3	1	9.5	3	0	0	19	0	.	1	1	0	.	.	.	.	0	0	0	0	41.967	3	4	1	1
2227	5	266	4	1	76	6	46	163	17.3	4	0	1	160	3	2	3	1	3	0	1	1	1	1	4	7	3	3.5	1.7	0	0	26	0	.	3	2	0	.	.	.	.	0	0	0	0	14.067	3	5	1	2
2228	5	267	4	2	46	6	47	156	19.3	4	0	4	160	4	2	3	4	4	1	1	1	1	2	8	7	3	1.3	11	0	0	66	0	.	3	2	2	.	.	.	.	0	0	0	0	43.3	1	2	2	2
2229	5	268	4	1	51	6	59	170	20.4	1	0	1	145	2	2	2	1	4	1	1	1	1	2	2.2	6	2	2.7	7.2	0	0	25	0	.	2	1	0	.	.	.	.	0	0	0	0	37.933	2	3	1	2
2230	5	269	4	1	28	6	60	168	21.3	1	0	1	100	1	2	0	1	3	0	1	1	1	1	0.8	1	1	6.7	3.1	0	0	34	0	.	1	1	0	.	.	.	.	0	0	0	0	33.7	3	1	1	1
2231	5	270	4	1	46	6	62	177	19.8	2	0	4	235	2	2	3	1	4	1	1	1	1	2	4	8	4	2.5	10.2	0	0	32	0	.	4	2	0	.	.	.	.	0	0	0	0	39.8	1	2	1	3
2232	5	271	4	2	62	6	50	159	19.8	1	0	1	120	1	2	0	3	4	1	1	1	1	2	2.4	1	1	6.2	7.1	0	0	58	0	.	1	1	0	.	.	.	.	0	0	0	0	37.1	2	4	1	1
2233	5	272	4	1	73	6	54	164	20.1	3	0	1	200	4	2	3	2	3	0	2	1	2	1	6.5	8	4	6.6	2.9	7	3	61	0	.	7	3	0	.	.	.	.	0	0	0	1	41.267	3	5	2	3
2234	5	273	4	1	61	6	63	171	21.5	1	0	1	145	1	2	0	1	3	0	1	1	1	1	2.7	5	1	8.6	2.8	0	0	19	0	.	1	1	0	.	.	.	.	0	0	0	0	39.133	3	4	1	1
2235	5	274	4	1	69	6	53	165	19.5	1	0	1	110	1	2	0	1	6	1	1	1	1	1	1.6	4	1	3.7	7.3	0	0	15	0	.	1	1	0	.	.	.	.	0	0	0	0	37	2	4	1	1
2236	5	275	4	2	63	6	57	154	24	1	0	1	145	1	2	0	1	4	1	1	1	1	2	1.6	2	1	9	6	0	0	29	0	.	1	1	0	.	.	.	.	0	0	0	0	41.2	2	4	1	1
2237	5	276	4	1	44	6	71	173	23.7	1	0	1	250	1	2	3	2	4	1	1	1	1	2	1.5	6	2	7	3	0	0	22	0	.	2	1	2	.	.	.	.	0	0	0	0	39.833	3	2	1	2
2238	5	277	4	1	56	6	64	163	24.1	4	0	1	170	3	2	3	5	4	1	2	1	2	2	6	7	3	11	1	10	3	41	0	.	6	3	0	.	.	.	.	0	0	0	0	38	3	3	2	2
2239	5	278	4	1	65	6	70	167	25.1	3	0	1	190	2	2	3	3	3	0	2	2	2	1	5	7	3	7	6.2	4	2	52	0	.	5	3	0	.	.	.	.	0	1	0	0	5.633	2	4	2	2
2240	5	279	4	1	63	6	50	169	17.5	3	0	1	175	3	2	2	1	2	0	1	1	1	1	3.2	6	2	6.5	7.5	1	1	41	0	.	3	2	0	.	.	.	.	0	0	1	0	10.433	2	4	1	2
2241	5	280	4	1	63	6	60	158	24	2	0	4	220	3	2	3	2	4	1	1	1	1	2	3.2	7	3	1	14	0	0	48	0	.	3	2	0	.	.	.	.	0	0	0	0	38.867	1	4	1	2
2245	5	284	4	1	38	6	58	170	20.1	2	0	1	160	3	2	3	2	4	1	2	1	2	2	6.3	8	4	1.4	3.5	6	2	38	0	.	6	3	0	.	.	.	.	0	1	0	0	37.533	2	1	2	3
2250	6	4	1	1	42	8	66	162	25.15	1	0	1	185	.	1	0	4	3	0	1	1	1	.	1.8	5	1	3	9.7	0	0	29	0	.	1	1	0	.	.	.	.	0	0	0	0	85.167	2	2	1	1
2253	6	7	1	2	57	8	62	158	24.84	2	0	1	195	.	2	3	1	4	1	2	2	2	.	5	8	4	4	1.2	1	1	28	0	.	5	3	0	.	.	.	.	0	1	0	0	85.167	3	3	2	3
2254	6	8	1	1	73	8	51	160	19.92	4	0	4	180	.	1	3	1	4	1	2	2	2	.	4.5	8	4	1.5	10.5	2	1	41	0	.	5	3	0	.	.	.	.	0	1	0	0	80.1	1	5	1	3
2257	6	11	1	1	66	8	60	165	22.04	4	0	1	220	.	1	2	4	4	1	3	2	2	.	5	8	4	9	2	1	1	49	0	.	5	3	0	.	.	.	.	0	0	1	0	23.867	3	4	2	3
2264	6	18	1	2	64	8	54	156	22.19	5	0	4	150	.	2	4	3	5	1	2	2	2	.	8	8	4	2	10.5	49	3	70	0	.	7	3	1	.	.	.	.	0	1	1	1	7.933	2	4	2	3
2265	6	19	1	2	70	8	58	158	23.23	6	0	4	200	.	2	3	1	8	1	2	3	2	.	9	8	4	7	3	20	3	44	0	.	7	3	0	.	.	.	.	0	1	1	1	10.333	3	5	2	3
2266	6	20	1	1	67	8	57	167	20.44	1	0	1	110	.	2	0	.	4	1	1	3	1	.	0.6	5	1	2.5	7.5	0	0	50	0	.	1	1	0	.	.	.	.	0	0	0	0	78	3	4	1	1
2268	6	22	1	2	39	8	48.1	143	23.52	3	0	4	170	.	2	4	1	4	1	2	3	2	.	2	8	4	2.5	5	15	3	57	0	.	7	3	9	.	.	.	.	0	0	1	1	19.267	1	1	1	3
2275	6	29	1	1	68	8	56	165	20.57	4	0	4	150	.	2	3	1	5	1	2	2	2	.	7.5	8	4	2	4	8	3	62	0	.	7	3	0	.	.	.	.	0	0	1	0	6.7	2	4	2	3
2281	6	35	1	1	62	8	54.6	175	17.83	1	0	1	155	.	1	0	3	2	0	1	1	1	.	1.1	1	1	11	2	0	0	27	0	.	1	1	0	.	.	.	.	0	0	0	0	76.967	3	4	1	1
2283	6	37	1	1	50	8	75	164	27.89	6	0	1	205	.	1	2	3	6	1	2	2	2	.	7	9	4	4.3	11.5	15	3	47	0	.	7	3	0	.	.	.	.	0	1	1	1	10.4	2	3	2	4
2284	6	38	1	1	62	8	71	162	27.05	6	0	1	290	.	1	3	3	4	1	2	2	2	.	6.3	8	4	9	2.2	40	3	76	0	.	7	3	0	.	.	.	.	0	1	1	1	8.933	3	4	2	3
2290	6	44	1	1	55	8	76	173	25.39	3	0	4	210	.	1	3	1	4	1	2	2	2	.	6	8	4	0.5	7	16	3	55	0	.	7	3	0	.	.	.	.	0	1	0	0	78.6	2	3	2	3
2296	6	50	1	1	58	8	63	163	23.71	4	0	1	140	.	1	4	1	4	1	2	2	2	.	4	8	4	5	3	3	2	36	0	.	6	3	0	.	.	.	.	0	1	0	0	77.867	3	3	1	3
2300	6	54	2	1	65	8	58	170	20.07	4	0	1	395	.	1	2	1	3	0	2	2	2	.	2	8	4	3	5	0	0	26	0	.	4	2	2	.	.	.	.	0	1	1	1	36.067	2	4	1	3
2313	6	67	2	1	49	8	54.5	168	19.31	4	0	4	190	.	1	4	2	5	1	2	2	2	2	7.5	8	4	4	5	25	3	55	0	.	7	3	0	.	.	.	.	0	0	1	0	2.9	2	2	2	3
2314	6	68	2	1	66	8	65	159	25.71	2	0	1	165	.	2	3	1	6	1	2	2	2	.	5	8	4	3.5	1.5	4	2	50	0	.	6	3	0	.	.	.	.	0	0	1	1	20.433	3	4	2	3
2317	6	71	2	2	41	8	50	158	20.03	6	0	4	175	.	2	4	3	4	1	2	2	2	2	9	8	4	2	8	43	3	55	0	.	7	3	1	.	.	.	.	0	1	1	1	6.1	1	2	2	3
2323	6	77	2	1	72	8	60	173	20.05	4	0	4	195	.	2	2	1	4	1	2	2	2	.	10	8	4	2	5	17	3	30	0	.	7	3	0	.	.	.	.	0	1	1	1	16	1	5	3	3
2342	6	96	2	1	46	8	76	176	24.54	1	0	1	165	.	2	0	4	4	1	2	2	2	.	2.3	5	1	3	12	2	1	36	0	.	2	1	0	.	.	.	.	0	1	0	0	73	2	2	1	1
2343	6	97	2	1	69	8	38	153	16.23	4	0	1	130	.	1	3	3	4	1	2	2	2	.	4	8	4	8.5	3	2	1	54	0	.	5	3	0	.	.	.	.	0	1	0	0	71.867	3	4	1	3
2345	6	99	2	1	62	8	70.5	175	23.02	4	0	4	145	.	2	4	1	4	1	2	2	2	.	2	8	4	1.2	16	1	1	40	0	.	5	3	2	.	.	.	.	0	0	1	1	24.3	1	4	1	3
2348	6	102	3	1	46	8	104.4	176	33.704	6	0	4	240	.	2	1	2	4	1	2	2	2	.	6.2	8	4	1	17	4	2	69	0	.	6	3	0	.	.	.	.	0	1	0	1	70.033	1	2	2	3
2350	6	104	3	2	81	8	38	148	17.35	4	0	4	115	.	1	3	1	7	1	2	2	2	.	4.5	8	4	9.5	3	4	2	24	0	.	6	3	0	.	.	.	.	0	0	1	0	17.033	3	5	1	3
2352	6	106	3	1	53	8	62	165	22.77	2	0	4	180	.	2	1	2	3	0	2	2	2	.	8	7	3	2.5	10	0	0	55	0	.	3	2	0	.	.	.	.	0	1	0	0	67.5	1	3	2	2
2363	6	117	3	1	54	8	72	171	24.62	4	0	1	135	.	2	2	2	3	0	2	2	2	.	4.2	8	4	2.5	3.5	9	3	32	0	.	7	3	0	.	.	.	.	0	1	0	1	69.533	3	3	1	3
2366	6	120	3	1	74	8	63	174	20.81	4	0	4	185	.	1	2	.	3	0	2	2	2	.	10	8	4	1	12	9	3	63	0	.	7	3	5	.	.	.	.	0	1	0	0	67.4	1	5	3	3
2368	6	122	3	1	44	8	68	175	22.2	5	0	4	160	.	1	3	3	4	1	2	2	2	.	12	8	4	10	11	12	3	116	0	.	7	3	0	.	.	.	.	0	1	0	0	63.933	3	2	3	3
2369	6	123	3	1	40	8	57	166.5	20.56	6	0	4	140	.	2	4	5	4	1	2	2	2	2	17	8	4	3	3	35	3	59	0	.	7	3	1	.	.	.	.	0	1	1	1	8.167	3	2	3	3
2370	6	124	3	1	46	8	69	178	21.78	5	0	4	135	.	1	4	1	4	1	2	2	2	2	10	8	4	2	12	41	3	61	0	.	7	3	6	.	.	.	.	0	1	1	0	42.233	2	2	3	3
2372	6	126	3	1	49	8	78.7	181	24.02	3	0	1	125	.	2	2	3	4	1	2	2	2	.	8.5	8	4	6	3	0	0	109	0	.	4	2	0	.	.	.	.	0	1	0	0	63.7	3	2	2	3
2374	6	128	3	1	65	8	60	166	21.77	3	0	1	140	.	2	3	3	3	0	2	2	2	.	4.3	8	4	7.5	2.2	0	0	50	0	.	4	2	0	.	.	.	.	0	1	1	1	47.567	3	4	1	3
2375	6	129	3	1	71	8	57	178	17.99	1	0	1	105	.	2	3	5	3	0	2	2	2	.	5	6	2	7.5	2	0	0	45	0	.	2	1	0	.	.	.	.	0	0	0	0	63.667	3	5	2	2
2377	6	131	3	1	37	8	60	175	19.59	4	0	1	120	.	2	3	4	4	1	2	2	2	.	10	8	4	3	1	23	3	63	0	.	7	3	0	.	.	.	.	0	1	1	0	24.067	3	1	3	3
2379	6	133	3	1	44	8	60	166	21.77	5	0	1	165	.	2	2	1	5	1	2	2	2	.	5.5	8	4	4	0.7	10	3	35	0	.	7	3	0	.	.	.	.	0	1	1	1	15.933	3	2	2	3
2380	6	134	3	1	45	8	70	158	28.04	1	0	1	195	.	1	0	2	4	1	2	2	2	.	2	5	1	3	3.5	0	0	31	0	.	1	1	0	.	.	.	.	0	0	0	0	63.467	3	2	1	1
2382	6	136	3	2	43	8	43	150	19.11	2	0	1	130	.	1	4	3	4	1	2	2	2	2	9	8	4	3.5	2	8	3	40	0	.	7	3	2	.	.	.	.	0	1	1	1	11	3	2	2	3
2388	6	142	3	2	52	8	53	145	25.21	3	0	1	125	.	2	3	1	4	1	1	1	1	.	2	6	2	2	10	1	1	45	0	.	3	2	3	.	.	.	.	0	0	0	0	63.033	2	3	1	2
2389	6	143	3	2	22	8	54	163	20.32	4	0	4	130	.	2	4	1	5	1	2	2	2	2	4	8	4	2	13	2	1	57	0	.	5	3	0	.	.	.	.	0	1	1	1	23.5	2	1	1	3
2399	6	153	3	2	53	8	62	154	26.14	4	0	1	155	.	2	2	1	4	1	2	2	2	.	10.5	7	3	5.5	3	4	2	84	0	.	5	3	0	.	.	.	.	0	1	0	0	63.467	3	3	3	2
2401	6	155	3	1	32	8	53	167	19	2	0	4	105	.	1	3	1	3	0	2	2	2	.	1.7	6	2	0.7	18.7	0	0	17	0	.	2	1	0	.	.	.	.	0	0	1	.	20.567	1	1	1	2
2403	6	157	3	1	63	8	56.7	156	23.3	5	0	1	125	.	1	3	1	4	1	2	2	2	.	9	8	4	3.5	2.5	19	3	68	0	.	7	3	0	.	.	.	.	0	1	1	1	31.533	3	4	2	3
2414	6	168	3	2	58	8	47	165	24.61	3	0	1	100	.	1	4	.	6	1	2	2	2	2	5	6	2	1.1	3.5	0	0	17	0	.	2	1	0	.	.	.	.	0	1	0	0	61.933	3	3	2	2
2425	6	179	3	1	51	8	76.4	170	26.44	4	0	4	150	.	2	3	1	5	1	2	2	2	.	11.5	8	4	1.2	10.5	9	3	56	0	.	7	3	0	.	.	.	.	0	1	1	1	10.733	1	3	3	3
2426	6	180	3	2	57	8	54	154	22.77	4	0	1	105	.	2	2	1	3	0	2	2	2	.	6	8	4	2.5	2.5	1	1	34	0	.	5	3	0	.	.	.	.	0	1	0	1	64.933	3	3	2	3
2436	6	190	3	1	60	8	60	163	22.58	4	0	4	155	.	2	4	1	4	1	1	1	1	2	10	8	4	3	2	2	1	71	0	.	5	3	1	.	.	.	.	0	1	0	0	60.433	2	4	3	3
2437	6	191	3	1	61	8	71	170	24.57	3	0	1	120	.	2	1	3	4	1	2	2	2	.	11	6	2	6	0.7	6	2	47	0	.	4	2	0	.	.	.	.	0	1	0	0	64.833	3	4	3	2
2445	6	199	3	1	54	8	75	175	24.49	4	0	4	145	.	2	3	1	4	1	2	2	2	.	6	8	4	3	6	0	0	40	0	.	4	2	0	.	.	.	.	0	0	1	1	42.133	2	3	2	3
2447	6	201	4	1	75	8	76	168	26.93	4	0	1	125	.	2	3	3	4	1	2	2	2	.	8	7	3	8	2.5	4	2	42	0	.	5	3	0	.	.	.	.	0	1	0	0	58.833	3	5	2	2
2451	6	205	4	1	56	8	65.3	173	21.82	5	0	4	125	.	2	4	1	4	1	2	2	2	2	7	8	4	0.8	9	11	3	50	0	.	7	3	0	.	.	.	.	0	1	1	1	8.4	1	3	2	3
2452	6	206	4	1	47	8	51	172	17.24	5	0	1	95	.	2	2	4	4	1	2	2	2	2	4	8	4	2	8	7	3	58	0	.	7	3	0	.	.	.	.	0	1	0	0	55.533	2	2	1	3
2453	6	207	4	1	54	8	56	169.5	19.49	4	0	4	190	.	2	4	4	4	1	2	2	2	2	11	8	4	0	7	10	3	39	0	.	7	3	1	.	.	.	.	0	1	1	1	13	1	3	3	3
2454	6	208	4	2	46	8	56	153	23.92	3	0	1	220	.	2	3	4	4	1	2	2	2	2	3	6	2	3	8	4	2	27	0	.	4	2	6	.	.	.	.	0	1	1	1	17.367	2	2	1	2
2456	6	210	4	2	48	8	47	155	19.56	4	0	1	100	.	1	3	1	4	1	2	2	2	2	10	8	4	1	2.5	8	3	19	0	.	7	3	0	.	.	.	.	0	1	0	0	56.267	3	2	3	3
2459	6	213	4	1	64	8	59	165	21.67	3	0	1	130	.	2	2	1	3	0	1	1	1	1	11.3	8	4	6	1	0	0	59	0	.	4	2	0	.	.	.	.	0	0	0	0	54.733	3	4	3	3
2461	6	215	4	2	80	8	55	149.5	24.61	2	0	1	120	.	1	0	4	3	0	1	1	1	1	1.6	3	1	4.5	6.5	1	1	41	0	.	2	1	0	.	.	.	.	0	0	0	0	59.267	2	5	1	1
2462	6	216	4	1	52	8	69	169	24.16	2	0	4	135	.	2	2	4	5	1	2	2	2	2	4	7	3	3	12.5	1	1	58	0	.	4	2	0	.	.	.	.	0	1	1	1	13.767	1	3	1	2
2463	6	217	4	2	75	8	61	144	29.42	2	0	1	110	.	2	2	4	5	1	1	1	1	2	5	8	4	3	6	6	2	23	0	.	6	3	9	.	.	.	.	0	0	0	0	56.167	3	5	2	3
2465	6	219	4	1	62	8	49	158	19.63	1	0	1	95	.	2	0	3	3	0	2	2	2	1	4.5	4	1	6	2.5	5	2	62	0	.	3	2	0	.	.	.	.	0	1	0	0	58.933	3	4	1	1
2466	6	220	4	1	64	8	70	166	25.4	3	0	4	135	.	2	3	1	4	1	2	2	2	1	8	6	2	3	4	16	3	44	0	.	5	3	0	.	.	.	.	0	1	0	0	54.5	2	4	2	2
2467	6	221	4	1	53	8	59	159	23.3377	3	0	4	135	.	2	3	1	4	1	2	2	2	2	2	6	2	2.8	11	1	1	64	0	.	3	2	0	.	.	.	.	0	1	0	0	55.333	1	3	1	2
2468	6	222	4	1	61	8	45.8	.	.	4	0	1	105	.	2	3	3	4	1	2	2	2	2	10	8	4	3.3	0.6	31	3	91	0	.	7	3	0	.	.	.	.	0	0	1	0	5.667	3	4	3	3
2469	6	223	4	1	55	8	69	171	23.6	3	0	4	175	.	2	3	1	3	0	2	2	2	1	3.8	8	4	0.8	11.5	5	2	60	0	.	6	3	1	.	.	.	.	0	1	0	0	58.067	1	3	1	3
2470	6	224	4	2	40	8	53.4	153.4	22.69	2	0	4	130	.	2	3	3	4	1	2	2	2	2	3.7	8	4	6	15.5	7	3	66	0	.	7	3	0	.	.	.	.	0	1	0	0	58.5	2	2	1	3
2471	6	225	4	1	69	8	54	156	22.1893	3	0	4	100	.	1	2	1	3	0	1	1	1	1	7.5	7	3	3.5	9.5	0	0	52	0	.	3	2	0	.	.	.	.	0	0	0	0	54.9	2	4	2	2
2472	6	226	4	2	57	8	69	160	26.9531	.	0	1	115	.	2	1	1	5	1	2	2	2	2	7	8	4	1.5	2	4	2	38	0	.	6	3	0	.	.	.	.	0	0	0	0	58.467	3	3	2	3
2473	6	227	4	1	69	8	63	160.3	24.52	4	0	1	125	.	1	3	1	4	1	2	2	2	3	2	6	2	2.6	5.7	1	1	18	0	.	3	2	0	.	.	.	.	0	0	0	0	54.067	2	4	1	2
2475	6	229	4	1	67	8	64	166	23.23	2	0	4	105	.	2	2	1	4	1	1	1	1	2	4.5	7	3	3.5	10	0	0	53	0	.	3	2	0	.	.	.	.	0	0	0	0	54.333	2	4	1	2
2476	6	230	4	1	66	8	67.8	170	23.4602	4	0	1	115	.	2	3	3	2	0	2	2	2	3	6	7	3	3	3	1	1	54	0	.	4	2	0	.	.	.	.	0	1	0	0	54.333	3	4	2	2
2478	6	232	4	1	40	8	62	175	20.24	2	0	4	110	.	2	2	1	4	1	1	1	1	2	3.8	8	4	1.5	11.5	0	0	74	0	.	4	2	0	.	.	.	.	0	1	0	0	56.2	1	2	1	3
2479	6	233	4	1	57	8	63.5	171	21.72	4	0	4	195	.	1	3	2	3	0	2	2	2	1	6.5	8	4	1.3	4.5	2	1	55	0	.	5	3	1	.	.	.	.	0	1	0	0	54.967	1	3	2	3
2481	6	235	4	1	72	8	56	168	19.84	4	0	1	125	.	2	3	1	3	0	2	2	2	1	6	7	3	4	1.8	8	3	47	0	.	6	3	0	.	.	.	.	0	0	1	1	11.367	3	5	2	2
2482	6	236	4	1	60	8	70	169	24.51	1	0	1	105	.	2	0	2	3	0	1	1	1	.	7	1	1	1.5	3	0	0	34	0	.	1	1	0	.	.	.	.	0	0	0	0	56.2	3	4	2	1
2483	6	237	4	1	66	8	66	165	24.24	1	0	1	80	.	2	0	3	2	0	1	1	1	1	0.6	2	1	8	2	0	0	20	0	.	1	1	0	.	.	.	.	0	0	0	0	52.033	3	4	1	1
2484	6	238	4	1	59	8	76.6	160	29.92	4	0	1	140	.	1	2	2	3	0	1	1	1	1	9.5	8	4	3	2	3	2	57	0	.	6	3	2	.	.	.	.	0	0	0	0	55.367	3	3	2	3
2485	6	239	4	1	59	8	49	162	18.67	4	0	4	125	.	1	3	1	4	1	2	2	2	3	4.5	6	2	1	9	0	0	27	0	.	2	1	0	.	.	.	.	0	1	0	0	56.833	1	3	1	2
2486	6	240	4	1	82	8	55.4	164	20.6	4	0	4	140	.	1	3	1	4	1	2	2	2	3	10.5	8	4	3	0.9	0	0	50	0	.	4	2	0	.	.	.	.	0	0	1	0	8.1	3	5	3	3
2487	6	241	4	1	73	8	70	157	28.4	3	0	4	145	.	1	3	1	5	1	2	2	2	2	7	8	4	3.2	6	9	3	25	0	.	7	3	0	.	.	.	.	0	0	1	1	17.733	2	5	2	3
2488	6	242	4	1	65	8	66	165	24.24	4	0	1	245	.	2	2	3	4	1	2	2	2	3	5.2	7	3	8	4.5	9	3	25	0	.	6	3	2	.	.	.	.	0	1	0	0	54.767	3	4	2	2
2489	6	243	4	1	70	8	79	172	26.7	4	0	1	135	.	1	3	1	4	1	2	2	2	3	4.5	8	4	4.3	6.2	19	3	23	0	.	7	3	0	.	.	.	.	0	0	1	0	4.233	3	5	1	3
2491	6	245	4	1	37	8	62	172	20.96	3	0	4	120	.	1	2	1	5	1	2	2	2	2	2	7	3	5.5	9	1	1	36	0	.	4	2	0	.	.	.	.	0	0	0	0	53.6	2	1	1	2
2492	6	246	4	1	62	8	52.46	165	19.27	6	0	4	110	.	1	4	1	5	1	1	1	1	2	5.6	8	4	0.5	5	15	3	59	0	.	7	3	0	.	.	.	.	0	1	1	1	17.9	3	4	2	3
2493	6	247	4	1	80	8	65	163.5	24.52	2	0	1	105	.	1	1	1	4	1	2	2	2	1	4.3	6	2	2.5	3	0	0	29	0	.	2	1	0	.	.	.	.	0	0	0	1	55.967	3	5	1	2
2494	6	248	4	2	48	8	50	153.5	21.22	3	0	4	160	.	2	4	1	5	1	2	2	2	2	5.8	8	4	0.8	9	32	3	66	0	.	7	3	0	.	.	.	.	0	1	0	0	55.267	1	2	2	3
2496	6	250	4	2	71	8	53.6	161	20.68	1	0	1	75	.	2	0	1	5	1	1	1	1	.	4	1	1	2	7	0	0	44	0	.	1	1	0	.	.	.	.	0	0	0	0	50.4	2	5	1	1
2497	6	251	4	1	70	8	71	167	25.46	4	0	1	155	.	1	2	1	4	1	2	2	2	3	7	8	4	9	1.2	38	3	42	0	.	7	3	0	.	.	.	.	0	0	1	0	6.367	3	5	2	3
2498	6	252	4	2	44	8	51	159	20.17	.	0	4	155	.	2	2	2	4	1	2	2	2	2	5.5	9	4	3.5	13	2	1	108	0	.	6	3	1	.	.	.	.	0	1	1	1	37.467	2	2	2	4
2499	6	253	4	1	50	8	73.5	173.5	24.42	1	0	4	180	.	2	3	2	5	1	1	1	1	2	3.5	7	3	1.5	10	0	0	67	0	.	3	2	0	.	.	.	.	0	0	0	0	54.8	1	3	1	2
2500	6	254	4	1	58	8	66.4	174	21.93	3	0	1	135	.	2	1	5	5	1	1	1	1	2	9	8	4	3.8	2	12	3	63	0	.	7	3	2	.	.	.	.	0	1	0	0	54.6	3	3	2	3
2501	6	255	4	1	56	8	76	168	26.93	1	0	1	105	.	2	0	2	3	0	1	1	1	1	3	4	1	4.5	2	1	1	38	0	.	2	1	0	.	.	.	.	0	0	0	0	55.033	3	3	1	1
2504	6	258	4	2	53	8	45	153	19.22	3	0	1	80	.	2	3	3	4	1	2	2	2	2	3	6	2	4.5	3.5	6	2	40	0	.	4	2	0	.	.	.	.	0	1	1	0	2.733	3	3	1	2
2506	6	260	4	1	66	8	71	167	25.46	1	0	1	120	.	2	0	3	3	0	1	1	1	1	2.2	2	1	5.5	4	0	0	45	0	.	1	1	0	.	.	.	.	0	0	0	0	54.7	3	4	1	1
2507	6	261	4	1	63	8	61.5	170.5	21.16	4	0	4	190	.	2	3	1	3	0	2	2	2	2	5.5	8	4	7	0.4	30	3	55	0	.	7	3	1	.	.	.	.	0	1	1	1	30.7	3	4	2	3
2510	6	264	4	1	69	8	68	165	24.98	4	0	1	120	.	2	3	1	3	0	2	2	2	3	6	7	3	2.5	3.5	7	3	44	0	.	6	3	2	.	.	.	.	0	1	0	0	49.233	3	4	2	2
2512	6	266	4	1	41	8	66.2	167	23.74	3	0	1	120	.	2	3	3	4	1	2	2	2	3	7	7	3	5.5	2.5	3	2	18	0	.	5	3	0	.	.	.	.	0	1	0	0	51.8	3	2	2	2
2513	6	267	4	1	68	8	64	163	24.088	4	0	1	130	.	1	2	1	4	1	2	2	2	.	6	8	4	6.5	1	1	1	38	0	.	5	3	0	.	.	.	.	0	1	0	0	54.067	3	4	2	3
2514	6	268	4	2	35	8	47.6	155	19.81	3	0	4	84	.	1	4	3	5	1	2	2	2	2	6.5	8	4	6.5	4	10	3	42	0	.	7	3	0	.	.	.	.	0	1	1	1	6.667	2	1	2	3
2515	6	269	4	1	78	8	54	158	21.63	2	0	4	145	.	1	2	2	3	0	2	2	2	1	5.3	7	3	7	1.9	2	1	40	0	.	4	2	0	.	.	.	.	0	0	1	0	32.433	3	5	2	2
2516	6	270	4	1	76	8	74	176	23.89	2	0	1	140	.	1	2	3	4	1	2	2	2	2	4.3	8	4	3.5	1.1	0	0	59	0	.	4	2	2	.	.	.	.	0	0	1	1	35.633	3	5	1	3
2517	6	271	4	2	59	8	51	145	24.26	3	0	1	135	.	1	3	4	7	1	2	2	2	3	2.5	8	4	2.5	8	10	3	60	0	.	7	3	0	.	.	.	.	0	1	0	0	52.467	2	3	1	3
2518	6	272	4	1	60	8	66	171	22.57	4	0	4	165	.	2	3	2	3	0	2	2	2	1	8.2	7	3	3	3	12	3	62	0	.	6	3	1	.	.	.	.	0	1	0	1	48.567	2	4	2	2
2519	6	273	4	1	78	8	67	165	24.61	2	0	1	105	.	2	1	1	3	0	1	1	1	1	7	7	3	3	1.5	2	1	65	0	.	4	2	0	.	.	.	.	0	0	0	0	48.467	3	5	2	2
2520	6	274	4	1	72	8	71	169	24.86	4	0	1	100	.	2	0	1	5	1	1	1	1	2	4	2	1	6.5	1	0	0	20	0	.	1	1	0	.	.	.	.	0	0	0	0	48.733	3	5	1	1
2522	6	276	4	2	63	8	50.75	149	22.86	3	0	4	86	.	2	4	1	5	1	2	2	2	2	7	8	4	3.5	2	15	3	97	0	.	7	3	0	.	.	.	.	0	1	1	1	19.7	3	4	2	3
2523	6	277	4	1	60	8	59	165	21.67	2	0	1	105	.	2	3	3	3	0	2	2	2	1	8	7	3	5	1	3	2	66	0	.	5	3	0	.	.	.	.	0	1	0	0	48.467	3	4	2	2
2525	6	279	4	2	47	8	50	148	22.83	3	0	1	100	.	2	3	1	4	1	1	1	1	2	4.7	8	4	3.2	1.5	0	0	42	0	.	4	2	0	.	.	.	.	0	1	0	0	52.133	3	2	1	3
2527	6	281	4	1	56	8	69.3	163.5	25.92	4	0	4	105	.	2	3	1	3	0	2	2	2	3	4.5	7	3	5	6.5	25	3	40	0	.	6	3	0	.	.	.	.	0	1	1	1	17.167	2	3	1	2
2529	6	283	4	1	49	8	65	165	23.88	4	0	4	149	.	1	1	1	4	1	2	2	2	2	4.5	8	4	3.2	6.5	13	3	31	0	.	7	3	0	.	.	.	.	0	1	0	1	47.1	2	2	1	3
2531	6	285	4	2	70	8	38.4	141.5	19.18	4	0	4	94	.	2	2	1	4	1	1	1	1	.	5	7	3	3	5.5	1	1	55	0	.	4	2	0	.	.	.	.	0	0	0	0	50.033	3	5	2	2
2532	6	286	4	2	62	8	55.1	149	24.82	4	0	4	120	.	2	1	1	4	1	1	1	1	1	8.5	8	4	3	2	0	0	41	0	.	4	2	0	.	.	.	.	0	1	0	0	48.3	3	4	2	3
2533	6	287	4	1	83	8	44	163	16.56	4	0	4	150	.	1	2	4	4	1	2	2	2	2	8.4	9	4	0.16	9.5	0	0	48	0	.	6	3	1	.	.	.	.	0	0	1	0	6.833	2	5	2	4
2534	6	288	4	1	59	8	69	163	25.97	4	0	4	120	.	2	2	2	3	0	2	2	2	1	9	7	3	1.8	2.5	1	1	64	0	.	4	2	0	.	.	.	.	0	1	0	0	49.133	3	3	2	2
2535	6	289	4	1	75	8	55	160	21.48	4	0	1	110	.	2	3	2	6	1	2	2	2	3	5	8	4	4	5.5	42	3	60	0	.	7	3	0	.	.	.	.	0	0	0	0	51.767	3	5	2	3
2536	6	290	4	1	77	8	56.3	160	21.99	4	0	1	105	.	2	3	3	3	0	2	2	2	3	7	8	4	4	2.5	4	2	56	0	.	6	3	0	.	.	.	.	0	0	0	0	48.933	3	5	2	3
2537	6	291	4	1	55	8	64	172	21.63	6	0	4	140	.	2	2	1	2	0	1	1	1	1	13	7	3	1.3	4	1	1	87	0	.	4	2	0	.	.	.	.	0	1	0	0	49	2	3	3	2
2539	6	293	4	1	40	8	72.5	168	25.69	4	0	1	135	.	2	0	1	4	1	2	2	2	2	6	4	1	6	2.5	0	0	33	0	.	1	1	0	.	.	.	.	0	0	0	0	48.733	3	2	2	1
2540	6	294	4	1	76	8	59	156	24.24	4	0	1	89	.	2	0	4	4	1	2	2	2	2	3	4	1	9	1.5	5	2	46	0	.	3	2	0	.	.	.	.	0	1	0	0	46.233	3	5	1	1
2541	6	295	4	1	69	8	63	165	23.14	1	0	1	107	.	2	0	1	2	0	1	1	1	1	2	1	1	3	5	0	0	34	0	.	1	1	0	.	.	.	.	0	0	0	0	48.467	3	4	1	1
2542	6	296	4	1	52	8	66	164	24.54	2	0	1	140	.	2	3	2	4	1	2	2	2	2	3	6	2	1	16	0	0	42	0	.	2	1	0	.	.	.	.	0	0	0	0	48.633	2	3	1	2
2543	6	297	4	1	65	8	74	176	23.89	3	0	1	120	.	2	2	2	2	0	2	2	2	1	5.3	7	3	11	1	0	0	30	0	.	3	2	0	.	.	.	.	0	0	0	0	50.833	3	4	2	2
2545	6	299	4	2	74	8	63.9	141	32.14	6	0	4	227	.	2	4	4	5	1	2	2	2	2	26	8	4	0.2	2.5	31	3	35	0	.	7	3	2	.	.	.	.	0	1	1	0	6.033	2	5	3	3
2546	6	300	4	2	68	8	53	158	21.23	1	0	1	94	.	2	0	1	3	0	1	1	1	.	3.2	1	1	5	2	0	0	56	0	.	1	1	0	.	.	.	.	0	0	0	0	46.767	3	4	1	1
2547	6	301	4	1	68	8	51.9	161	20.02	2	0	4	123	.	2	2	2	1	0	2	2	2	1	5	7	3	0.4	1.5	1	1	38	0	.	4	2	0	.	.	.	.	0	0	1	1	12.333	2	4	2	2
2548	6	302	4	2	30	8	48	158	19.23	3	0	4	140	.	2	2	4	6	1	2	2	2	2	7	8	4	0.8	9.5	7	3	55	0	.	7	3	0	.	.	.	.	0	1	1	1	21.433	2	1	2	3
2549	6	303	4	2	71	8	67	158	26.84	1	0	1	120	.	2	0	1	2	0	1	1	1	1	3.7	1	1	5	5.3	0	0	72	0	.	1	1	0	.	.	.	.	0	0	0	0	48.467	3	5	1	1
2550	6	304	4	1	56	8	60	169.5	20.88	2	0	4	143	.	2	2	1	4	1	2	2	2	1	10	8	4	1	6	9	3	54	0	.	7	3	1	.	.	.	.	0	1	0	0	49.167	2	3	3	3
2552	6	306	4	1	59	8	77	162	29.34	4	0	4	160	.	2	4	1	4	1	1	1	1	1	5	8	4	5	4	0	0	39	0	.	4	2	0	.	.	.	.	0	1	1	1	5.5	3	3	2	3
2554	6	308	4	1	57	8	57	165	20.94	4	0	4	165	.	2	3	4	2	0	2	2	2	1	3	7	3	0.6	16.5	1	1	36	0	.	4	2	0	.	.	.	.	0	1	0	0	45.667	1	3	1	2
2555	6	309	4	1	57	8	54.3	168.2	19.19	3	0	1	122	.	2	2	1	4	1	2	2	2	2	6.5	7	3	2.5	2.2	16	3	44	0	.	6	3	0	.	.	.	.	0	1	1	1	12.633	3	3	2	2
2556	6	310	4	1	61	8	45	172	15.21	4	0	1	108	.	2	3	2	4	1	1	1	1	2	4	8	4	3.5	2.5	4	2	37	0	.	6	3	0	.	.	.	.	0	1	0	0	49	3	4	1	3
2557	6	311	4	1	50	8	67.7	165	24.87	2	0	4	200	.	2	3	1	3	0	2	2	2	1	7	8	4	1.3	8	7	3	29	0	.	7	3	0	.	.	.	.	0	1	0	0	47.667	1	3	2	3
2558	6	312	4	1	70	8	50	150.6	22.05	4	0	1	136	.	2	3	2	3	0	1	1	1	1	6.3	8	4	1.3	4.3	8	3	40	0	.	7	3	0	.	.	.	.	0	1	1	1	9.933	3	5	2	3
2559	6	313	4	2	69	8	43	136.8	22.98	3	0	4	165	.	2	3	1	5	1	1	1	1	2	9	8	4	0.8	2	1	1	45	0	.	5	3	0	.	.	.	.	0	1	0	1	48.733	3	4	2	3
2560	6	314	4	1	46	8	75.7	172	25.59	1	0	1	130	.	2	0	4	4	1	2	2	2	2	2.8	4	1	2	6.5	6	2	33	0	.	3	2	0	.	.	.	.	0	1	0	0	43.9	2	2	1	1
2561	6	315	4	2	50	8	63	160	24.61	2	0	1	130	.	2	2	2	4	1	1	1	1	2	4.5	7	3	2.5	5	0	0	59	0	.	3	2	0	.	.	.	.	0	1	0	0	44.633	2	3	1	2
2562	6	316	4	2	67	8	40.8	148.5	18.5	3	0	1	140	.	2	2	3	3	0	1	1	1	1	6.3	7	3	6	1.5	1	1	64	0	.	4	2	0	.	.	.	.	0	1	0	0	48	3	4	2	2
2563	6	317	4	1	57	8	67.6	167	24.24	2	0	1	165	.	2	1	1	3	0	1	1	1	1	11.3	7	3	3	3	1	1	66	0	.	4	2	0	.	.	.	.	0	1	0	0	48.233	3	3	3	2
2564	6	318	4	1	58	8	58	174	19.16	3	0	4	147	.	2	2	1	7	1	1	1	1	.	10	8	4	0.05	6.5	0	0	69	0	.	4	2	1	2	.	.	.	0	0	1	0	1.1	2	3	3	3
2565	6	319	4	1	50	8	53.6	163.5	20.05	4	0	4	130	.	2	3	2	4	1	2	2	2	2	6.5	7	3	7	3	12	3	25	0	.	6	3	0	.	.	.	.	0	0	1	1	15.833	3	3	2	2
2566	6	320	4	1	50	8	69	170.5	23.74	2	0	1	112	.	2	3	1	4	1	2	2	2	2	5.7	7	3	3	1.3	5	2	85	0	.	5	3	0	.	.	.	.	0	1	1	1	9.1	3	3	2	2
2567	6	321	4	1	56	8	62	166	22.5	2	0	1	115	.	2	4	2	4	1	2	2	2	2	6.5	8	4	2	5	10	3	40	0	.	7	3	0	.	.	.	.	0	1	0	0	43.4	2	3	2	3
2569	6	323	4	1	55	8	68	172	22.99	2	0	1	110	.	2	0	1	2	0	1	1	1	1	1.4	4	1	6.2	2	0	0	34	0	.	1	1	0	.	.	.	.	0	0	0	0	43.167	3	3	1	1
2570	6	324	4	2	43	8	51.8	157.4	20.91	3	0	1	110	.	2	3	1	4	1	2	2	2	2	6	8	4	2	2.5	6	2	68	0	.	6	3	2	.	.	.	.	0	1	1	1	16.8	3	2	2	3
2571	6	325	4	2	76	8	55.4	150	24.62	4	0	4	149	.	2	3	2	4	1	2	2	2	2	10	7	3	3.5	1.5	9	3	94	0	.	6	3	1	.	.	.	.	0	0	1	1	3	2	5	3	2
2572	6	326	4	1	74	8	44.7	152.5	19.2	4	0	4	120	.	2	3	1	5	1	1	1	1	2	14	8	4	0.5	5	8	3	38	0	.	7	3	0	.	.	.	.	0	1	0	0	42.967	1	5	3	3
2573	6	327	4	2	30	8	63.5	160	24.8	4	0	1	140	.	2	0	1	5	1	1	1	1	2	6	8	4	1.5	1	0	0	72	0	.	4	2	0	.	.	.	.	0	1	1	1	19.567	3	1	2	3
2576	6	330	4	2	63	8	56	147	25.92	1	0	1	140	.	2	0	1	3	0	2	2	2	.	2.5	2	1	7	3.5	0	0	20	0	.	1	1	0	.	.	.	.	0	0	0	0	46.8	3	4	1	1
2577	6	331	4	1	70	8	68.7	167	24.63	2	0	1	120	.	2	3	2	3	0	2	2	2	1	5	8	4	2.3	5	3	2	46	0	.	6	3	0	.	.	.	.	0	1	0	0	42.633	3	5	2	3
2578	6	332	4	2	79	8	54	162	20.58	1	0	4	98	.	2	3	1	4	1	1	1	1	2	13	8	4	0.5	4.5	4	2	41	0	.	6	3	0	.	.	.	.	0	0	1	0	14.933	2	5	3	3
2579	6	333	4	1	55	8	65	170	22.49	2	0	1	115	.	2	0	1	3	0	1	1	1	1	2	1	1	7	3.5	0	0	33	0	.	1	1	0	.	.	.	.	0	0	0	0	42.667	3	3	1	1
2580	6	334	4	2	79	8	38.98	148	17.8	4	0	1	145	.	2	3	4	3	0	1	1	1	1	6.2	7	3	6	1.5	6	2	28	0	.	5	3	0	.	.	.	.	0	0	1	1	5.367	3	5	2	2
2581	6	335	4	1	62	8	67.1	170	23.22	2	0	1	140	.	2	0	4	2	0	1	1	1	1	4	2	1	5	6	0	0	37	0	.	1	1	2	.	.	.	.	0	0	0	0	47.267	3	4	1	1
2582	6	336	4	1	69	8	62	165	22.77	2	0	1	130	.	2	1	4	2	0	2	2	2	1	6.5	7	3	2.5	7	1	1	28	0	.	4	2	0	.	.	.	.	0	0	1	.	0.6	2	4	2	2
2583	6	337	4	2	54	8	52	158	20.83	4	0	1	156	.	1	3	1	2	0	2	2	2	1	3.5	7	3	6.5	2	4	2	24	0	.	5	3	0	.	.	.	.	0	1	0	1	46.667	3	3	1	2
2584	6	338	4	1	61	8	63	173	21.05	1	0	1	162	.	2	0	2	5	1	1	1	1	2	5	1	1	9	2.5	0	0	62	0	.	1	1	0	.	.	.	.	0	0	0	0	46.9	3	4	2	1
2585	6	339	4	1	70	8	50	167	17.93	4	0	5	205	.	2	3	5	3	0	2	2	2	1	12	9	4	5	20	7	3	28	0	.	7	3	1	.	.	.	.	0	1	1	1	33	2	5	3	4
2586	6	340	4	1	70	8	47	160	18.36	3	0	1	135	.	2	4	1	4	1	2	2	2	2	5	8	4	3.5	0.1	1	1	43	0	.	5	3	0	.	.	.	.	0	1	0	0	46.833	3	5	2	3
2587	6	341	4	1	54	8	62.5	159.5	24.57	3	0	1	117	.	2	3	2	2	0	2	2	2	1	4.7	8	4	4.5	2	3	2	28	0	.	6	3	0	.	.	.	.	0	1	0	0	44.967	3	3	1	3
2588	6	342	4	1	66	8	57.8	153.4	24.56	3	0	4	184	.	1	2	4	3	0	1	1	1	1	4	6	2	1	14.5	2	1	30	0	.	3	2	0	.	.	.	.	0	0	1	0	3.133	2	4	1	2
2590	6	344	4	1	45	8	65	175	21.22	3	0	1	106	.	2	3	4	4	1	2	2	2	2	7	8	4	4.5	2.7	35	3	61	0	.	7	3	0	.	.	.	.	0	1	1	1	12.833	3	2	2	3
2591	6	345	4	1	73	8	62.6	162	23.85	3	0	1	160	.	1	2	2	3	0	2	2	2	1	4.5	6	2	1.7	5.5	11	3	26	0	.	5	3	0	.	.	.	.	0	0	1	0	2.433	3	5	1	2
2592	6	346	4	1	50	8	74	171.5	25.16	1	0	1	110	.	2	3	4	4	1	2	2	2	1	2.8	7	3	2	8.6	0	0	70	0	.	3	2	0	.	.	.	.	0	0	0	0	42.7	2	3	1	2
2594	6	348	4	1	63	8	66	164.5	24.39	4	0	1	120	.	2	2	1	4	1	2	2	2	2	5	8	4	9	2.5	7	3	34	0	.	7	3	0	.	.	.	.	0	0	0	0	46.6	3	4	2	3
2595	6	349	4	2	53	8	48	161.5	18.4	4	0	4	94	.	2	2	4	3	0	2	2	2	1	7	7	3	1	19	3	2	109	0	.	5	3	1	.	.	.	.	0	1	1	1	31.867	1	3	2	2
2596	6	350	4	1	65	8	42.8	168.7	15.04	3	0	1	75	.	2	4	1	4	1	1	1	1	2	7	8	4	2.5	0.7	5	2	37	0	.	6	3	0	.	.	.	.	0	1	1	1	30.167	3	4	2	3
2598	6	352	4	2	61	8	51.5	155	21.44	2	0	1	90	.	2	4	1	4	1	2	2	2	2	9	7	3	1.8	2.3	2	1	76	0	.	4	2	0	.	.	.	.	0	1	0	0	42.1	3	4	2	2
2599	6	353	4	1	54	8	63.5	163	23.9	3	0	1	134	.	2	2	3	3	0	2	2	2	1	10.5	8	4	6	1	0	0	61	0	.	4	2	0	.	.	.	.	0	1	0	0	46.1	3	3	3	3
2601	6	355	4	2	43	8	47.5	155	19.77	1	0	1	90	.	2	0	1	3	0	1	1	1	1	3.5	2	1	5	1.5	0	0	55	0	.	1	1	0	.	.	.	.	0	0	0	0	42.4	3	2	1	1
2602	6	356	4	2	57	8	40	157.6	16.1	1	0	1	70	.	2	0	1	5	1	1	1	1	2	3.5	1	1	1.5	4.5	0	0	56	0	.	1	1	0	.	.	.	.	0	0	0	0	42.267	2	3	1	1
2603	6	357	4	2	64	8	58.4	159.5	22.96	4	0	4	120	.	2	2	1	3	0	2	2	2	3	3.2	6	2	1.5	11	0	0	78	0	.	2	1	0	.	.	.	.	0	0	0	1	45.7	1	4	1	2
2604	6	358	4	1	53	8	75.9	176	24.49	3	0	4	82	.	2	3	1	5	1	1	1	1	2	8	7	3	1	1.5	3	2	47	0	.	5	3	0	.	.	.	.	0	1	0	0	42.267	2	3	2	2
2605	6	359	4	1	61	8	72	171	24.62	3	0	1	150	.	2	2	4	3	0	2	2	2	1	4.5	6	2	1.5	14	1	1	78	0	.	3	2	9	.	.	.	.	0	0	0	0	45.8	2	4	1	2
2606	6	360	4	1	59	8	76	166	27.58	1	0	1	135	.	2	0	1	3	0	2	2	2	1	2.5	4	1	5	1.5	0	0	36	0	.	1	1	0	.	.	.	.	0	0	0	0	42.433	3	3	1	1
2607	6	361	4	1	68	8	67	170	23.18	4	0	1	125	.	2	2	1	3	0	1	1	1	1	4	7	3	1.8	8.5	0	0	47	0	.	3	2	0	.	.	.	.	0	0	0	0	42.4	2	4	1	2
2608	6	362	4	1	53	8	78.5	172	26.53	4	0	4	195	.	2	3	1	3	0	2	2	2	1	15	8	4	1.5	0.3	69	3	74	0	.	7	3	0	.	.	.	.	0	1	1	1	0.433	2	3	3	3
2609	6	363	4	2	71	8	65	155.8	26.78	3	0	1	120	.	2	2	1	3	0	2	2	2	1	3	8	4	3.5	3.5	10	3	37	0	.	7	3	0	.	.	.	.	0	1	1	1	32.833	3	5	1	3
2611	6	365	4	1	70	8	54.7	166	19.85	4	0	4	123	.	2	3	1	3	0	2	2	2	1	8	8	4	1.5	2	22	3	49	0	.	7	3	0	.	.	.	.	0	0	0	0	40.533	2	5	2	3
2612	6	366	4	1	69	8	66.5	169.6	23.12	4	0	4	135	.	2	3	2	2	0	2	2	2	1	4.2	7	3	6	1.2	1	1	39	0	.	4	2	0	.	.	.	.	0	1	1	1	14.067	3	4	1	2
2613	6	367	4	1	45	8	56	156	23.01	3	0	4	156	.	2	2	2	4	1	1	1	1	.	4	8	4	5	17	17	3	69	0	.	7	3	1	.	.	.	.	0	1	0	0	42.533	2	2	1	3
2614	6	368	4	2	56	8	54.3	159.4	21.37	3	0	4	140	.	2	2	1	3	0	2	2	2	1	6.4	7	3	1	11	2	1	48	0	.	4	2	0	.	.	.	.	0	1	0	0	42.867	1	3	2	2
2615	6	369	4	1	66	8	75.6	163.4	28.32	4	0	4	170	.	2	4	4	3	0	2	2	2	1	8.3	9	4	1	5.5	12	3	55	0	.	7	3	1	.	.	.	.	0	0	0	0	45.167	2	4	2	4
2616	6	370	4	2	46	8	58	160	22.66	1	0	1	87	.	2	0	2	4	1	1	1	1	3	2.2	1	1	0.7	8.5	0	0	66	0	.	1	1	0	.	.	.	.	0	0	0	0	42.4	2	2	1	1
2618	6	372	4	1	61	8	60.4	163.6	22.57	4	0	1	169	.	2	3	1	4	1	2	2	2	2	6	8	4	6.5	1.2	23	3	51	0	.	7	3	0	.	.	.	.	0	1	0	0	42.667	3	4	2	3
2619	6	373	4	1	66	8	58.15	163	21.89	3	0	1	155	.	2	1	4	4	1	2	2	2	3	7.5	6	2	0.7	5.5	4	2	75	0	.	4	2	0	.	.	.	.	0	1	0	0	44	2	4	2	2
2620	6	374	4	1	59	8	70	165	25.71	3	0	4	126	.	1	4	1	4	1	2	2	2	2	10.8	8	4	2.5	6.5	21	3	67	0	.	7	3	0	.	.	.	.	0	1	1	1	13.4	2	3	3	3
2621	6	375	4	1	25	8	52	170	17.99	4	0	1	105	.	2	3	1	4	1	2	2	2	2	3.7	7	3	0.5	6.5	14	3	77	0	.	6	3	0	.	.	.	.	0	1	0	0	44.333	2	1	1	2
2622	6	376	4	1	37	8	62.1	172	20.99	1	0	1	120	.	2	0	1	3	0	1	1	1	1	1.8	1	1	8.5	2	0	0	47	0	.	1	1	0	.	.	.	.	0	0	0	0	42.933	3	1	1	1
2624	6	378	4	1	72	8	62	170.5	21.33	2	0	4	140	.	2	1	4	4	1	2	2	2	3	11.5	7	3	0.5	14	6	2	67	0	.	5	3	0	.	.	.	.	0	1	1	0	22.133	1	5	3	2
2625	6	379	4	2	38	8	53.35	154	22.5	4	0	1	130	.	2	3	3	5	1	2	2	2	2	3.5	8	4	0.5	4	6	2	38	0	.	6	3	0	.	.	.	.	0	1	1	1	12.267	2	1	1	3
2628	6	382	4	1	48	8	60.5	169	21.18	1	0	1	134	.	2	3	1	5	1	1	1	1	2	5.6	7	3	1.7	8	0	0	53	0	.	3	2	0	.	.	.	.	0	1	0	0	42.933	2	2	2	2
2629	6	383	4	1	59	8	65.15	161	25.13	5	0	1	160	.	2	2	1	3	0	2	2	2	1	6.5	8	4	2	3.5	7	3	48	0	.	7	3	0	.	.	.	.	0	1	0	0	42.467	3	3	2	3
2630	6	384	4	1	54	8	70.6	173	23.59	4	0	1	120	.	2	3	3	4	1	2	2	2	2	5	8	4	7	0.7	2	1	19	0	.	5	3	0	.	.	.	.	0	1	0	1	44.067	3	3	2	3
2631	6	385	4	1	65	8	61.5	170	21.28	1	0	1	120	.	2	0	1	5	1	1	1	1	2	3	1	1	1.5	6.5	0	0	30	0	.	1	1	0	.	.	.	.	0	0	0	0	39.233	2	4	1	1
2633	6	387	4	2	65	8	57.3	155.5	23.7	5	0	1	105	.	2	3	2	3	0	2	2	2	1	6.8	8	4	4	2.5	8	3	71	0	.	7	3	0	.	.	.	.	0	1	0	1	43.967	3	4	2	3
2634	6	388	4	1	48	8	63	172	21.3	4	0	4	110	.	2	3	1	5	1	2	2	2	2	4.5	8	4	4.5	3.5	12	3	47	0	.	7	3	0	.	.	.	.	0	1	1	1	4.367	3	2	1	3
2636	6	390	4	1	69	8	40	157	16.23	1	0	1	140	.	1	0	2	5	1	1	1	1	2	2	5	1	5	5.5	0	0	27	0	.	1	1	0	.	.	.	.	0	0	1	0	4.4	3	4	1	1
2638	6	392	4	1	51	8	80.8	164	30.04	4	0	1	150	.	2	1	1	6	1	2	2	2	2	8	8	4	2	2.5	10	3	37	0	.	7	3	2	.	.	.	.	0	1	0	0	38.767	3	3	2	3
2639	6	393	4	1	71	8	58	160	22.66	1	0	1	95	.	2	0	4	3	0	1	1	1	1	2.5	4	1	3	8.5	0	0	26	0	.	1	1	0	.	.	.	.	0	0	0	0	41.933	3	5	1	1
2641	6	395	4	2	57	8	52	157	22.72	4	0	4	130	.	2	3	2	3	0	1	1	1	1	7.8	8	4	4.5	3	2	1	65	0	.	5	3	0	.	.	.	.	0	1	0	0	40.967	3	3	2	3
2642	6	396	4	1	53	8	69	161	26.62	1	0	1	120	.	2	0	2	2	0	1	1	1	1	1.5	1	1	8.5	2	0	0	35	0	.	1	1	0	.	.	.	.	0	0	0	0	38.533	3	3	1	1
2643	6	397	4	1	64	8	60.5	156	24.86	4	0	1	115	.	2	0	1	3	0	1	1	1	1	5.5	3	1	8	2.5	0	0	24	0	.	1	1	0	.	.	.	.	0	0	0	0	42.633	3	4	2	1
2645	6	399	4	1	72	8	54	157	21.91	3	0	1	140	.	2	2	2	4	1	2	2	2	2	4.6	7	3	2	4.5	1	1	69	0	.	4	2	0	.	.	.	.	0	1	0	0	43.267	2	5	1	2
2647	6	401	4	2	52	8	59	158	23.63	3	0	1	120	.	2	3	1	4	1	2	2	2	2	7	8	4	3.5	1	6	2	63	0	.	6	3	0	.	.	.	.	0	1	0	0	42.5	3	3	2	3
2649	6	403	4	1	54	8	72	170	24.91	2	0	1	150	.	2	3	2	3	0	1	1	1	1	7.5	6	2	3.5	2	0	0	48	0	.	2	1	0	.	.	.	.	0	0	0	0	42.4	3	3	2	2
2650	6	404	4	2	58	8	64	151	28.07	4	0	4	130	.	1	4	4	4	1	2	2	2	2	12.5	8	4	2	14	21	3	49	0	.	7	3	0	.	.	.	.	0	1	1	1	7.133	1	3	3	3
2652	6	406	4	1	75	8	55	157	22.31	1	0	1	80	.	1	0	1	4	1	1	1	1	2	4	1	1	2.5	5	0	0	22	0	.	1	1	0	.	.	.	.	0	0	0	0	37.767	3	5	1	1
2653	6	407	4	1	53	8	46.9	153	20.035	3	0	1	116	.	2	2	1	3	0	2	2	2	1	7	7	3	3	1.4	3	2	48	0	.	5	3	0	.	.	.	.	0	1	0	0	41	3	3	2	2
2656	6	410	4	2	56	8	65.4	155.7	26.98	3	0	4	145	.	1	4	2	4	1	2	2	2	2	15	8	4	2	6	0	0	77	0	.	4	2	0	.	.	.	.	0	1	0	0	40.567	2	3	3	3
2658	6	412	4	2	54	8	55	154.8	22.95	4	0	4	160	.	1	3	1	5	1	2	2	2	2	10.5	8	4	1.2	0.7	5	2	53	0	.	6	3	0	.	.	.	.	0	1	0	1	37.567	3	3	3	3
2659	6	413	4	2	77	8	43.5	141.8	21.63	1	0	1	82	.	2	0	2	3	0	2	2	2	.	3	1	1	6	4.5	0	0	44	0	.	1	1	0	.	.	.	.	0	0	0	0	42.6	3	5	1	1
2660	6	414	4	1	73	8	62	163	23.34	3	0	1	103	.	2	3	1	3	0	2	2	2	1	6	8	4	4	0.6	9	3	34	0	.	7	3	0	.	.	.	.	0	1	0	1	41.9	3	5	2	3
2661	6	415	4	1	69	8	59.2	157	24.02	4	0	1	150	.	2	2	1	3	0	2	2	2	1	5	7	3	3.2	3.8	0	0	48	0	.	3	2	5	.	.	.	.	0	0	0	0	42.567	3	4	2	2
2662	6	416	4	2	38	8	51	169	17.86	6	0	4	120	.	2	4	4	5	1	2	2	2	2	7	9	4	0.3	9	13	3	77	0	.	7	3	1	.	.	.	.	0	1	1	1	18.3	2	1	2	4
2663	6	417	4	1	42	8	60.8	175.3	19.79	4	0	4	175	.	1	2	4	4	1	2	2	2	3	6.5	8	4	2	12.5	8	3	33	0	.	7	3	0	.	.	.	.	0	1	0	1	37.333	1	2	2	3
2664	6	418	4	1	65	8	54	161	20.83	2	0	1	188	.	1	3	3	4	1	2	2	2	3	4	8	4	2	8	15	3	45	0	.	7	3	0	.	.	.	.	0	1	0	0	39.833	2	4	1	3
2665	6	419	4	1	61	8	57.95	168	20.53	6	0	4	140	.	2	4	1	4	1	2	2	2	2	14	8	4	0.5	6.5	24	3	33	0	.	7	3	0	.	.	.	.	0	1	1	1	17.633	2	4	3	3
2666	6	420	4	1	68	8	81.3	169.2	28.4	2	0	4	125	.	2	3	1	7	1	1	1	1	2	4	7	3	1	15	0	0	59	0	.	3	2	0	.	.	.	.	0	0	0	0	37.2	1	4	1	2
2667	6	421	4	1	71	8	61	178	19.25	4	0	1	120	.	1	4	1	4	1	2	2	2	2	10	8	4	3	0.7	12	3	45	0	.	7	3	0	.	.	.	.	0	1	0	1	37.2	3	5	3	3
2668	6	422	4	1	67	8	64	172	21.63	3	0	1	150	.	2	3	1	2	0	2	2	2	1	6.8	8	4	3	1.2	3	2	30	0	.	6	3	0	.	.	.	.	0	1	0	1	41.167	3	4	2	3
2669	6	423	4	1	59	8	50	160	19.53	4	0	1	91	.	2	3	1	4	1	2	2	2	2	5	8	4	4	1.8	18	3	42	0	.	7	3	0	.	.	.	.	0	1	1	.	4.033	3	3	2	3
2670	6	424	4	1	67	8	72.25	177	23.06	4	0	1	120	.	1	3	3	3	0	2	2	2	1	4.5	8	4	8	4	8	3	54	0	.	7	3	0	.	.	.	.	0	1	1	1	29.3	3	4	1	3
2671	6	425	4	1	66	8	75	168.5	26.42	3	0	1	140	.	2	2	4	3	0	1	1	1	1	4.8	6	2	4	3	3	2	47	0	.	4	2	0	.	.	.	.	0	0	0	0	36.967	3	4	1	2
2673	6	427	4	1	66	8	87	168	30.82	4	0	4	140	.	1	3	1	3	0	1	1	1	1	5.8	7	3	2	8.5	9	3	63	0	.	6	3	0	.	.	.	.	0	1	0	0	41.7	2	4	2	2
2674	7	1	1	1	62	2	48	157	19.4734	1	0	1	160	2	1	3	2	4	1	1	1	1	1	2.5	6	2	1.5	9.5	0	0	13	0	.	2	1	0	.	.	.	.	0	0	0	0	13.867	2	4	1	2
2675	7	2	1	1	66	2	67	165	24.6097	2	0	1	200	6	2	1	1	3	0	1	1	1	1	9	8	4	0.1	4	0	0	50	0	.	4	2	0	.	.	.	.	0	1	0	0	75.433	2	4	2	3
2676	7	3	1	1	51	2	87	170	30.1038	4	0	1	245	3	2	3	1	4	1	2	1	2	3	2.5	7	3	4.5	4.5	15	3	53	0	.	6	3	0	.	.	.	.	0	1	0	0	75.5	3	3	1	2
2679	7	6	1	2	52	2	77	154	32.4675	1	0	1	210	1	2	0	4	2	0	1	1	1	1	0.5	1	1	5	6.3	0	0	26	0	.	1	1	0	.	.	.	.	0	1	0	0	74.567	3	3	1	1
2680	7	7	1	1	48	2	65	166	23.5883	1	0	1	190	1	2	0	4	3	0	1	1	1	1	2.1	5	1	3.5	9.3	0	0	21	0	.	1	1	0	.	.	.	.	0	1	0	0	72.8	2	2	1	1
2681	7	8	1	2	68	2	61	157	24.7475	1	0	1	205	1	2	2	3	3	0	1	1	1	1	2.1	6	2	6.7	3.3	0	0	10	0	.	2	1	0	.	.	.	.	0	1	0	0	74.467	3	4	1	2
2682	7	9	1	1	71	2	60	161	23.1473	1	0	1	195	1	2	0	1	5	1	1	1	1	2	0.5	1	1	8.5	6	0	0	29	0	.	1	1	0	.	.	.	.	0	1	0	0	74.267	3	5	1	1
2683	7	10	1	1	65	2	54	155	22.4766	1	0	4	260	2	2	0	1	3	0	1	1	1	3	2.1	5	1	2	13	0	0	56	0	.	1	1	0	.	.	.	.	0	1	0	0	72.233	1	4	1	1
2685	7	12	1	1	69	2	62	161	23.9188	1	0	1	185	1	1	0	4	3	0	1	1	1	1	2	1	1	3.1	7	0	0	20	0	.	1	1	0	.	.	.	.	0	1	0	0	74.033	3	4	1	1
2686	7	13	1	1	70	2	81	168	28.699	1	0	1	200	1	1	0	4	3	0	1	1	1	1	2	1	1	2.5	10.5	0	0	19	0	.	1	1	0	.	.	.	.	0	1	0	0	73.1	2	5	1	1
2688	7	15	1	1	54	2	83	168	29.4076	1	0	1	230	1	2	0	1	3	0	1	3	1	1	1	1	1	3	5	0	0	17	0	.	1	1	0	.	.	.	.	0	1	0	0	67.1	3	3	1	1
2689	7	16	1	1	59	2	71	169	24.8591	.	0	1	235	3	1	2	2	3	0	1	1	1	3	4	7	3	5	10	0	0	31	0	.	3	2	0	.	.	.	.	0	1	0	0	72	2	3	1	2
2690	7	17	1	1	57	2	75	170	25.9516	3	0	1	200	4	2	3	1	5	1	2	1	2	2	8	7	3	2	4	15	3	30	0	.	6	3	0	.	.	.	.	0	1	1	1	9.433	3	3	2	2
2692	7	19	1	1	66	2	59	160	23.0469	1	0	4	207	1	2	0	4	2	0	1	1	1	1	2.5	5	1	2	11	0	0	32	0	.	1	1	0	.	.	.	.	0	1	0	0	73.033	1	4	1	1
2693	7	20	1	1	65	2	57	156	23.4221	1	0	1	145	1	2	0	3	2	0	1	1	1	1	1.5	1	1	9	2	0	0	36	0	.	1	1	0	.	.	.	.	0	1	0	0	67.2	3	4	1	1
2694	7	21	1	1	57	2	68	169	23.8087	1	0	1	215	3	2	3	1	3	0	1	1	1	1	3	7	3	5.8	1.5	3	2	38	0	.	5	3	0	.	.	.	.	0	1	0	0	71.967	3	3	1	2
2695	7	22	1	1	56	2	72	165	26.4463	1	0	1	180	3	2	1	2	3	0	2	2	2	1	4	6	2	4.8	3	4	2	44	0	.	4	2	0	.	.	.	.	0	1	0	0	18.233	3	3	1	2
2697	7	24	1	2	61	2	54	151	23.6832	1	0	1	170	1	2	0	3	5	1	1	1	1	2	0.5	1	1	5.5	7.5	0	0	42	0	.	1	1	0	.	.	.	.	0	0	0	0	66.333	3	4	1	1
2698	7	25	1	1	61	2	44	162	16.7657	1	0	1	135	1	2	0	4	3	0	1	1	1	1	2.2	5	1	7.6	3.3	0	0	20	0	.	1	1	0	.	.	.	.	0	1	0	0	67.4	3	4	1	1
2699	7	26	1	1	53	2	59	159	23.3377	1	0	1	125	2	2	2	1	3	0	2	3	2	1	1.5	6	2	4	1.5	2	1	38	0	.	3	2	0	.	.	.	.	0	0	0	0	68.6	3	3	1	2
2700	7	27	1	1	36	2	56	165	20.5693	1	0	1	160	1	2	0	1	2	0	1	1	1	1	2.5	5	1	4	3	0	0	53	0	.	1	1	0	.	.	.	.	0	1	0	0	72.3	3	1	1	1
2703	7	30	1	1	72	2	54.8	164	20.3748	6	0	1	190	6	2	3	5	4	1	2	1	2	2	7	9	4	6.5	0.7	28	3	65	0	.	7	3	0	.	.	.	.	0	1	1	1	8.133	3	5	2	4
2704	7	31	1	2	51	2	62.7	160	24.4922	2	0	4	230	4	2	4	5	5	1	1	1	1	2	15	8	4	3	2	0	0	46	0	.	4	2	0	.	.	.	.	0	1	1	1	21.167	4	3	3	3
2705	7	32	1	1	30	2	48	165	17.6309	2	0	4	188	3	2	0	1	3	0	1	1	1	1	4	1	1	8.5	6.5	0	0	32	0	.	1	1	0	.	.	.	.	0	1	0	0	66.467	2	1	1	1
2706	7	33	1	2	62	2	57	152	24.6711	3	0	1	215	1	2	0	5	4	1	2	1	2	2	10	5	1	3	6.5	13	3	32	0	.	4	2	3	.	.	.	.	0	1	0	0	72.567	3	4	3	1
2707	7	34	1	2	56	2	48	151	21.0517	1	0	1	130	4	2	3	1	4	1	1	1	1	3	5.7	8	4	2	5.5	6	2	27	0	.	6	3	0	.	.	.	.	0	1	0	0	71.7	3	3	2	3
2708	7	35	1	1	39	2	50	160	19.5313	1	0	1	175	3	2	3	2	6	1	1	1	1	1	2.5	7	3	2	7	6	2	29	0	.	5	3	0	.	.	.	.	0	1	0	0	66.867	3	1	1	2
2710	7	37	1	1	60	2	54	160	21.0938	1	0	1	170	4	2	0	2	5	1	1	1	1	2	3	5	1	5	5.5	0	0	49	0	.	1	1	0	.	.	.	.	0	1	0	0	66.7	3	4	1	1
2712	7	39	1	1	47	2	68	177	21.7051	1	0	1	170	1	2	0	1	4	1	1	1	1	3	2	5	1	3.5	4	0	0	46	0	.	1	1	0	.	.	.	.	0	1	0	0	69.9	3	2	1	1
2713	7	40	1	1	67	2	76	165	27.9155	1	0	1	210	1	2	0	3	4	1	2	1	2	2	4.3	5	1	2	4	3	2	17	0	.	3	2	0	.	.	.	.	0	1	0	0	67.867	2	4	1	1
2715	7	42	1	1	43	2	48	153	20.5049	1	0	1	150	1	2	0	1	5	1	1	1	1	2	0.5	1	1	4	7.5	0	0	56	0	.	1	1	0	.	.	.	.	0	1	0	0	66.633	3	2	1	1
2716	7	43	1	1	68	2	51	164	18.9619	6	0	1	127	4	2	3	1	4	1	1	1	1	3	3.8	8	4	2.5	0.6	10	3	57	0	.	7	3	0	.	.	.	.	0	1	0	0	66.467	3	4	1	3
2718	7	45	1	2	52	2	44	159	17.4044	1	0	1	145	1	2	0	2	4	1	1	1	1	3	2.5	5	1	2.7	5.5	0	0	43	0	.	1	1	0	.	.	.	.	0	1	0	0	69.467	3	3	1	1
2719	7	46	1	1	64	2	59	162	22.4813	4	0	4	188	3	1	4	1	4	1	2	1	2	3	5	8	4	3	3	2	1	15	0	.	5	3	0	.	.	.	.	0	1	0	0	40.8	1	4	2	3
2720	7	47	1	2	62	2	60	156	24.6548	1	0	1	155	1	2	0	4	2	0	1	1	1	1	2	1	1	4.7	4	0	0	45	0	.	1	1	0	.	.	.	.	0	1	0	0	67.033	3	4	1	1
2722	7	49	1	2	53	2	71	165	26.079	2	0	1	155	4	2	2	2	3	0	1	1	1	1	7	6	2	3.5	1.2	0	0	34	0	.	2	1	0	.	.	.	.	0	1	0	0	67.333	3	3	2	2
2724	7	51	2	2	71	2	51	148	23.2834	1	0	4	197	1	2	0	1	2	0	1	1	1	1	4	5	1	3	12	0	0	39	0	.	1	1	0	.	.	.	.	0	1	0	0	66.967	1	5	1	1
2725	7	52	2	1	63	2	69	166	25.0399	4	0	4	275	5	2	3	1	4	1	2	3	2	2	8.3	8	4	2	7	9	3	42	0	.	7	3	0	.	.	.	.	0	1	1	1	19.2	1	4	2	3
2729	7	56	2	1	59	2	71	169	24.8591	1	0	1	150	1	1	0	4	5	1	1	1	1	2	2.2	1	1	2	4	0	0	24	0	.	1	1	0	.	.	.	.	0	1	0	0	69.5	3	3	1	1
2730	7	57	2	1	63	2	71	166	25.7657	2	0	1	150	1	2	2	4	2	0	1	1	1	1	2.8	6	2	3	3.7	0	0	49	0	.	2	1	0	.	.	.	.	0	1	0	0	18.7	3	4	1	2
2732	7	59	2	1	66	2	57	166	20.6852	1	0	1	160	1	2	0	1	3	0	1	1	1	1	2	5	1	3.2	8.2	0	0	48	0	.	1	1	0	.	.	.	.	0	1	0	0	60.8	2	4	1	1
2733	7	60	2	2	67	2	50	151	21.9289	2	0	1	160	4	2	2	1	4	1	2	1	2	2	5.2	8	4	1.5	1.2	5	2	64	0	.	6	3	0	.	.	.	.	0	1	0	0	66.7	3	4	2	3
2735	7	62	2	1	39	2	59	170	20.4152	1	0	1	125	1	2	0	2	5	1	1	1	1	2	2.7	1	1	3.5	6.2	0	0	35	0	.	1	1	0	.	.	.	.	0	1	0	0	61.333	3	1	1	1
2736	7	63	2	1	75	2	53	161	20.4467	2	0	1	110	4	2	0	1	3	0	1	3	1	1	3	5	1	3	5.5	0	0	27	0	.	1	1	0	.	.	.	.	0	1	0	0	69.833	3	5	1	1
2737	7	64	2	1	48	2	61	165	22.4059	4	0	4	235	6	2	3	1	3	0	2	1	2	1	8	8	4	1	2	5	2	35	0	.	6	3	0	.	.	.	.	0	1	1	1	16.833	2	2	2	3
2738	7	65	2	1	69	2	49	162	18.6709	4	0	1	180	5	2	2	1	5	1	2	3	2	2	10	8	4	1	1	9	3	65	0	.	7	3	0	.	.	.	.	0	1	0	0	50.133	3	4	3	3
2739	7	66	2	2	76	2	58	147	26.8407	1	0	1	155	1	2	0	1	2	0	1	1	1	1	2	1	1	2.5	5	0	0	24	0	.	1	1	0	.	.	.	.	0	1	0	0	68.8	3	5	1	1
2740	7	67	2	1	63	2	65	169	22.7583	1	0	1	110	1	1	0	4	3	0	1	1	1	1	0.2	1	1	1	4.5	0	0	7	0	.	1	1	0	.	.	.	.	0	1	0	0	58.3	3	4	1	1
2742	7	69	2	1	60	2	69	165	25.3444	1	0	1	180	1	2	0	1	5	1	1	1	1	2	1.2	5	1	1	10	0	0	31	0	.	1	1	0	.	.	.	.	0	1	0	0	65.533	2	4	1	1
2745	7	72	2	2	63	2	65	154	27.4077	2	0	4	199	2	2	2	4	3	0	1	1	1	1	2.8	6	2	1	15	0	0	52	0	.	2	1	2	.	.	.	.	0	1	1	0	2.667	1	4	1	2
2746	7	73	2	2	44	2	53	157	21.5019	2	0	4	159	3	2	4	1	4	1	2	1	2	3	6.5	8	4	0.6	8.6	12	3	41	0	.	7	3	0	.	.	.	.	0	1	0	1	68.6	1	2	2	3
2747	7	74	2	1	66	2	67	168	23.7387	4	0	1	120	2	2	2	3	3	0	1	1	1	1	3.2	6	2	4.5	2.5	0	0	21	0	.	2	1	0	.	.	.	.	0	1	0	0	67.9	3	4	1	2
2748	7	75	2	1	72	2	56	168	19.8413	1	0	1	115	4	2	0	1	5	1	1	1	1	2	1.2	5	1	2.5	6	0	0	53	0	.	1	1	0	.	.	.	.	0	1	0	0	66.6	3	5	1	1
2749	7	76	2	1	48	2	58	167	20.7967	3	0	1	155	4	2	3	3	4	1	2	1	2	3	10	8	4	2	3	13	3	47	0	.	7	3	0	.	.	.	.	0	1	1	1	22.967	2	2	3	3
2750	7	77	2	1	63	2	58	168	20.5499	1	0	1	150	1	2	0	3	3	0	1	1	1	1	2	5	1	5.5	4	0	0	37	0	.	1	1	0	.	.	.	.	0	1	0	0	66.333	3	4	1	1
2751	7	78	2	2	41	2	60	164	22.3081	2	0	4	295	5	2	3	1	5	1	1	1	1	2	6.2	8	4	1.5	3.5	0	0	61	0	.	4	2	1	.	.	.	.	0	1	0	0	47.8	2	2	2	3
2752	7	79	2	1	64	2	53	166	19.2336	1	0	1	115	1	2	0	1	3	0	1	1	1	1	1.8	1	1	3.8	6	0	0	29	0	.	1	1	0	.	.	.	.	0	1	0	0	66.7	3	4	1	1
2754	7	81	2	1	54	2	60	168	21.2585	3	0	1	178	3	2	3	1	2	0	1	1	1	1	2.8	6	2	1.8	6.8	0	0	45	0	.	2	1	0	.	.	.	.	0	1	0	0	60.567	3	3	1	2
2756	7	83	2	1	67	2	83	174	27.4145	1	0	1	219	1	1	0	1	4	1	1	1	1	3	1.3	5	1	4	5.5	0	0	13	0	.	1	1	2	.	.	.	.	0	1	1	1	26.8	3	4	1	1
2757	7	84	2	2	66	2	58	158	23.2335	1	0	1	145	1	2	0	4	4	1	2	1	2	3	3.6	5	1	3.3	4.3	0	0	44	0	.	1	1	0	.	.	.	.	0	1	1	1	27	3	4	1	1
2758	7	85	2	2	63	2	57	157	23.1247	1	0	1	145	1	2	0	3	4	1	1	1	1	3	2.8	5	1	6.5	5.5	0	0	38	0	.	1	1	2	.	.	.	.	0	1	0	0	67.9	3	4	1	1
2760	7	87	2	1	57	2	65	168	23.03	1	0	1	85	1	2	0	1	3	0	2	1	2	1	4	5	1	4.6	1.2	0	0	36	0	.	1	1	0	.	.	.	.	0	1	0	0	66.6	3	3	1	1
2762	7	89	2	2	68	2	52	155	21.6441	1	0	1	100	1	1	0	4	2	0	1	1	1	1	2	1	1	6	1.5	0	0	21	0	.	1	1	0	.	.	.	.	0	1	0	0	65.867	3	4	1	1
2763	7	90	2	1	63	2	73	167	26.1752	1	0	1	155	1	2	0	2	3	0	1	1	1	1	2.5	1	1	5	6	0	0	16	0	.	1	1	0	.	.	.	.	0	1	0	0	60.167	3	4	1	1
2764	7	91	2	1	64	2	56	166	20.3223	1	0	1	125	1	2	0	1	2	0	1	1	1	1	2.1	1	1	1.4	4	0	0	66	0	.	1	1	0	.	.	.	.	0	1	0	0	60.167	3	4	1	1
2765	7	92	2	2	67	2	46	147	21.2874	2	0	1	155	4	2	2	2	3	0	1	1	1	1	5	8	4	4	1.5	0	0	42	0	.	4	2	0	.	.	.	.	0	1	0	0	67.2	3	4	2	3
2767	7	94	2	1	46	2	64	164	23.7954	1	0	1	145	1	2	0	1	4	1	1	1	1	3	1	1	1	2	6.5	0	0	28	0	.	1	1	0	.	.	.	.	0	1	0	0	60.9	3	2	1	1
2768	7	95	2	2	49	2	47.7	157	19.3517	1	0	1	120	1	1	0	3	4	1	1	1	1	2	1	5	1	4	12	0	0	25	0	.	1	1	0	.	.	.	.	0	1	0	0	54.833	2	2	1	1
2772	7	99	2	1	71	2	61	162	23.2434	1	0	1	165	1	2	0	1	3	0	1	1	1	1	2.5	5	1	5.5	2.5	0	0	53	0	.	1	1	0	.	.	.	.	0	1	0	0	42.2	3	5	1	1
2773	7	100	2	1	64	2	74	170	25.6055	1	0	1	205	3	2	3	4	3	0	2	1	2	3	2	5	1	2.5	8	1	1	58	0	.	2	1	9	.	.	.	.	0	1	0	0	67.1	2	4	1	1
2774	7	101	3	1	54	2	70	166	25.4028	1	0	1	185	1	2	0	1	3	0	1	1	1	1	2.6	1	1	5	2.5	0	0	91	0	.	1	1	0	.	.	.	.	0	1	0	0	66.267	3	3	1	1
2776	7	103	3	2	43	2	51.5	149.5	23.0422	1	0	1	165	1	1	0	2	5	1	1	1	1	2	1.7	1	1	2.2	13.5	0	0	26	0	.	1	1	2	.	.	.	.	0	1	0	0	65.233	2	2	1	1
2778	7	105	3	1	60	2	59	158	23.634	1	0	1	155	2	2	0	1	2	0	1	1	1	1	1.8	1	1	1.5	5.5	0	0	42	0	.	1	1	0	.	.	.	.	0	1	0	0	61.333	3	4	1	1
2779	7	106	3	1	50	2	103	181	31.4398	1	0	1	180	1	1	0	2	2	0	1	1	1	1	3.3	5	1	4.8	4.4	0	0	26	0	.	1	1	0	.	.	.	.	0	1	0	0	67.167	3	3	1	1
2780	7	107	3	1	44	2	63	165	23.1405	3	0	4	210	4	2	3	4	4	1	1	3	1	2	4.5	8	4	0.6	10.6	0	0	42	0	.	4	2	0	.	.	.	.	0	1	0	0	61.267	1	2	1	3
2783	7	110	3	1	68	2	52	160	20.3125	1	0	1	130	1	2	0	3	3	0	1	3	1	1	4	1	1	3	5.6	0	0	64	0	.	1	1	0	.	.	.	.	0	1	0	0	64.567	3	4	1	1
2784	7	111	3	2	70	2	58	162	22.1003	2	0	1	145	5	2	3	4	3	0	2	3	2	1	3.4	8	4	2.5	8.5	4	2	71	0	.	6	3	0	.	.	.	.	0	1	0	0	59.967	2	5	1	3
2785	7	112	3	1	74	2	65.8	161	25.3848	3	0	1	165	3	2	2	3	6	1	2	1	2	1	3.7	6	2	2	8	2	1	68	0	.	3	2	2	.	.	.	.	0	0	0	0	65.033	3	5	1	2
2786	7	113	3	2	43	2	56	154	23.6128	1	0	1	140	3	2	3	3	4	1	1	1	1	2	3.5	7	3	4.5	8.5	1	1	37	0	.	4	2	0	.	.	.	.	0	1	0	0	66.7	3	2	1	2
2787	7	114	3	2	44	2	67	153	28.6215	1	0	1	205	2	2	3	2	5	1	1	3	1	2	2	6	2	1.5	12	0	0	62	0	.	2	1	0	.	.	.	.	0	1	0	0	61.833	2	2	1	2
2788	7	115	3	1	72	2	81	174	26.7539	2	0	1	135	3	1	0	3	3	0	2	3	2	1	2.5	5	1	2.5	3	1	1	49	0	.	2	1	0	.	.	.	.	0	1	0	0	54.733	3	5	1	1
2794	7	121	3	1	66	2	65	165	23.8751	1	0	1	115	3	2	0	1	2	0	1	1	1	1	1.5	1	1	3.1	5	0	0	51	0	.	1	1	0	.	.	.	.	0	1	0	0	60.767	3	4	1	1
2795	7	122	3	1	69	2	51	165	18.7328	1	0	1	85	1	1	0	4	2	0	1	1	1	1	7	1	1	2.5	5.5	0	0	15	0	.	1	1	0	.	.	.	.	0	0	0	0	65.033	3	4	2	1
2797	7	124	3	2	61	2	46	150	20.4444	3	0	4	210	3	2	0	4	5	1	1	3	1	2	2	1	1	4	9	0	0	76	0	.	1	1	0	.	.	.	.	0	0	0	0	65.467	2	4	1	1
2798	7	125	3	1	60	2	70	170	24.2215	1	0	1	170	1	2	0	2	4	1	1	3	1	3	3.5	1	1	7.5	1.5	0	0	40	0	.	1	1	0	.	.	.	.	0	1	0	0	61.967	3	4	1	1
2800	7	127	3	1	60	2	63	167	22.5896	4	0	1	145	3	2	0	1	5	1	1	1	1	2	3.2	1	1	1.5	9.5	0	0	30	0	.	1	1	0	.	.	.	.	0	1	1	0	55.7	3	4	1	1
2801	7	128	3	2	49	2	60	150	26.6667	3	0	1	150	3	2	3	1	4	1	2	1	2	2	4.3	8	4	1.7	6.5	12	3	49	0	.	7	3	0	.	.	.	.	0	1	0	0	61.267	2	2	1	3
2803	7	130	3	1	54	2	70	174	23.1206	4	0	1	220	4	2	0	1	3	0	1	3	1	1	5.4	1	1	1.8	4.3	0	0	39	0	.	1	1	0	.	.	.	.	0	1	0	0	61.633	3	3	2	1
2807	7	134	3	1	60	2	69	166	25.0399	2	0	1	190	3	2	0	1	3	0	1	1	1	3	4.6	5	1	1.5	3	1	1	38	0	.	2	1	2	.	.	.	.	0	1	0	0	60.8	3	4	1	1
2808	7	135	3	2	64	2	61	152	26.4024	1	0	1	175	4	2	0	1	4	1	2	3	2	3	4.3	5	1	8.5	3.2	1	1	41	0	.	2	1	0	.	.	.	.	0	1	0	0	40.667	3	4	1	1
2809	7	136	3	2	41	2	60	158	24.0346	2	0	4	210	4	2	3	1	3	0	1	1	1	1	3.2	7	3	1	13	3	2	52	0	.	5	3	0	.	.	.	.	0	1	0	0	60.8	1	2	1	2
2810	7	137	3	2	54	2	58	160	22.6563	1	0	1	125	1	2	0	1	5	1	1	1	1	2	2.7	1	1	1.8	8.2	0	0	44	0	.	1	1	0	.	.	.	.	0	1	0	0	61.033	3	3	1	1
2812	7	139	3	1	48	2	60	175	19.5918	2	0	1	170	4	2	3	2	4	1	2	2	2	1	4	8	4	2	4.5	12	3	64	0	.	7	3	0	.	.	.	.	0	1	1	1	23.7	3	2	1	3
2813	7	140	3	1	43	2	58	175	18.9388	1	0	1	165	4	2	3	2	5	1	2	3	2	2	4.3	8	4	2	0.2	7	3	55	0	.	7	3	0	.	.	.	.	0	1	0	0	62.667	2	2	1	3
2814	7	141	3	1	57	2	35	149	15.7651	1	0	1	100	2	2	0	2	3	0	1	1	1	1	5.4	1	1	3.2	1.6	0	0	97	0	.	1	1	0	.	.	.	.	0	1	0	0	33.333	3	3	2	1
2817	7	144	3	1	46	2	61	171	20.8611	1	0	1	135	1	2	0	2	3	0	1	1	1	1	2.3	5	1	4	3.5	0	0	48	0	.	1	1	0	.	.	.	.	0	1	0	0	60.333	3	2	1	1
2818	7	145	3	2	69	2	59.5	153.5	25.2523	1	0	1	120	1	2	0	1	5	1	1	1	1	2	2.4	1	1	6.2	4.7	0	0	30	0	.	1	1	0	.	.	.	.	0	1	0	0	25.167	3	4	1	1
2821	7	148	3	1	59	2	53	158	21.2306	3	0	1	145	3	2	1	4	5	1	2	1	2	2	4.5	6	2	6	2.5	1	1	42	0	.	3	2	0	.	.	.	.	0	1	0	0	54.3	3	3	1	2
2823	7	150	3	1	43	2	60	164	22.3081	1	0	1	125	1	2	0	4	5	1	1	3	1	2	3.2	1	1	4.5	3	0	0	31	0	.	1	1	0	.	.	.	.	0	1	0	0	62.133	3	2	1	1
2824	7	151	3	2	69	2	39	138	20.4789	1	0	1	170	1	2	0	2	3	0	1	3	1	1	3.7	1	1	0.8	3.2	0	0	36	0	.	1	1	2	.	.	.	.	0	1	0	0	54.433	3	4	1	1
2825	7	152	3	1	70	2	50	158	20.0288	4	0	1	170	5	2	2	4	3	0	2	1	2	1	6	7	3	4.5	1.5	7	3	53	0	.	6	3	0	.	.	.	.	0	0	0	0	60.633	3	5	2	2
2827	7	154	3	2	38	2	51.5	165	18.9164	1	0	1	110	1	2	0	4	3	0	1	1	1	1	2	1	1	2.8	6	0	0	57	0	.	1	1	0	.	.	.	.	0	1	0	0	60.4	3	1	1	1
2828	7	155	3	2	66	2	50.5	147	23.3699	2	0	1	180	2	1	0	2	2	0	1	1	1	1	0.8	1	1	10	2.5	0	0	15	0	.	1	1	0	.	.	.	.	0	1	0	0	61.1	3	4	1	1
2829	7	156	3	1	68	2	81	171	27.7008	1	0	1	150	2	2	3	3	3	0	1	1	1	1	2.5	7	3	3.5	7.5	0	0	37	0	.	3	2	0	.	.	.	.	0	1	0	0	60.633	3	4	1	2
2832	7	159	3	1	60	2	66	168	23.3844	4	0	4	240	4	2	3	1	4	1	2	1	2	2	3.2	8	4	1.5	12.7	9	3	46	0	.	7	3	0	.	.	.	.	0	1	0	0	42.533	1	4	1	3
2833	7	160	3	2	72	2	45	141	22.6347	5	0	1	160	6	2	2	1	6	1	2	1	2	1	11.5	9	4	2.2	2	6	2	31	0	.	7	3	0	.	.	.	.	0	1	0	0	57.9	3	5	3	4
2835	7	162	3	1	55	2	78	169	27.31	1	0	1	150	2	2	0	3	4	1	1	3	1	2	1.7	1	1	4.7	7.9	0	0	62	0	.	1	1	0	.	.	.	.	0	1	0	0	62.267	3	3	1	1
2836	7	163	3	1	70	2	52	147.5	23.9012	1	0	1	119	1	2	0	4	3	0	1	1	1	1	1.4	1	1	8.8	2	0	0	61	0	.	1	1	0	.	.	.	.	0	1	0	0	59.7	3	5	1	1
2837	7	164	3	2	63	2	65	152	28.1337	1	0	1	130	2	2	0	3	3	0	1	1	1	3	4.6	5	1	6.8	4.1	0	0	38	0	.	1	1	0	.	.	.	.	0	1	0	0	59.7	3	4	1	1
2841	7	168	3	1	48	2	68	168	24.093	1	0	1	100	1	1	0	1	5	1	1	1	1	2	1	1	1	3.5	4	0	0	21	0	.	1	1	0	.	.	.	.	0	1	0	0	60.867	3	2	1	1
2842	7	169	3	1	53	2	60	170	20.7612	1	0	1	120	2	1	2	1	3	0	1	1	1	1	1.8	8	4	2.7	4.5	0	0	5	0	.	4	2	0	.	.	.	.	0	1	0	0	60.267	3	3	1	3
2845	7	172	3	2	74	2	55	150	24.4444	1	0	1	120	1	1	2	3	3	0	1	1	1	1	1.2	5	1	5	2.5	0	0	23	0	.	1	1	0	.	.	.	.	0	1	0	0	52.933	3	5	1	1
2847	7	174	3	2	60	2	47	148.5	21.313	1	0	1	120	1	2	0	1	5	1	1	3	1	2	2.3	1	1	4	4.5	0	0	46	0	.	1	1	0	.	.	.	.	0	1	0	0	62.033	3	4	1	1
2848	7	175	3	2	65	2	49	145	23.3056	1	0	1	194	1	2	0	3	3	0	1	1	1	1	0.6	1	1	10	1.5	0	0	30	0	.	1	1	0	.	.	.	.	0	1	0	0	61.433	3	4	1	1
2850	7	177	3	1	50	2	54	155	22.4766	1	0	1	120	1	2	0	1	5	1	1	1	1	2	1.6	5	1	0.7	7.7	0	0	67	0	.	1	1	0	.	.	.	.	0	1	0	1	60.633	2	3	1	1
2851	7	178	3	1	57	2	65	165	23.8751	5	0	1	198	4	2	3	1	4	1	2	1	2	3	5	7	3	1	0.5	2	1	50	0	.	4	2	0	.	.	.	.	0	1	0	0	60.733	3	3	2	2
2852	7	179	3	1	57	2	72	161	27.7767	1	0	1	150	1	2	0	2	3	0	1	1	1	1	2.2	1	1	7.5	1.5	0	0	51	0	.	1	1	0	.	.	.	.	0	1	0	0	60.967	3	3	1	1
2853	7	180	3	1	77	2	65	165	23.8751	4	0	1	120	4	1	1	1	3	0	1	1	1	1	6.5	6	2	3	1	0	0	29	0	.	2	1	0	.	.	.	.	0	1	1	0	8.867	3	5	2	2
2854	7	181	3	1	57	2	58	174	19.1571	1	0	1	120	1	2	0	2	2	0	1	1	1	1	1.5	1	1	5.5	2.5	0	0	26	0	.	1	1	0	.	.	.	.	0	1	0	0	47.033	3	3	1	1
2856	7	183	3	1	42	2	78	174	25.763	1	0	4	180	3	2	0	1	5	1	1	1	1	2	3.5	1	1	3	12	0	0	34	0	.	1	1	0	.	.	.	.	0	1	0	0	47.967	1	2	1	1
2857	7	184	3	1	68	2	72	168	25.5102	1	0	1	130	1	2	0	2	6	1	1	1	1	3	1.4	5	1	5	2.5	0	0	32	0	.	1	1	0	.	.	.	.	0	1	0	0	60.633	3	4	1	1
2858	7	185	3	1	68	2	52	156	21.3675	1	0	1	110	1	1	0	2	2	0	1	1	1	1	2.2	1	1	2.5	1.2	0	0	23	0	.	1	1	0	.	.	.	.	0	1	0	0	61.033	3	4	1	1
2859	7	186	3	1	50	2	63	168	22.3214	1	0	1	140	2	2	0	2	3	0	2	1	2	1	5	5	1	4.5	6	1	1	37	0	.	2	1	0	.	.	.	.	0	1	0	0	60.5	3	3	2	1
2862	7	189	3	1	70	2	52	154	21.9261	3	0	4	150	5	2	3	3	4	1	2	1	2	2	7	8	4	1.5	12.5	5	2	29	0	.	6	3	0	.	.	.	.	0	1	1	0	45.9	1	5	2	3
2863	7	190	3	2	67	2	50	149	22.5215	1	0	1	120	2	2	2	1	3	0	2	1	2	1	3.5	5	1	5.3	3.5	0	0	47	0	.	1	1	0	.	.	.	.	0	1	0	0	60.5	3	4	1	1
2864	7	191	3	2	63	2	59	151	25.8761	2	0	1	180	1	2	1	1	4	1	2	1	2	3	6.5	5	1	5	3	2	1	36	0	.	2	1	2	.	.	.	.	0	1	0	0	60.433	3	4	2	1
2868	7	195	3	1	61	2	68	174	22.46	1	0	1	180	1	2	0	3	3	0	1	1	1	1	3	5	1	8	1.2	0	0	28	0	.	1	1	0	.	.	.	.	0	1	0	0	60.1	3	4	1	1
2869	7	196	3	1	68	2	73	161	28.1625	1	0	4	175	5	2	3	1	4	1	2	3	2	2	5.5	8	4	1.5	8.5	1	1	48	0	.	5	3	0	.	.	.	.	0	1	1	1	19.933	1	4	2	3
2870	7	197	3	2	61	2	41.5	138	21.7916	2	0	1	150	3	2	2	1	4	1	1	3	1	2	4.2	6	2	5	1	0	0	38	0	.	2	1	0	.	.	.	.	0	1	0	0	57.967	3	4	1	2
2871	7	198	3	1	53	2	83	163	31.2394	1	0	1	150	1	2	0	1	3	0	1	3	1	1	1.8	1	1	3	7.5	0	0	38	0	.	1	1	0	.	.	.	.	0	1	0	0	55.833	3	3	1	1
2872	7	199	3	1	71	2	57	156	23.4221	1	0	1	161	4	2	2	3	3	0	2	1	2	3	6	8	4	6.5	1	7	3	62	0	.	7	3	0	.	.	.	.	0	1	0	0	60.433	3	5	2	3
2873	7	200	3	1	78	2	68	158	27.2392	1	0	1	150	3	2	3	1	4	1	2	1	2	2	4	6	2	1.5	8	1	1	19	0	.	3	2	0	.	.	.	.	0	1	0	0	59.767	2	5	1	2
2874	7	201	4	2	56	2	53	150	23.5556	1	0	1	120	1	2	0	2	5	1	1	1	1	2	3.2	5	1	4.5	3.2	0	0	30	0	.	1	1	0	.	.	.	.	0	1	0	0	44.467	3	3	1	1
2875	7	202	4	1	72	2	72	174	23.7812	1	0	4	240	3	2	3	2	5	1	1	1	1	2	5.5	6	2	1.5	7.5	0	0	46	0	.	2	1	0	.	.	.	.	0	1	0	0	54.567	2	5	2	2
2876	7	203	4	1	76	2	51	153	21.7865	4	0	1	150	4	2	2	1	3	0	1	1	1	1	2.5	6	2	3.2	1.3	0	0	32	0	.	2	1	0	.	.	.	.	0	1	0	0	56.5	3	5	1	2
2877	7	204	4	2	57	2	62	154	26.1427	1	0	1	150	1	2	0	3	3	0	1	1	1	3	1.2	1	1	4	6.2	0	0	30	0	.	1	1	0	.	.	.	.	0	1	0	0	57.167	3	3	1	1
2878	7	205	4	1	35	2	71.5	171	24.452	1	0	1	90	2	1	0	1	3	0	1	1	1	1	1.5	5	1	3.5	3	0	0	8	0	.	1	1	0	.	.	.	.	0	0	1	0	25.067	3	1	1	1
2879	7	206	4	1	69	2	51	150	22.6667	1	0	1	150	1	2	0	3	2	0	1	1	1	1	2.8	1	1	1.2	2	0	0	13	0	.	1	1	0	.	.	.	.	0	1	0	0	58.867	3	4	1	1
2880	7	207	4	1	76	2	55	159	21.7555	4	0	1	140	5	2	2	1	4	1	2	3	2	3	7.5	8	4	2.7	2.5	12	3	63	0	.	7	3	0	.	.	.	.	0	1	0	0	49.9	3	5	2	3
2882	7	209	4	1	55	2	68	170	23.5294	1	0	1	140	4	2	2	2	3	0	2	3	2	1	3	6	2	3.5	4	18	3	72	0	.	5	3	0	.	.	.	.	0	1	1	1	28.8	3	3	1	2
2883	7	210	4	2	45	2	51.5	156	21.1621	2	0	1	140	3	2	3	1	4	1	2	3	2	3	3.2	6	2	2.5	5	3	2	22	0	.	4	2	0	.	.	.	.	0	1	0	0	55.433	3	2	1	2
2885	7	212	4	1	68	2	77	167	27.6095	3	0	1	170	3	2	0	1	3	0	1	1	1	1	2.5	1	1	1	7.5	0	0	58	0	.	1	1	0	.	.	.	.	0	1	0	0	54.7	2	4	1	1
2888	7	215	4	1	44	2	61	160	23.8281	1	0	1	150	3	2	0	1	4	1	1	1	1	3	2	5	1	1.5	4	0	0	40	0	.	1	1	0	.	.	.	.	0	1	0	0	36.367	3	2	1	1
2889	7	216	4	1	52	2	69	171	23.597	1	0	1	120	3	2	0	1	3	0	1	1	1	1	3.5	1	1	6	0.5	0	0	34	0	.	1	1	0	.	.	.	.	0	1	0	0	53.4	3	3	1	1
2890	7	217	4	1	68	2	60	157	24.3418	1	0	1	85	1	1	0	3	3	0	1	1	1	1	2.2	1	1	7.5	3.5	0	0	16	0	.	1	1	0	.	.	.	.	0	1	0	0	42.967	3	4	1	1
2891	7	218	4	1	56	2	83	173	27.7323	1	0	1	165	3	2	3	3	4	1	1	1	1	2	6.5	6	2	6	3.5	0	0	31	0	.	2	1	0	.	.	.	.	0	1	0	0	53.867	3	3	2	2
2892	7	219	4	1	26	2	92	181	28.0822	1	0	1	180	4	2	0	1	4	1	1	3	1	3	3	1	1	1.5	4	0	0	28	0	.	1	1	0	.	.	.	.	0	1	0	0	58.033	3	1	1	1
2893	7	220	4	1	47	2	75	178	23.6713	1	0	1	140	1	2	0	1	5	1	1	3	1	2	2	1	1	4	2	0	0	29	0	.	1	1	0	.	.	.	.	0	1	0	0	55.367	3	2	1	1
2895	7	222	4	1	54	2	70	169	24.5089	4	0	1	160	6	2	2	1	3	0	2	1	2	3	5.5	6	2	2	3	3	2	48	0	.	4	2	0	.	.	.	.	0	1	0	0	55	3	3	2	2
2896	7	223	4	2	72	2	47	150	20.8889	1	0	1	100	1	2	0	1	3	0	1	1	1	1	3.3	1	1	2.3	5	0	0	54	0	.	1	1	0	.	.	.	.	0	1	0	0	13.167	2	5	1	1
2897	7	224	4	1	54	2	62	167	22.231	2	0	4	152	5	2	3	4	4	1	2	1	2	2	5	6	2	2	13.8	8	3	75	0	.	6	3	0	.	.	.	.	0	1	0	0	55.267	1	3	2	2
2898	7	225	4	2	62	2	59	147	27.3034	4	0	4	160	6	2	1	4	4	1	2	3	2	3	5	7	3	1	10	9	3	38	0	.	6	3	0	.	.	.	.	0	0	0	0	2.933	1	4	2	2
2899	7	226	4	1	72	2	67	169	23.4586	1	0	1	125	1	2	0	4	2	0	1	1	1	1	3	5	1	2.8	5.5	0	0	29	0	.	1	1	0	.	.	.	.	0	1	0	0	52.967	3	5	1	1
2900	7	227	4	2	70	2	46	145	21.8787	1	0	1	123	1	2	0	1	2	0	1	1	1	1	2.2	1	1	3	3	0	0	47	0	.	1	1	0	.	.	.	.	0	1	0	0	57.4	3	5	1	1
2901	7	228	4	1	47	2	79	178	24.9337	1	0	1	195	1	2	0	1	2	0	1	3	1	1	1.5	1	1	7.2	3	0	0	22	0	.	1	1	0	.	.	.	.	0	0	0	0	55.867	3	2	1	1
2903	7	230	4	1	67	2	62	171	21.2031	3	0	1	130	2	2	2	3	4	1	2	1	2	3	2.5	7	3	3.3	3.2	3	2	22	0	.	5	3	0	.	.	.	.	0	1	0	0	55.267	3	4	1	2
2904	7	231	4	1	53	2	56	169	19.6072	1	0	1	135	1	2	0	1	6	1	1	1	1	.	2	5	1	1.2	7	0	0	67	0	.	1	1	0	.	.	.	.	0	1	0	0	55.733	2	3	1	1
2905	7	232	4	1	63	2	70	167	25.0995	1	0	1	200	1	1	0	2	5	1	1	1	1	2	3.5	1	1	3.2	5	0	0	21	0	.	1	1	0	.	.	.	.	0	1	0	0	55.2	3	4	1	1
2906	7	233	4	2	64	2	57	154	24.0344	1	0	1	130	2	2	0	1	4	1	1	1	1	3	2	1	1	0.8	5.8	0	0	32	0	.	1	1	0	.	.	.	.	0	1	0	0	55.867	3	4	1	1
2909	7	236	4	2	48	2	57	157	23.1247	1	0	1	120	3	2	3	3	4	1	1	1	1	2	2.5	6	2	3.5	5.2	0	0	36	0	.	2	1	0	.	.	.	.	0	1	0	0	54.733	3	2	1	2
2910	7	237	4	1	70	2	67	162.5	25.3728	1	0	1	85	1	1	0	1	3	0	1	1	1	1	1.3	5	1	3	2.4	0	0	33	0	.	1	1	0	.	.	.	.	0	1	0	0	56.6	3	5	1	1
2911	7	238	4	1	41	2	62	170	21.4533	1	0	1	120	3	2	0	2	3	0	1	3	1	1	1.7	5	1	4.5	5	0	0	53	0	.	1	1	2	.	.	.	.	0	1	0	0	56.533	3	2	1	1
2913	7	240	4	1	48	2	79	175	25.7959	1	0	1	115	2	1	0	4	4	1	1	3	1	3	2.2	5	1	1.8	7	0	0	61	0	.	1	1	0	.	.	.	.	0	1	0	0	55.3	2	2	1	1
2914	7	241	4	1	49	2	70	165	25.7117	1	0	1	155	6	2	3	4	6	1	1	3	1	.	4.1	7	3	2	3.4	0	0	86	0	.	3	2	0	.	.	.	.	0	1	1	1	30.467	2	2	1	2
2915	7	242	4	1	56	2	72	176	23.2438	1	0	1	138	3	2	0	1	5	1	1	3	1	2	3	5	1	1	5	0	0	23	0	.	1	1	0	.	.	.	.	0	0	0	0	54.567	2	3	1	1
2917	7	244	4	1	57	2	71	170	24.5675	1	0	1	125	1	2	0	2	3	0	1	3	1	1	0.5	1	1	1.7	8.7	0	0	33	0	.	1	1	0	.	.	.	.	0	1	0	0	54.933	2	3	1	1
2919	7	246	4	1	62	2	92	173	30.7394	1	0	1	150	1	1	0	1	3	0	1	1	1	3	3.6	1	1	6	5	0	0	21	0	.	1	1	0	.	.	.	.	0	1	0	0	54.633	2	4	1	1
2920	7	247	4	2	57	2	55	148	25.1096	1	0	1	150	1	2	0	4	5	1	1	1	1	2	3.6	1	1	2	6.2	0	0	50	0	.	1	1	0	.	.	.	.	0	1	0	0	54.267	2	3	1	1
2921	7	248	4	1	62	2	73	180	22.5309	1	0	1	165	2	2	0	2	4	1	1	1	1	2	3.2	1	1	5.8	2.3	0	0	38	0	.	1	1	0	.	.	.	.	0	1	0	0	55.967	3	4	1	1
2922	7	249	4	1	64	2	70	176	22.5981	4	0	1	150	5	2	3	1	4	1	2	3	2	3	4.5	8	4	2	2.5	2	1	34	0	.	5	3	0	.	.	.	.	0	1	0	0	56	3	4	1	3
2924	7	251	4	1	71	2	53	160	20.7031	3	0	1	130	2	2	0	4	3	0	2	1	2	1	3.5	5	1	1.2	8.5	3	2	61	0	.	3	2	0	.	.	.	.	0	1	0	0	55.167	2	5	1	1
2925	7	252	4	1	71	2	60	168	21.2585	2	0	1	145	3	2	2	4	1	0	1	1	1	1	3.3	6	2	1.5	8.5	0	0	27	0	.	2	1	0	.	.	.	.	0	0	0	0	53.2	2	5	1	2
2927	7	254	4	1	63	2	63	164	23.4236	1	0	1	185	1	2	0	1	2	0	1	1	1	1	1.2	5	1	8	1	0	0	56	0	.	1	1	0	.	.	.	.	0	1	0	0	50.033	3	4	1	1
2928	7	255	4	1	67	2	67	168	23.7387	1	0	1	165	1	2	0	2	2	0	1	1	1	.	1.4	1	1	5.5	2.5	0	0	24	0	.	1	1	0	.	.	.	.	0	1	0	0	56.1	3	4	1	1
2930	7	257	4	2	62	2	57	158	22.8329	1	0	1	115	2	2	0	1	5	1	1	1	1	2	2.5	1	1	2	4.5	0	0	38	0	.	1	1	0	.	.	.	.	0	1	0	0	54.467	2	4	1	1
2931	7	258	4	2	66	2	65	150	28.8889	1	0	1	140	1	1	0	3	3	0	1	1	1	1	2.5	1	1	6.7	7.5	0	0	23	0	.	1	1	2	.	.	.	.	0	1	0	0	54.733	3	4	1	1
2932	7	259	4	2	56	2	59	154	24.8777	1	0	1	155	2	2	2	1	4	1	2	3	2	2	5.5	6	2	5	4.5	5	2	30	0	.	4	2	0	.	.	.	.	0	1	0	0	53.167	3	3	2	2
2933	7	260	4	1	66	2	64	165	23.5078	1	0	4	180	1	2	0	1	2	0	1	3	1	1	1.8	5	1	2.5	13	0	0	48	0	.	1	1	0	.	.	.	.	0	1	0	0	54.567	1	4	1	1
2934	7	261	4	1	62	2	65	164	24.1672	1	0	1	175	1	2	0	1	2	0	1	1	1	1	3	1	1	3	2	0	0	38	0	.	1	1	2	.	.	.	.	0	1	0	0	55.433	3	4	1	1
2937	7	264	4	2	45	2	56	152	24.2382	1	0	1	135	3	2	1	1	5	1	1	1	1	2	3.5	7	3	3.5	1.5	0	0	34	0	.	3	2	0	.	.	.	.	0	1	0	0	52.767	3	2	1	2
2940	7	267	4	1	57	2	63	164	23.4236	1	0	1	195	3	2	3	1	4	1	2	3	2	2	3	6	2	2.4	5	3	2	62	0	.	4	2	2	.	.	.	.	0	1	0	0	54.8	2	3	1	2
2942	7	269	4	1	59	2	71	173	23.7228	1	0	1	215	6	2	0	1	4	1	1	1	1	2	2.2	5	1	0.5	8	0	0	60	0	.	1	1	0	.	.	.	.	0	1	0	0	55.333	2	3	1	1
2944	7	271	4	1	67	2	66	168	23.3844	1	0	1	144	1	2	0	3	3	0	1	1	1	1	3	5	1	3.5	6	0	0	85	0	.	1	1	0	.	.	.	.	0	1	0	0	54.967	3	4	1	1
2945	7	272	4	1	72	2	55	166	19.9594	2	0	1	120	3	2	0	1	3	0	1	3	1	1	2.8	5	1	1.3	6.8	0	0	39	0	.	1	1	0	.	.	.	.	0	1	0	0	47.067	2	5	1	1
2946	7	273	4	1	53	2	81	173	27.0641	1	0	1	130	1	2	0	1	2	0	1	1	1	1	0.5	1	1	3.5	3	0	0	55	0	.	1	1	0	.	.	.	.	0	1	0	0	54.167	3	3	1	1
2947	7	274	4	2	30	2	47	151	20.6131	1	0	1	125	1	2	0	1	5	1	1	1	1	2	1.5	5	1	3	5	0	0	55	0	.	1	1	0	.	.	.	.	0	1	0	0	53.9	3	1	1	1
2948	7	275	4	1	71	2	72	165.7	26.2233	4	0	1	210	5	2	2	1	3	0	2	1	2	.	4.8	8	4	0.8	1.5	25	3	77	0	.	7	3	2	.	.	.	.	0	1	1	1	31.367	3	5	1	3
2949	7	276	4	2	70	2	50	160	19.5313	2	0	4	270	4	2	4	1	4	1	1	1	1	2	4	7	3	0.5	11.5	0	0	44	0	.	3	2	0	.	.	.	.	0	0	0	0	55.1	1	5	1	2
2950	7	277	4	1	53	2	60	163	22.5827	1	0	1	190	2	2	0	2	5	1	1	1	1	2	3.1	1	1	4.5	2	0	0	54	0	.	1	1	0	.	.	.	.	0	1	0	0	49.233	3	3	1	1
2953	7	280	4	2	73	2	40	142	19.8373	1	0	1	90	3	2	0	1	4	1	2	1	2	3	3	5	1	1.8	2	4	2	41	0	.	3	2	0	.	.	.	.	0	0	0	0	54.233	3	5	1	1
2954	7	281	4	1	32	2	68	169	23.8087	2	0	1	150	3	2	3	4	4	1	1	1	1	2	3.5	6	2	1	7.8	0	0	31	0	.	2	1	0	.	.	.	.	0	1	0	0	54.867	2	1	1	2
2955	7	282	4	1	65	2	83	173	27.7323	2	0	1	231	3	2	0	2	3	0	2	3	2	1	4	5	1	6	2.5	1	1	38	0	.	2	1	0	.	.	.	.	0	1	0	0	54.933	3	4	1	1
2956	7	283	4	1	71	2	62	160	24.2188	1	0	1	225	1	2	0	1	2	0	1	1	1	1	3	1	1	3.5	3	0	0	44	0	.	1	1	0	.	.	.	.	0	1	0	0	54.767	3	5	1	1
2958	7	285	4	1	37	2	72	171	24.623	2	0	1	170	4	2	0	1	3	0	2	3	2	3	6	1	1	1.5	5	7	3	55	0	.	4	2	0	.	.	.	.	0	1	0	0	53.967	2	1	2	1
2959	7	286	4	2	58	2	53	161	20.4467	1	0	1	120	1	2	0	1	2	0	1	3	1	1	2.5	1	1	5.5	2.5	0	0	40	0	.	1	1	0	.	.	.	.	0	1	0	0	54.133	3	3	1	1
2960	7	287	4	1	50	2	68	166	24.677	2	0	1	270	3	2	0	4	5	1	1	1	1	2	3	1	1	2	8	0	0	32	0	.	1	1	0	.	.	.	.	0	1	0	0	48.367	2	3	1	1
2962	7	289	4	2	66	2	53	148	24.1965	1	0	4	145	2	2	0	4	5	1	2	1	2	3	3	5	1	1	13.5	0	0	49	0	.	1	1	0	.	.	.	.	0	1	0	0	50.1	1	4	1	1
2963	7	290	4	2	56	2	76	156	31.2295	1	0	1	165	1	2	0	1	3	0	1	1	1	1	2.8	1	1	2	4.5	0	0	30	0	.	1	1	0	.	.	.	.	0	1	0	0	48.733	3	3	1	1
2964	7	291	4	2	53	2	61	150	27.1111	1	0	4	145	1	2	0	2	5	1	1	1	1	2	4	1	1	2	12	0	0	56	0	.	1	1	0	.	.	.	.	0	1	0	0	51.133	1	3	1	1
2965	7	292	4	2	46	2	49	152	21.2084	4	0	4	195	6	2	4	3	4	1	2	1	2	2	6.5	7	3	4	1	14	3	78	0	.	6	3	0	.	.	.	.	0	1	1	1	9.867	3	2	2	2
2966	7	293	4	2	74	2	59	156	24.2439	1	0	1	135	2	2	0	1	3	0	1	1	1	1	4.2	5	1	5.5	3	0	0	29	0	.	1	1	0	.	.	.	.	0	1	0	0	53.3	3	5	1	1
2967	7	294	4	1	49	2	52	162	19.8141	3	0	1	160	3	2	3	1	2	0	1	3	1	1	4.5	6	2	4.5	1	0	0	35	0	.	2	1	0	.	.	.	.	0	1	0	0	53.933	3	2	1	2
2968	7	295	4	1	31	2	73	184	21.5619	2	0	1	162	3	2	0	2	5	1	1	1	1	2	5.5	5	1	2	5	0	0	39	0	.	1	1	0	.	.	.	.	0	1	0	0	54.067	3	1	2	1
2969	7	296	4	1	40	2	67	161	25.8478	1	0	1	160	2	2	0	1	4	1	1	3	1	2	3	1	1	6	0.5	0	0	28	0	.	1	1	0	.	.	.	.	0	1	0	0	48.4	3	2	1	1
2970	7	297	4	2	53	2	50	151	21.9289	1	0	1	145	3	2	0	1	2	0	1	1	1	.	6.5	1	1	2	2.5	0	0	70	0	.	1	1	0	.	.	.	.	0	1	0	0	53.133	2	3	2	1
2971	7	298	4	1	67	2	70	169	24.5089	1	0	1	160	1	2	0	2	3	0	1	1	1	3	1.1	5	1	4	3	0	0	63	0	.	1	1	0	.	.	.	.	0	1	0	0	53.7	2	4	1	1
2972	7	299	4	1	68	2	76.6	170	26.5052	1	0	1	165	1	1	0	4	5	1	1	1	1	2	2	1	1	1	9	0	0	11	0	.	1	1	0	.	.	.	.	0	1	0	0	48.233	2	4	1	1
2974	7	301	4	2	58	2	53	154	22.3478	4	0	1	160	4	2	2	4	3	0	1	1	1	1	4.5	6	2	3.7	3	0	0	53	0	.	2	1	0	.	.	.	.	0	1	0	0	53.267	3	3	1	2
2975	7	302	4	2	71	2	61.4	161.6	23.5118	1	0	1	140	1	2	0	1	2	0	1	1	1	1	2.5	1	1	2.5	2	0	0	44	0	.	1	1	0	.	.	.	.	0	1	0	0	52.833	3	5	1	1
2976	7	303	4	2	78	2	57	149	25.6745	1	0	1	120	1	2	0	1	2	0	1	1	1	1	1.5	1	1	11	2	0	0	34	0	.	1	1	0	.	.	.	.	0	1	0	0	49.367	3	5	1	1
2977	7	304	4	1	55	2	59	163	22.2063	1	0	4	245	4	2	0	1	5	1	1	1	1	2	4	5	1	1	12	0	0	58	0	.	1	1	0	.	.	.	.	0	1	0	0	48.533	1	3	1	1
2978	7	305	4	2	58	2	60	159	23.7332	1	0	1	140	3	2	0	2	3	0	1	3	1	1	3.2	1	1	1.5	11	0	0	46	0	.	1	1	0	.	.	.	.	0	1	0	0	49.833	2	3	1	1
2979	7	306	4	2	58	2	50	145.5	23.618	1	0	1	120	1	2	0	1	5	1	1	1	1	2	1.2	1	1	3.8	3.6	0	0	42	0	.	1	1	0	.	.	.	.	0	1	0	0	48	3	3	1	1
2980	7	307	4	1	47	2	81	172	27.3797	1	0	1	160	1	2	0	1	5	1	1	1	1	2	2	1	1	2.4	3.2	0	0	48	0	.	1	1	0	.	.	.	.	0	1	0	0	48.333	3	2	1	1
2983	7	310	4	1	57	2	66	167	23.6652	1	0	1	160	1	2	0	4	3	0	1	1	1	1	4.5	5	1	1.5	5	0	0	12	0	.	1	1	0	.	.	.	.	0	1	0	0	49.1	2	3	1	1
2985	7	312	4	2	50	2	70	153	29.903	1	0	1	130	1	2	0	1	3	0	1	1	1	1	1	1	1	1	1.8	0	0	16	0	.	1	1	0	.	.	.	.	0	1	0	0	48.933	3	3	1	1
2986	7	313	4	1	70	2	58	164	21.5645	1	0	1	115	1	2	0	4	3	0	1	1	1	1	1.2	1	1	1	10	0	0	33	0	.	1	1	0	.	.	.	.	0	1	0	0	3.733	2	5	1	1
2987	7	314	4	2	37	2	70	164	26.0262	1	0	1	140	1	2	0	3	4	1	1	1	1	3	1.6	1	1	6	10	0	0	44	0	.	1	1	0	.	.	.	.	0	1	0	0	52.9	2	1	1	1
2988	7	315	4	1	40	2	72.2	172	24.4051	1	0	1	130	1	2	0	1	4	1	1	1	1	2	1	1	1	1.2	3.5	0	0	42	0	.	1	1	0	.	.	.	.	0	1	0	0	48.9	3	2	1	1
2989	7	316	4	1	68	2	51.7	158	20.7098	1	0	1	120	1	2	0	4	2	0	1	1	1	1	1.5	1	1	0.5	10	0	0	34	0	.	1	1	0	.	.	.	.	0	1	0	0	48.5	2	4	1	1
2990	7	317	4	2	76	2	39.8	140	20.3061	1	0	1	85	1	2	0	3	5	1	1	1	1	2	3	5	1	3	5.5	0	0	45	0	.	1	1	0	.	.	.	.	0	1	0	0	5.833	3	5	1	1
2991	7	318	4	1	56	2	65	169	22.7583	1	0	1	105	1	2	0	1	4	1	1	1	1	1	2.7	1	1	2	8	0	0	50	0	.	1	1	0	.	.	.	.	0	1	0	0	50.6	2	3	1	1
2992	7	319	4	1	43	2	69	163	25.9701	3	0	4	165	4	2	0	1	5	1	1	1	1	2	5.5	1	1	3	5	0	0	47	0	.	1	1	0	.	.	.	.	0	1	0	0	48.867	2	2	2	1
2993	7	320	4	1	64	2	80.2	176.5	25.7445	4	0	1	155	4	2	2	3	3	0	2	1	2	1	6	8	4	4.5	2	0	0	38	0	.	4	2	0	.	.	.	.	0	1	0	1	51.633	3	4	2	3
2994	7	321	4	2	65	2	57	155	23.7253	1	0	1	105	1	2	0	1	3	0	1	1	1	1	1.8	1	1	1.5	2	0	0	29	0	.	1	1	0	.	.	.	.	0	1	0	0	48.7	3	4	1	1
2996	7	323	4	1	59	2	61	169	21.3578	1	0	4	195	6	2	4	1	5	1	1	3	1	2	7	7	3	2	3	0	0	75	0	.	3	2	0	.	.	.	.	0	1	0	0	43.5	2	3	2	2
2997	7	324	4	1	48	2	84	170	29.0657	4	0	1	160	5	2	3	2	5	1	2	3	2	2	6	8	4	2	1.8	2	1	26	0	.	5	3	0	.	.	.	.	0	1	1	1	28.467	3	2	2	3
2998	7	325	4	2	64	2	36	143	17.6048	4	0	4	140	3	2	3	1	4	1	1	1	1	2	4.6	7	3	1.2	9.8	0	0	52	0	.	3	2	0	.	.	.	.	0	1	0	0	42.4	1	4	1	2
2999	7	326	4	1	67	2	61.8	165.6	22.5355	1	0	1	165	3	2	2	4	3	0	1	1	1	1	3.8	6	2	1	5	0	0	41	0	.	2	1	0	.	.	.	.	0	1	0	0	48.9	3	4	1	2
3001	7	328	4	1	78	2	65	161.5	24.9212	2	0	1	95	1	2	0	3	3	0	2	1	2	1	1.3	5	1	2	6	1	1	31	0	.	2	1	0	.	.	.	.	0	1	0	0	37.367	3	5	1	1
3004	7	331	4	1	50	2	66	164	24.539	1	0	1	90	2	2	0	4	4	1	1	1	1	2	3.5	5	1	2	4	0	0	47	0	.	1	1	0	.	.	.	.	0	1	0	0	20.033	3	3	1	1
3005	7	332	4	1	58	2	54	167	19.3625	1	0	1	80	1	2	0	2	3	0	1	1	1	1	2	1	1	4.5	2.3	0	0	57	0	.	1	1	0	.	.	.	.	0	1	0	0	50.667	3	3	1	1
3007	7	334	4	1	61	2	62	163	23.3355	.	0	1	190	6	2	3	1	3	0	2	1	2	3	6.5	7	3	1.8	2	8	3	55	0	.	6	3	0	.	.	.	.	0	1	1	1	9.733	3	4	2	2
3008	7	335	4	2	56	2	65	154	27.4077	1	0	1	105	1	2	0	3	3	0	1	1	1	.	2	1	1	5	1	0	0	33	0	.	1	1	0	.	.	.	.	0	1	0	0	49.833	3	3	1	1
3009	7	336	4	1	64	2	67	163	25.2174	1	0	1	105	1	2	0	3	3	0	1	1	1	1	1.5	1	1	6.5	2	0	0	62	0	.	1	1	0	.	.	.	.	0	0	0	0	50.9	3	4	1	1
3011	7	338	4	1	69	2	78	177	24.8971	4	0	4	120	4	2	3	4	3	0	1	3	1	1	5	8	4	1	14	0	0	55	0	.	4	2	0	.	.	.	.	0	1	0	0	47.067	1	4	2	3
3012	7	339	4	1	67	2	63	161	24.3046	1	0	1	85	1	2	0	2	2	0	1	3	1	1	3.5	1	1	3.5	5.5	0	0	58	0	.	1	1	0	.	.	.	.	0	1	0	0	50.533	3	4	1	1
3013	7	340	4	1	71	2	56	154	23.6128	2	0	1	80	3	2	2	4	3	0	1	3	1	1	5	6	2	3	4	0	0	23	0	.	2	1	2	.	.	.	.	0	1	0	0	48.9	3	5	2	2
3014	7	341	4	1	59	2	72	162	27.4348	1	0	1	105	1	2	0	4	2	0	1	1	1	1	1.8	1	1	7	3	0	0	36	0	.	1	1	0	.	.	.	.	0	1	0	0	48	3	3	1	1
3015	7	342	4	1	37	2	76.9	174	25.3997	1	0	1	145	1	2	0	1	4	1	1	3	1	3	4.5	5	1	1.5	3	0	0	26	0	.	1	1	0	.	.	.	.	0	1	0	0	10.667	3	1	1	1
3016	7	343	4	2	66	2	63	162	24.0055	1	0	1	115	1	2	0	1	5	1	1	1	1	2	3.5	5	1	1.5	5.5	0	0	40	0	.	1	1	0	.	.	.	.	0	1	0	0	37.533	3	4	1	1
3017	7	344	4	1	48	2	65	170	22.4913	1	0	1	130	1	2	0	4	5	1	1	1	1	2	1.5	1	1	4.5	1.5	0	0	24	0	.	1	1	0	.	.	.	.	0	1	0	0	24.133	3	2	1	1
3020	7	347	4	1	67	2	60	170	20.7612	6	0	1	190	5	2	3	2	3	0	2	1	2	1	7.5	8	4	2.5	2.5	8	3	40	0	.	7	3	0	.	.	.	.	0	1	1	1	12.033	3	4	2	3
3021	7	348	4	1	67	2	56.5	168.8	19.8291	2	0	1	75	1	1	0	4	6	1	2	1	2	1	4	5	1	4.5	1.5	1	1	13	0	.	2	1	0	.	.	.	.	0	1	0	0	50.3	3	4	1	1
3023	7	350	4	1	48	2	82	168	29.0533	1	0	4	170	2	2	0	1	3	0	1	1	1	1	3	5	1	1	1.5	0	0	55	0	.	1	1	0	.	.	.	.	0	1	0	0	43.7	1	2	1	1
3024	7	351	4	1	40	2	66	167	23.6652	1	0	1	100	1	2	0	3	2	0	1	1	1	1	2.5	1	1	6	2	0	0	29	0	.	1	1	0	.	.	.	.	0	1	0	0	49.233	3	2	1	1
3025	7	352	4	1	59	2	62	156	25.4767	1	0	1	85	1	2	0	1	2	0	1	1	1	1	2.5	1	1	3	5	0	0	46	0	.	1	1	0	.	.	.	.	0	1	0	0	48.567	3	3	1	1
3027	7	354	4	1	69	2	60	163	22.5827	1	0	1	85	1	2	0	1	3	0	1	1	1	1	2.3	5	1	6	1	0	0	52	0	.	1	1	0	.	.	.	.	0	1	0	0	49.667	3	4	1	1
3028	7	355	4	1	86	2	45	150	20	1	0	1	75	1	2	0	1	4	1	1	1	1	3	2.5	1	1	4	4	0	0	53	0	.	1	1	0	.	.	.	.	0	1	0	0	39.233	3	5	1	1
3029	7	356	4	2	72	2	48	138	25.2048	3	0	1	150	3	2	1	1	3	0	1	1	1	.	2.5	6	2	4	3.5	0	0	33	0	.	2	1	0	.	.	.	.	0	1	0	0	36.7	3	5	1	2
3032	7	359	4	1	67	2	52	166	18.8707	1	0	1	100	1	2	0	1	3	0	1	3	1	1	1	1	1	1.6	3	0	0	29	0	.	1	1	0	.	.	.	.	0	1	0	0	49	3	4	1	1
3033	7	360	4	2	49	2	63	162.5	23.858	1	0	1	90	1	2	0	1	5	1	1	1	1	2	3	1	1	2	3.5	0	0	51	0	.	1	1	0	.	.	.	.	0	1	0	0	49.8	3	2	1	1
3035	7	362	4	1	77	2	53	161	20.4467	1	0	1	85	3	2	0	1	5	1	1	3	1	2	3.5	1	1	2.5	8.5	0	0	37	0	.	1	1	0	.	.	.	.	0	1	0	0	37.067	3	5	1	1
3036	7	363	4	1	63	2	63	164	23.4236	1	0	1	100	1	2	0	2	3	0	1	1	1	1	2	1	1	5	2	0	0	24	0	.	1	1	0	.	.	.	.	0	1	0	0	48.733	3	4	1	1
3037	7	364	4	1	78	2	60.4	155	25.1405	1	0	1	110	2	2	0	1	3	0	1	1	1	1	2	5	1	3	2	0	0	46	0	.	1	1	0	.	.	.	.	0	1	0	0	19.333	3	5	1	1
3038	7	365	4	1	65	2	55.4	162	21.1096	1	0	1	95	4	2	0	1	5	1	1	1	1	2	2	5	1	1.7	2.5	0	0	46	0	.	1	1	0	.	.	.	.	0	1	0	0	49.3	3	4	1	1
3039	7	366	4	1	61	2	76	167	27.2509	1	0	1	100	1	2	0	3	5	1	1	3	1	1	1.2	5	1	5	7.5	0	0	50	0	.	1	1	2	.	.	.	.	0	1	0	0	48.533	3	4	1	1
3040	7	367	4	1	78	2	59	169	20.6575	1	0	1	100	1	2	0	3	3	0	1	1	1	1	4	1	1	6	3	0	0	47	0	.	1	1	2	.	.	.	.	0	0	0	0	24.867	3	5	1	1
3041	7	368	4	2	45	2	57	162	21.7193	1	0	1	165	5	2	3	1	5	1	2	1	2	2	9.5	7	3	1	1	5	2	46	0	.	5	3	0	.	.	.	.	0	1	0	0	36.3	2	2	2	2
3042	7	369	4	1	59	2	74	163	27.852	1	0	1	65	1	2	0	1	2	0	1	3	1	1	2.2	1	1	1.5	4	0	0	33	0	.	1	1	0	.	.	.	.	0	1	0	0	48.367	3	3	1	1
3043	7	370	4	1	41	2	67	179	20.9107	1	0	1	100	1	2	0	3	2	0	1	1	1	1	0.5	5	1	8	1	0	0	63	0	.	1	1	0	.	.	.	.	0	1	0	0	43	3	2	1	1
3044	7	371	4	1	44	2	56	166	20.3223	1	0	1	110	4	2	2	3	4	1	2	2	2	3	4.5	8	4	7	1	8	3	64	0	.	7	3	0	.	.	.	.	0	1	0	0	47.967	3	2	1	3
3045	7	372	4	1	78	2	56	168	19.8413	1	0	1	180	3	2	1	3	4	1	1	1	1	3	3.5	6	2	3.5	0.1	0	0	37	0	.	2	1	2	.	.	.	.	0	1	0	0	49.333	2	5	1	2
3046	7	373	4	1	75	2	58	154	24.4561	1	0	1	165	1	2	0	2	3	0	1	1	1	1	1	1	1	6	6	0	0	16	0	.	1	1	2	.	.	.	.	0	1	0	0	43.133	3	5	1	1
3047	7	374	4	1	49	2	52.8	157	21.4207	1	0	1	120	4	2	0	1	5	1	1	1	1	1	3.5	1	1	2	5	0	0	45	0	.	1	1	0	.	.	.	.	0	1	1	0	42.3	2	2	1	1
3048	7	375	4	2	43	2	53	157	21.5019	1	0	1	85	1	2	0	1	5	1	1	1	1	2	2.5	1	1	1	11	0	0	22	0	.	1	1	0	.	.	.	.	0	1	0	0	49	2	2	1	1
3049	7	376	4	1	49	2	70	175	22.8571	1	0	4	150	3	2	2	4	5	1	2	1	2	2	3	6	2	4	14	1	1	56	0	.	3	2	0	.	.	.	.	0	1	0	0	33.5	2	2	1	2
3053	7	380	4	2	27	2	60	163	22.5827	1	0	1	85	1	2	0	1	5	1	1	1	1	2	1.4	1	1	4.5	1	0	0	36	0	.	1	1	0	.	.	.	.	0	1	0	0	35.2	3	1	1	1
3056	7	383	4	1	73	2	69	159	27.2932	1	0	1	155	2	2	0	4	2	0	1	1	1	1	0.8	1	1	1	13	0	0	35	0	.	1	1	0	.	.	.	.	0	1	0	0	47.967	2	5	1	1
3057	7	384	4	2	32	2	50	160	19.5313	2	0	4	185	3	2	3	1	4	1	2	1	2	2	5.5	7	3	1	4	14	3	66	0	.	6	3	0	.	.	.	.	0	1	0	0	45.267	3	1	2	2
3058	7	385	4	1	64	2	56	161	21.6041	2	0	1	110	5	2	0	1	4	1	1	3	1	2	2.9	5	1	1.5	5	0	0	78	0	.	1	1	0	.	.	.	.	0	1	0	0	46.633	3	4	1	1
3060	7	387	4	1	44	2	51	166	18.5078	4	0	4	160	6	2	4	5	4	1	2	1	2	.	18	9	4	1	0.5	23	3	40	0	.	7	3	9	.	.	.	.	0	1	1	1	8.033	4	2	3	4
3061	7	388	4	2	67	2	43	147	19.8991	1	0	1	115	3	2	0	1	3	0	1	1	1	.	4.5	5	1	1.8	7	0	0	53	0	.	1	1	0	.	.	.	.	0	1	0	0	46.133	2	4	1	1
3062	7	389	4	1	53	2	57	165	20.9366	4	0	1	130	1	2	1	2	3	0	1	1	1	1	7.2	7	3	8	3	0	0	42	0	.	3	2	0	.	.	.	.	0	1	0	0	40.433	3	3	2	2
3063	7	390	4	1	74	2	50	167	17.9282	1	0	1	90	4	2	2	3	3	0	1	1	1	1	5.5	7	3	5.5	0.5	0	0	36	0	.	3	2	0	.	.	.	.	0	0	0	0	1.133	3	5	2	2
3064	7	391	4	1	79	2	50	165	18.3655	2	0	1	70	2	2	3	2	2	0	1	1	1	1	1.8	6	2	2	10	0	0	67	0	.	2	1	0	.	.	.	.	0	1	0	0	47.867	2	5	1	2
3067	7	394	4	1	39	2	75	169	26.2596	1	0	1	115	1	2	0	4	4	1	1	1	1	2	1.5	1	1	4.5	4	0	0	38	0	.	1	1	0	.	.	.	.	0	1	0	0	42.633	3	1	1	1
3068	7	395	4	2	29	2	47	157	19.0677	3	0	1	130	4	2	2	5	4	1	1	1	1	2	5.5	7	3	5	1	0	0	74	0	.	3	2	0	.	.	.	.	0	1	0	0	46.067	3	1	2	2
3069	7	396	4	2	53	2	57	160	22.2656	1	0	1	95	1	2	0	1	4	1	1	1	1	2	2.5	1	1	1.5	8.5	0	0	65	0	.	1	1	0	.	.	.	.	0	1	0	0	42.2	2	3	1	1
3073	7	400	4	1	52	2	70.4	157.4	28.416	1	0	1	105	1	2	0	3	3	0	1	1	1	1	1	1	1	5	2	0	0	43	0	.	1	1	0	.	.	.	.	0	1	0	0	42.5	3	3	1	1
3074	7	401	4	1	51	2	61.4	166.4	22.1749	1	0	1	85	2	2	0	1	3	0	1	3	1	1	2.2	5	1	3	3.3	0	0	82	0	.	1	1	0	.	.	.	.	0	1	0	0	42.567	3	3	1	1
3076	7	403	4	1	69	2	56.6	165	20.7897	1	0	1	90	1	2	0	4	3	0	1	1	1	1	2.1	5	1	3.5	3	0	0	34	0	.	1	1	0	.	.	.	.	0	1	0	0	44.267	3	4	1	1
3077	7	404	4	1	64	2	63	160	24.6094	1	0	1	90	5	1	0	1	4	1	1	3	1	3	2.7	1	1	6	1.5	0	0	58	0	.	1	1	0	.	.	.	.	0	1	0	0	43.867	3	4	1	1
3078	7	405	4	1	55	2	66.9	165.9	24.3071	2	0	1	105	4	2	2	2	3	0	2	1	2	.	3.7	7	3	2.5	3	3	2	42	0	.	5	3	2	.	.	.	.	0	1	0	0	42.3	3	3	1	2
3079	7	406	4	1	68	2	85	163	31.9922	1	0	1	115	1	2	0	1	3	0	1	1	1	1	2.2	1	1	1.7	5.2	0	0	13	0	.	1	1	0	.	.	.	.	0	1	1	0	40.833	3	4	1	1
3080	7	407	4	1	67	2	61	170	21.1073	2	0	1	130	2	2	0	1	2	0	2	3	2	1	3.2	5	1	1	11	2	1	53	0	.	2	1	0	.	.	.	.	0	1	0	0	43.267	2	4	1	1
3081	7	408	4	1	58	2	66.8	170	23.1142	3	0	1	110	3	2	3	1	3	0	2	1	2	1	4.2	6	2	6	0.8	1	1	46	0	.	3	2	0	.	.	.	.	0	1	0	0	45.267	3	3	1	2
3082	7	409	4	2	52	2	60	154	25.2994	1	0	1	125	1	2	0	2	4	1	1	3	1	2	4	1	1	2.5	10	0	0	50	0	.	1	1	0	.	.	.	.	0	1	0	0	43.167	2	3	1	1
3083	7	410	4	1	39	2	69	168	24.4473	1	0	1	200	2	2	0	2	3	0	1	3	1	3	2.4	1	1	3	3.6	0	0	35	0	.	1	1	0	.	.	.	.	0	1	0	0	43.267	3	1	1	1
3084	7	411	4	1	43	2	69.4	168.4	24.4723	2	0	4	155	4	2	3	4	3	0	1	1	1	1	3.6	7	3	1.8	13	0	0	71	0	.	3	2	0	.	.	.	.	0	1	0	0	42.133	1	2	1	2
3085	7	412	4	1	68	2	51	160	19.9219	1	0	1	100	1	2	0	1	3	0	1	1	1	1	3	1	1	1.5	5	0	0	51	0	.	1	1	0	.	.	.	.	0	1	0	0	41.9	3	4	1	1
3086	7	413	4	1	41	2	61	169	21.3578	1	0	1	125	3	2	0	2	3	0	2	3	2	1	2.2	5	1	5	3.3	1	1	37	0	.	2	1	0	.	.	.	.	0	1	0	0	42.7	3	2	1	1
3087	7	414	4	2	67	2	46.3	147	21.4263	3	0	1	110	4	2	3	1	3	0	2	3	2	1	4.8	7	3	1.9	2.9	1	1	69	0	.	4	2	0	.	.	.	.	0	1	0	0	43.067	3	4	1	2
3088	7	415	4	1	68	2	63	162	24.0055	1	0	1	105	1	2	0	1	2	0	1	1	1	1	1.4	1	1	1	5.3	0	0	41	0	.	1	1	0	.	.	.	.	0	1	0	0	43.033	3	4	1	1
3089	7	416	4	1	65	2	63	166	22.8625	1	0	1	190	1	2	0	2	2	0	1	1	1	1	1.2	1	1	7.5	2.4	0	0	43	0	.	1	1	0	.	.	.	.	0	1	0	0	38.7	3	4	1	1
3091	7	418	4	2	53	2	50	143	24.4511	1	0	1	125	2	2	0	1	2	0	1	1	1	1	2.8	1	1	1.5	7	0	0	42	0	.	1	1	0	.	.	.	.	0	1	0	0	43.633	2	3	1	1
3092	7	419	4	1	53	2	56	163	21.0772	3	0	1	130	5	2	3	2	4	1	2	3	2	3	4.6	8	4	1.8	2.2	3	2	40	0	.	6	3	0	.	.	.	.	0	1	0	0	39.5	3	3	1	3
3094	7	421	4	1	56	2	58.8	160	22.9688	4	0	4	140	6	2	3	4	4	1	2	3	2	3	8.8	7	3	0.5	6.5	5	2	52	0	.	5	3	0	.	.	.	.	0	1	0	0	42.067	1	3	2	2
3095	7	422	4	1	61	2	53	164	19.7055	1	0	1	120	1	2	0	1	3	0	1	3	1	1	2.2	1	1	2.5	3.5	0	0	37	0	.	1	1	0	.	.	.	.	0	1	0	1	41.967	3	4	1	1
3096	7	423	4	2	70	2	46	146	21.58	3	0	4	215	2	2	3	4	5	1	2	1	2	2	3	6	2	1.8	9	2	1	91	0	.	3	2	0	.	.	.	.	0	1	0	0	36.133	2	5	1	2
3097	7	424	4	2	49	2	57	152	24.6711	1	0	1	130	5	2	2	4	4	1	2	3	2	3	5	7	3	4	1.5	11	3	33	0	.	6	3	0	.	.	.	.	0	1	0	0	42.067	3	2	2	2
3098	7	425	4	2	75	2	57	146	26.7405	1	0	1	205	1	2	0	1	3	0	1	3	1	1	1.4	1	1	2.3	7.7	0	0	27	0	.	1	1	3	.	.	.	.	0	1	0	0	34.233	2	5	1	1
3099	7	426	4	2	54	2	45.9	147.1	21.2123	1	0	4	145	2	2	2	1	4	1	1	1	1	3	2.1	6	2	1.5	10.3	0	0	67	0	.	2	1	0	.	.	.	.	0	1	0	0	36.933	1	3	1	2
3100	7	427	4	1	58	2	54	160	21.0938	5	0	1	130	6	2	3	1	4	1	2	2	2	3	4.5	7	3	1.8	2.3	15	3	80	0	.	6	3	0	.	.	.	.	0	1	0	0	5.933	3	3	1	2
3101	7	428	4	1	57	2	56	169	19.6072	1	0	1	180	1	2	0	4	2	0	1	1	1	1	1.2	1	1	3.3	5.8	0	0	30	0	.	1	1	0	.	.	.	.	0	1	0	0	35.9	3	3	1	1
3102	7	429	4	2	91	2	43.9	151.9	19.0261	2	0	1	115	2	2	2	1	3	0	1	2	2	1	6.5	6	2	7	2.5	0	0	38	0	.	2	1	0	.	.	.	.	0	1	0	0	25.933	3	5	2	2
3103	7	430	4	1	67	2	60	164	22.3081	1	0	1	195	2	2	0	1	3	0	1	1	1	3	1.2	1	1	0.9	7	0	0	44	0	.	1	1	0	.	.	.	.	0	1	0	0	26.033	2	4	1	1
3105	8	1	1	2	68	9	62.4	152	27.0083	3	0	1	230	4	2	3	4	3	0	2	1	2	3	5	9	4	6	4	4	2	12	0	.	7	3	0	.	.	.	.	0	1	0	0	98	3	4	2	4
3106	8	2	1	2	53	9	60	154	25.2994	1	0	1	225	1	2	0	2	2	0	1	1	1	1	2.5	1	1	4	4.5	0	0	30	0	.	1	1	0	.	.	.	.	0	0	0	0	105.3	3	3	1	1
3107	8	3	1	2	68	9	34	150	15.1111	1	0	1	175	1	2	0	2	1	0	1	1	1	1	2	1	1	6	5	0	0	25	0	.	1	1	0	.	.	.	.	0	0	0	0	54.167	3	4	1	1
3109	8	5	1	1	59	9	83	174	27.4145	1	0	1	365	1	2	0	1	4	1	1	1	1	3	2.5	1	1	5.5	4.5	0	0	13	0	.	1	1	0	.	.	.	.	0	0	0	0	98.533	3	3	1	1
3110	8	6	1	2	46	9	60	156.5	24.4975	4	0	4	240	3	2	3	1	5	1	1	1	1	2	3.5	8	4	4	15	0	0	24	0	.	4	2	0	.	.	.	.	0	1	0	0	101.033	2	2	1	3
3111	8	7	1	2	59	9	54.4	145	25.874	1	0	1	115	1	2	0	1	3	0	1	1	1	3	1.5	1	1	6.5	5.5	0	0	13	0	.	1	1	0	.	.	.	.	0	0	0	0	101	3	3	1	1
3112	8	8	1	1	65	9	54.5	164	20.2632	1	0	1	535	1	2	0	2	2	0	1	1	1	1	3	1	1	7.5	4.5	0	0	43	0	.	1	1	5	.	.	.	.	0	0	1	0	82	3	4	1	1
3113	8	9	1	1	64	9	43	166	15.6046	2	0	1	200	2	2	3	2	3	0	1	3	1	3	2.5	6	2	6.5	4.5	1	1	29	0	.	3	2	0	.	.	.	.	0	1	1	0	18.9	3	4	1	2
3114	8	10	1	2	55	9	54	150	24	3	0	1	225	4	2	3	1	4	1	2	2	2	3	7	8	4	9	1.5	2	1	15	0	.	5	3	0	.	.	.	.	0	1	0	0	97.233	3	3	2	3
3115	8	11	1	1	63	9	68.9	164	25.6172	1	0	4	415	1	2	0	2	3	0	1	1	1	1	2.5	3	1	11.5	4.5	0	0	20	0	.	1	1	2	9	.	.	.	0	0	0	0	98.7	2	4	1	1
3116	8	12	1	1	65	9	63.5	164	23.6095	1	0	1	230	3	2	3	1	4	1	2	1	2	3	2.5	6	2	5.5	5	2	1	20	0	.	3	2	0	.	.	.	.	0	1	0	0	100.1	2	4	1	2
3117	8	13	1	2	30	9	56.5	160	22.0703	1	0	1	325	1	2	0	1	4	1	1	1	1	3	2.2	2	1	2	7	0	0	34	0	.	1	1	0	.	.	.	.	0	0	0	0	98.733	3	1	1	1
3119	8	15	1	2	70	9	47.5	150	21.1111	4	0	4	310	3	2	5	5	11	1	2	2	2	2	18	8	4	1	3.5	6	2	70	0	.	6	3	0	.	.	.	.	0	1	0	0	98.567	2	5	3	3
3120	8	16	1	2	63	9	58.6	153	25.0331	1	0	1	255	1	2	0	1	5	1	1	1	1	2	4.5	4	1	2.5	4.5	0	0	31	0	.	1	1	0	.	.	.	.	0	0	0	0	85.667	3	4	1	1
3121	8	17	1	2	68	9	60.9	154	25.6789	1	0	4	290	2	2	0	5	2	0	2	1	2	1	13	1	1	0.2	0.5	6	2	33	0	.	3	2	0	.	.	.	.	0	0	1	1	34.333	4	4	3	1
3123	8	19	1	1	71	9	51.3	161.4	19.6929	3	0	4	295	3	2	3	1	3	0	2	2	2	1	2.3	6	2	5	7.5	1	1	24	0	.	3	2	0	.	.	.	.	0	1	1	0	21.033	2	5	1	2
3124	8	20	1	1	80	9	69.3	165	25.4545	5	0	4	305	4	2	3	1	4	1	2	1	2	1	4.5	8	4	1.5	9	4	2	31	0	.	6	3	0	.	.	.	.	0	1	1	0	51.167	1	5	1	3
3127	8	23	1	1	60	9	67	171	22.913	5	0	4	280	6	2	3	4	6	1	2	2	2	2	8	9	4	3	1	4	2	23	0	.	7	3	6	.	.	.	.	0	1	0	1	94.933	3	4	2	4
3128	8	24	1	1	73	9	79.4	175	25.9265	5	0	1	295	6	2	3	1	3	0	2	2	2	1	6	9	4	6	2	12	3	17	0	.	7	3	5	.	.	.	.	0	0	1	1	11.867	3	5	2	4
3130	8	26	1	2	72	9	56	152.2	24.1746	5	0	1	215	6	2	3	1	4	1	2	2	2	2	7.5	9	4	6	3	33	3	53	0	.	7	3	0	.	.	.	.	0	0	1	1	48.067	3	5	2	4
3131	8	27	1	2	32	9	50.6	162	19.2806	3	0	4	250	4	2	3	5	4	1	2	1	2	2	4	7	3	1	25	10	3	42	0	.	6	3	9	.	.	.	.	0	1	0	0	96.3	1	1	1	2
3132	8	28	1	2	67	9	55	151	24.1217	1	0	1	295	1	2	0	1	2	0	1	1	1	1	2.5	1	1	9	2	0	0	20	0	.	1	1	0	.	.	.	.	0	0	0	0	96.933	3	4	1	1
3133	8	29	1	2	75	9	55.9	147	25.8689	1	0	1	230	1	2	0	2	2	0	1	1	1	1	2	3	1	9.5	2	0	0	13	0	.	1	1	0	.	.	.	.	0	0	0	0	63.667	3	5	1	1
3134	8	30	1	1	65	9	60	165	22.0386	1	0	4	230	1	2	0	2	2	0	1	1	1	1	1.5	3	1	1	13	0	0	38	0	.	1	1	0	.	.	.	.	0	0	0	0	87.2	1	4	1	1
3135	8	31	1	1	63	9	68.3	171	23.3576	3	0	1	345	3	2	3	3	3	0	2	3	2	1	3	6	2	7	2.5	3	2	17	0	.	4	2	0	.	.	.	.	0	1	0	1	73.6	3	4	1	2
3136	8	32	1	1	43	9	73.75	170	25.519	5	0	4	270	5	2	3	4	4	1	2	1	2	3	4	6	2	2	15	9	3	54	0	.	6	3	1	.	.	.	.	0	1	1	1	75.933	1	2	1	2
3137	8	33	1	1	75	9	52.2	155.6	21.5601	3	0	1	190	3	2	0	5	3	0	2	2	2	2	6	4	1	7	1	10	3	36	0	.	4	2	0	.	.	.	.	0	1	1	0	45.233	3	5	2	1
3140	8	36	1	1	73	9	60	170	20.7612	3	0	4	265	4	2	3	1	3	0	2	3	2	1	6	9	4	0.2	13	5	2	28	0	.	7	3	0	.	.	.	.	0	1	1	.	0.967	1	5	2	4
3146	8	42	1	1	52	9	54.25	168	19.2212	3	0	4	205	5	2	3	4	4	1	2	2	2	3	7	9	4	1	11.5	7	3	27	0	.	7	3	0	.	.	.	.	0	1	0	0	91.9	1	3	2	4
3148	8	44	1	1	63	9	76.5	166.9	27.463	1	0	4	185	2	2	1	4	3	0	2	2	2	3	4	7	3	4	9	0	0	27	0	.	3	2	0	.	.	.	.	0	1	0	0	87.767	2	4	1	2
3153	8	49	1	2	32	9	45.8	158	18.3464	1	0	1	230	1	2	0	2	5	1	1	1	1	2	1.5	1	1	5	5	0	0	34	0	.	1	1	0	.	.	.	.	0	0	0	0	87.2	3	1	1	1
3156	8	52	2	2	69	9	56.5	143	27.6297	1	0	4	275	3	2	3	1	2	0	2	1	2	3	4	9	4	1	11	0	0	31	0	.	6	3	0	.	.	.	.	0	1	0	0	85.667	1	4	1	4
3158	8	54	2	1	41	9	76.1	176	24.5674	3	0	1	280	3	2	3	5	5	1	1	1	1	2	3	8	4	5	4.5	0	0	36	0	.	4	2	0	.	.	.	.	0	1	0	0	91.633	3	2	1	3
3159	8	55	2	2	73	9	52.2	143.6	25.314	1	0	1	165	2	2	1	4	3	0	1	1	1	2	3	6	2	6	5	0	0	18	0	.	2	1	0	.	.	.	.	0	0	0	0	87.067	3	5	1	2
3161	8	57	2	2	56	9	66.3	167	23.7728	1	0	4	240	1	2	0	4	4	1	1	1	1	3	1.5	1	1	8	4	0	0	32	0	.	1	1	0	.	.	.	.	0	0	0	0	90.333	2	3	1	1
3162	8	58	2	1	73	9	65.2	163	24.5399	1	0	1	270	1	2	0	3	3	0	1	1	1	1	0.5	1	1	6	3	0	0	3	0	.	1	1	0	.	.	.	.	0	0	0	.	75.1	3	5	1	1
3163	8	59	2	1	71	9	54	152	23.3726	3	0	1	250	1	2	0	1	3	0	1	1	1	1	2	3	1	10	2	0	0	21	0	.	1	1	2	5	.	.	.	0	0	1	0	38.8	3	5	1	1
3164	8	60	2	2	67	9	58.4	158	23.3937	3	0	4	245	5	2	2	5	4	1	2	2	2	2	7	8	4	4	1	12	3	21	0	.	7	3	0	.	.	.	.	0	1	1	1	22.233	2	4	2	3
3165	8	61	2	2	44	9	45.1	158	18.066	1	0	4	160	4	2	3	1	4	1	1	1	1	2	4.5	8	4	1	8.5	1	1	38	0	.	5	3	0	.	.	.	.	0	1	0	0	86	1	2	1	3
3166	8	62	2	1	43	9	49	160	19.1406	1	0	4	235	3	2	3	4	4	1	1	1	1	3	3	8	4	6	12	0	0	27	0	.	4	2	0	.	.	.	.	0	1	1	1	26.1	2	2	1	3
3167	8	63	2	1	34	9	71.25	169	24.9466	1	0	1	270	1	2	0	1	5	1	1	1	1	2	3	1	1	2	4.5	0	0	23	0	.	1	1	2	.	.	.	.	0	0	0	0	67.4	3	1	1	1
3168	8	64	2	1	54	9	57	169	19.9573	1	0	1	255	1	2	0	1	2	0	1	1	1	1	1	1	1	2	12	0	0	24	0	.	1	1	0	.	.	.	.	0	0	0	0	87.367	3	3	1	1
3169	8	65	2	2	32	9	55	165	20.202	1	0	1	240	1	2	0	2	5	1	1	1	1	2	1.5	2	1	1.5	7.5	0	0	63	0	.	1	1	0	.	.	.	.	0	0	0	0	88.067	3	1	1	1
3170	8	66	2	1	39	9	69	173	23.0546	1	0	1	195	1	2	0	1	3	0	1	1	1	3	2	1	1	6	2	0	0	33	0	.	1	1	0	.	.	.	.	0	0	0	0	80.033	3	1	1	1
3171	8	67	2	2	62	9	57	156	23.4221	1	0	1	255	1	2	0	1	4	1	1	1	1	2	2	1	1	3	7	0	0	24	0	.	1	1	2	.	.	.	.	0	0	0	0	76.1	2	4	1	1
3172	8	68	2	1	80	9	57	164	21.1927	2	0	1	170	4	2	3	5	4	1	2	1	2	2	4.5	9	4	6	1	1	1	13	0	.	6	3	0	.	.	.	.	0	0	0	0	5.167	3	5	1	4
3173	8	69	2	1	46	9	55	165	20.202	1	0	1	190	4	2	3	4	3	0	2	2	2	1	3.5	7	3	5	5	4	2	21	0	.	5	3	0	.	.	.	.	0	1	1	1	37.633	3	2	1	2
3175	8	71	2	2	53	9	50.3	155	20.9365	1	0	1	155	1	2	0	4	5	1	1	1	1	3	2.2	3	1	10	5	0	0	22	0	.	1	1	2	.	.	.	.	0	0	0	0	83.333	3	3	1	1
3176	8	72	2	2	73	9	46.8	158	18.747	5	0	4	255	2	2	4	5	11	1	1	1	1	2	11	4	1	1	5	0	0	13	0	.	1	1	0	.	.	.	.	0	0	1	0	66.167	4	5	3	1
3177	8	73	2	1	65	9	67.5	168	23.9158	1	0	4	210	1	2	0	2	4	1	1	1	1	3	1.5	4	1	2	15	0	0	17	0	.	1	1	0	.	.	.	.	0	0	0	0	81.2	1	4	1	1
3179	8	75	2	1	58	9	54.2	164	20.1517	6	0	4	225	6	2	4	5	5	1	2	2	2	2	15	9	4	6	3	20	3	50	0	.	7	3	0	.	.	.	.	0	1	0	0	78.867	4	3	3	4
3180	8	76	2	1	61	9	59	172	19.9432	3	0	1	235	4	2	3	1	4	1	2	1	2	3	4	6	2	3	3.5	7	3	47	0	.	5	3	0	.	.	.	.	0	1	0	.	21.633	2	4	1	2
3181	8	77	2	1	76	9	53.25	163	20.0422	5	0	4	235	6	2	3	2	4	1	2	2	2	3	6	9	4	13	3	25	3	35	0	.	7	3	0	.	.	.	.	0	0	1	.	2.633	2	5	2	4
3182	8	78	2	1	66	9	63.7	169	22.3031	1	0	1	155	1	2	0	1	2	0	1	1	1	1	1	1	1	6	7	0	0	15	0	.	1	1	0	.	.	.	.	0	0	0	0	48.333	3	4	1	1
3183	8	79	2	1	56	9	64.2	168	22.7466	4	0	1	235	4	2	3	4	4	1	1	1	1	3	3	8	4	1.5	9	0	0	40	0	.	4	2	0	.	.	.	.	0	1	0	0	63.733	2	3	1	3
3184	8	80	2	1	41	9	71.5	174	23.6161	4	0	1	225	4	2	3	3	3	0	2	1	2	2	4	8	4	5.5	1.5	2	1	29	0	.	5	3	0	.	.	.	.	0	1	0	0	82.967	2	2	1	3
3185	8	81	2	2	43	9	55.7	150	24.7556	1	0	1	190	1	2	0	1	5	1	1	1	1	2	4	1	1	2.5	3.5	0	0	57	0	.	1	1	0	.	.	.	.	0	0	0	.	46.033	3	2	1	1
3186	8	82	2	1	59	9	52.1	162	19.8522	1	0	1	205	1	2	0	3	2	0	1	1	1	1	2	7	3	5	5	0	0	27	0	.	3	2	0	.	.	.	.	0	1	0	0	59	3	3	1	2
3187	8	83	2	2	68	9	44	154	18.5529	1	0	1	180	1	2	1	1	4	1	1	1	1	3	3.2	1	1	7.5	2.8	0	0	34	0	.	1	1	0	.	.	.	.	0	0	0	0	62.567	2	4	1	1
3189	8	85	2	1	64	9	64	163	24.0882	1	0	1	255	1	2	0	4	2	0	1	1	1	1	0.5	1	1	7	2	0	0	21	0	.	1	1	0	.	.	.	.	0	0	0	0	69.7	3	4	1	1
3190	8	86	2	2	33	9	55.7	160	21.7578	1	0	1	170	2	2	0	4	5	1	1	1	1	2	3.5	6	2	2.5	11	0	0	34	0	.	2	1	0	.	.	.	.	0	1	0	0	80.033	3	1	1	2
3191	8	87	2	1	71	9	58.3	163	21.9429	1	0	1	215	1	2	0	2	3	0	1	1	1	1	2	2	1	3	5	0	0	16	0	.	1	1	0	.	.	.	.	0	0	0	0	82	3	5	1	1
3196	8	92	2	2	48	9	63	157	25.5588	1	0	4	170	1	2	0	4	3	0	1	1	1	1	2	2	1	3	8	0	0	27	0	.	1	1	0	.	.	.	.	0	0	0	0	79.433	2	2	1	1
3197	8	93	2	1	62	9	71.9	175	23.4776	1	0	1	205	1	2	0	3	2	0	1	1	1	2	2.5	1	1	8.5	3.5	0	0	25	0	.	1	1	0	.	.	.	.	0	0	0	0	76.067	3	4	1	1
3198	8	94	2	1	47	9	52.8	162	20.1189	1	0	4	205	1	2	0	1	4	1	1	1	1	3	4	1	1	1	10.5	0	0	33	0	.	1	1	0	.	.	.	.	0	0	0	0	79.2	1	2	1	1
3201	8	97	2	2	43	9	53.7	159	21.2412	1	0	1	205	1	2	0	1	5	1	1	1	1	2	1.5	1	1	1.5	8	0	0	39	0	.	1	1	0	.	.	.	.	0	0	0	0	75.333	2	2	1	1
3202	8	98	2	1	45	9	58.4	165	21.4509	1	0	1	170	1	2	0	4	2	0	1	1	1	1	2	1	1	0.5	5.5	0	0	18	0	.	1	1	0	.	.	.	.	0	0	0	0	63.6	2	2	1	1
3203	8	99	2	2	67	9	57	146.2	26.6674	1	0	1	205	1	2	0	4	5	1	1	1	1	2	1	1	1	4	6	0	0	18	0	.	1	1	0	.	.	.	.	0	0	0	0	0.633	2	4	1	1
3206	8	102	3	2	77	9	56.8	157	23.0435	1	0	1	190	1	2	0	3	2	0	1	1	1	1	6	1	1	6.5	4	0	0	24	0	.	1	1	0	.	.	.	.	0	0	0	0	63.033	2	5	2	1
3208	8	104	3	2	68	9	58.4	156	23.9974	4	0	4	170	5	2	3	4	3	0	1	1	1	1	12	6	2	3	7	9	3	31	0	.	6	3	0	.	.	.	.	0	0	0	0	73.367	1	4	3	2
3209	8	105	3	2	68	9	58.6	140	29.898	2	0	1	175	2	2	0	4	2	0	1	1	1	1	1	6	2	14	3	0	0	40	0	.	2	1	0	.	.	.	.	0	0	0	0	34.467	3	4	1	2
3210	8	106	3	2	58	9	71.15	156	29.2365	1	0	4	340	1	2	1	1	4	1	1	1	1	2	3	1	1	6	4	0	0	16	0	.	1	1	0	.	.	.	.	0	0	0	0	66.467	2	3	1	1
3211	8	107	3	2	63	9	63.8	154	26.9017	1	0	1	240	1	2	1	1	4	1	1	1	1	2	4	1	1	7	3.5	2	1	14	0	.	2	1	0	.	.	.	.	0	0	0	0	53.633	3	4	1	1
3212	8	108	3	1	56	9	51	167	18.2868	1	0	1	180	1	2	1	2	11	1	1	1	1	1	3.5	1	1	4.5	3	0	0	23	0	.	1	1	2	.	.	.	.	0	0	0	0	53.7	3	3	1	1
3213	8	109	3	1	49	9	61.3	170	21.2111	1	0	1	280	1	2	1	1	2	0	1	1	1	.	1	1	1	1	6.5	0	0	21	0	.	1	1	0	.	.	.	.	0	0	0	0	70.1	3	2	1	1
3215	8	111	3	1	76	9	58.2	170	20.1384	3	0	1	210	3	2	3	1	3	0	1	1	1	1	3.5	6	2	1	12	1	1	14	0	.	3	2	0	.	.	.	.	0	1	1	0	15.1	2	5	1	2
3216	8	112	3	2	69	9	61.3	151	26.8848	1	0	1	200	1	2	1	5	2	0	1	1	1	1	2	3	1	4.5	5	0	0	29	0	.	1	1	0	.	.	.	.	0	0	0	0	13.867	3	4	1	1
3217	8	113	3	2	61	9	55.1	162	20.9953	4	0	4	220	4	2	3	4	4	1	2	1	2	3	3	6	2	4	4.5	5	2	28	0	.	4	2	0	.	.	.	.	0	1	0	0	64.667	2	4	1	2
3218	8	114	3	1	46	9	57.7	159	22.8235	1	0	1	240	1	2	1	2	3	0	1	1	1	1	6	2	1	6	8	0	0	35	0	.	1	1	0	.	.	.	.	0	0	1	0	11.767	2	2	2	1
3219	8	115	3	1	56	9	60.5	165	22.2222	3	0	4	210	3	2	3	1	4	1	2	1	2	3	7	7	3	4	6	4	2	42	0	.	5	3	0	.	.	.	.	0	1	1	1	18.333	3	3	2	2
3220	8	116	3	1	66	9	62.8	157.5	25.3162	3	0	4	240	3	2	3	1	4	1	1	1	1	2	3	7	3	1.5	16	0	0	34	0	.	3	2	0	.	.	.	.	0	1	0	0	59.833	1	4	1	2
3221	8	117	3	1	59	9	61	161	23.533	1	0	1	240	1	2	1	4	3	0	1	1	1	1	4.5	3	1	4.5	3	0	0	20	0	.	1	1	0	.	.	.	.	0	0	0	0	52.067	2	3	1	1
3222	8	118	3	2	44	9	64	163	24.0882	3	0	1	210	3	2	2	1	5	1	2	1	2	3	4	7	3	2	3	1	1	27	0	.	4	2	0	.	.	.	.	0	1	0	0	22.3	3	2	1	2
3223	8	119	3	2	79	9	65	151	28.5075	1	0	1	200	1	2	1	3	2	0	1	1	1	1	1	2	1	5.5	7	0	0	2	0	.	1	1	0	.	.	.	.	0	0	0	.	4.8	3	5	1	1
3224	8	120	3	2	44	9	69	160	26.9531	4	0	4	350	4	2	3	1	5	1	2	1	2	2	6	7	3	1	9	2	1	63	0	.	4	2	0	.	.	.	.	0	1	0	0	55.7	1	2	2	2
3225	8	121	3	1	83	9	55.4	169	19.3971	3	0	1	240	6	2	3	5	2	0	2	1	2	1	7	7	3	7.5	1	10	3	31	0	.	6	3	0	.	.	.	.	0	1	1	.	13.1	3	5	2	2
3227	8	123	3	2	40	9	50.6	148	23.1008	1	0	1	210	1	2	1	3	5	1	1	1	1	.	2	2	1	4	6	0	0	20	0	.	1	1	0	.	.	.	.	0	0	0	0	48.333	3	2	1	1
3228	8	124	3	1	39	9	69	180	21.2963	6	0	1	180	6	2	3	5	2	0	2	1	2	1	5	7	3	12	1.5	14	3	38	0	.	6	3	0	.	.	.	.	0	1	0	0	61.1	3	1	2	2
3229	8	125	3	1	60	9	70	173	23.3887	1	0	4	270	1	2	1	4	2	0	1	1	1	.	0.5	1	1	3	10	0	0	48	0	.	1	1	0	.	.	.	.	0	0	0	0	65.1	2	4	1	1
3230	8	126	3	2	62	9	60.3	158	24.1548	6	0	1	240	6	2	5	2	4	1	2	1	2	2	12	7	3	0.5	2.5	20	3	27	0	.	6	3	0	.	.	.	.	0	1	0	1	18.3	3	4	3	2
3231	8	127	3	2	37	9	48.8	159	19.303	1	0	4	175	1	2	0	1	4	1	1	1	1	3	3.5	2	1	3	9	0	0	36	0	.	1	1	0	.	.	.	.	0	0	0	.	62.333	2	1	1	1
3232	8	128	3	1	46	9	80	175	26.1224	1	0	1	425	1	2	0	2	5	1	1	1	1	2	3	3	1	5.5	3.3	0	0	25	0	.	1	1	0	.	.	.	.	0	0	0	0	60.333	2	2	1	1
3234	8	130	3	1	59	9	73	171	24.9649	1	0	1	315	1	2	0	1	3	0	1	1	1	.	3.5	2	1	3	4.5	0	0	34	0	.	1	1	2	.	.	.	.	0	0	0	0	60.167	2	3	1	1
3235	8	131	3	2	69	9	47.8	155	19.8959	2	0	1	165	5	2	3	5	4	1	2	1	2	2	6	8	4	3	3.5	7	3	26	0	.	7	3	0	.	.	.	.	0	1	0	.	48.167	2	4	2	3
3236	8	132	3	1	73	9	56.1	152	24.2815	5	0	1	155	4	2	3	1	3	0	2	1	2	1	6.5	8	4	1	4.5	3	2	45	0	.	6	3	0	.	.	.	.	0	1	1	.	4.633	2	5	2	3
3237	8	133	3	1	57	9	71	172	23.9995	1	0	1	230	1	2	0	1	3	0	1	1	1	.	3	1	1	3	4	0	0	27	0	.	1	1	0	.	.	.	.	0	0	0	.	57.533	2	3	1	1
3239	8	135	3	1	50	9	62	165	22.7732	3	0	1	185	3	2	2	3	4	1	1	1	1	.	5	8	4	9.5	1	0	0	11	0	.	4	2	0	.	.	.	.	0	1	0	.	54.4	3	3	2	3
3241	8	137	3	1	53	9	70	168	24.8016	2	0	1	260	2	2	0	4	3	0	1	1	1	.	1.2	6	2	10	0.5	0	0	24	0	.	2	1	2	.	.	.	.	0	0	0	.	40.733	2	3	1	2
3242	8	138	3	1	61	9	64.5	158	25.8372	1	0	1	240	1	2	0	1	3	0	1	1	1	.	0.5	1	1	8.5	1.5	0	0	70	0	.	1	1	0	.	.	.	.	0	0	0	.	55.733	3	4	1	1
3243	8	139	3	1	43	9	61	171	20.8611	1	0	1	200	1	2	0	1	2	0	1	1	1	.	3	2	1	4	3.5	0	0	26	0	.	1	1	0	.	.	.	.	0	0	0	.	55.167	3	2	1	1
3245	8	141	3	1	71	9	53.6	167	19.219	1	0	1	155	2	2	0	2	5	1	1	1	1	.	2	6	2	4	5.5	0	0	41	0	.	2	1	0	.	.	.	.	0	0	0	.	58.467	2	5	1	2
3246	8	142	3	2	59	9	53.7	156	22.0661	1	0	1	185	1	2	0	4	3	0	1	1	1	1	2.5	2	1	8	0.3	0	0	21	0	.	1	1	0	.	.	.	.	0	0	0	.	47.167	3	3	1	1
3248	8	144	3	1	53	9	66.8	157	27.1005	1	0	1	280	1	2	0	2	5	1	1	1	1	.	3	3	1	5.5	3.5	0	0	16	0	.	1	1	0	.	.	.	.	0	0	0	.	54.333	3	3	1	1
3249	8	145	3	2	52	9	62.5	158	25.0361	2	0	1	165	4	2	2	2	4	1	2	1	2	3	3.5	7	3	2	8.5	9	3	27	0	.	6	3	0	.	.	.	.	0	1	0	.	56.133	2	3	1	2
3250	8	146	3	2	57	9	58.5	165	21.4876	2	0	1	220	1	2	0	4	4	1	1	1	1	.	2.5	2	1	3	5.5	0	0	22	0	.	1	1	0	.	.	.	.	0	0	0	.	53	2	3	1	1
3251	8	147	3	1	59	9	63	164	23.4236	1	0	1	195	1	2	0	3	3	0	1	1	1	.	2	3	1	5	5.5	0	0	26	0	.	1	1	0	.	.	.	.	0	0	0	.	53.4	3	3	1	1
3253	8	149	3	1	43	9	78	168	27.6361	3	0	1	315	1	2	0	2	4	1	1	1	1	2	2	1	1	4.5	5.5	0	0	37	0	.	1	1	0	.	.	.	.	0	0	0	.	50.367	2	2	1	1
3254	8	150	3	1	58	9	52	160	20.3125	3	0	1	275	3	2	2	5	4	1	2	1	2	3	4	6	2	8.5	1	2	1	68	0	.	3	2	0	.	.	.	.	0	1	0	.	24.7	3	3	1	2
3255	8	151	3	2	39	9	45.1	150.5	19.9115	1	0	4	205	1	2	0	4	5	1	1	1	1	2	3.5	3	1	3	10.5	0	0	39	0	.	1	1	0	.	.	.	.	0	0	0	0	51.7	1	1	1	1
3256	8	152	3	1	72	9	65	165	23.8751	1	0	1	235	1	1	0	4	2	0	1	1	1	2	4	3	1	3	7	0	0	16	0	.	1	1	2	.	.	.	.	0	0	0	0	52.833	1	5	1	1
3258	8	154	3	1	73	9	56	168	19.8413	1	0	1	460	1	1	1	1	2	0	1	1	1	2	3	3	1	3	8	0	0	10	0	.	1	1	2	.	.	.	.	0	0	0	0	38.767	2	5	1	1
3259	8	155	3	1	53	9	75	165	27.5482	2	0	4	260	2	1	1	2	3	0	2	1	2	1	1	3	1	3.5	3.5	0	0	23	0	.	1	1	0	.	.	.	.	0	0	0	0	49.367	2	3	1	1
3260	8	156	3	2	76	9	62.5	152	27.0516	1	0	1	175	1	1	1	1	4	1	1	1	1	2	1	3	1	3	4	0	0	25	0	.	1	1	0	.	.	.	.	0	0	0	0	42.8	2	5	1	1
3261	8	157	3	1	72	9	80.9	170	27.9931	3	0	1	265	3	1	2	1	3	0	1	1	1	1	0.5	4	1	3	4	0	0	20	0	.	1	1	0	.	.	.	.	0	0	0	0	51.833	2	5	1	1
3264	8	160	3	1	68	9	50.8	165	18.6593	1	0	4	240	1	1	1	4	3	0	1	1	1	1	2	2	1	3	8	0	0	31	0	.	1	1	0	.	.	.	.	0	0	0	.	46.3	2	4	1	1
3265	8	161	3	1	61	9	61.6	159	24.3661	1	0	4	160	1	1	1	2	3	0	1	1	1	1	2.5	3	1	4	8	0	0	36	0	.	1	1	0	.	.	.	.	0	0	0	0	48.767	2	4	1	1
3266	8	162	3	1	58	9	55.9	167	20.0437	1	0	1	200	1	1	1	1	2	0	1	1	1	1	1	2	1	3	7	0	0	25	0	.	1	1	0	.	.	.	.	0	0	0	0	51.133	2	3	1	1
3267	8	163	3	1	46	9	50.6	159	20.015	3	0	4	205	3	1	2	1	4	1	2	1	2	2	5	6	2	1	12	5	2	33	0	.	4	2	0	.	.	.	.	0	0	0	0	48.967	2	2	2	2
3268	8	164	3	1	65	9	43.9	158	17.5853	4	0	1	175	4	1	3	1	3	0	2	1	2	2	7	6	2	2	7	1	1	11	0	.	3	2	2	.	.	.	.	0	0	0	0	43.867	2	4	2	2
3269	8	165	3	1	64	9	67	173.9	22.1552	1	0	4	160	1	1	1	4	5	1	1	1	1	2	2	1	1	1	10	0	0	37	0	.	1	1	0	.	.	.	.	0	0	0	0	46.533	2	4	1	1
[truncated: 13 more rows]
[truncated: 2 more columns]

## Sheet: develop
Serial_no	institution	experience	exp_group	sex	age	Operator	wgt	hgt	bmi	clinical_stage	before_op (수술전 처치)	operation	op_time	s_stage	dissection	육안소견 (major_type)	circumference	histology	diff	l_invasion	v_invasion	l_v_invasion	lauren	size	p_t	t_group	prm	drm	pos_n	n_group	diss_n	meta1	meta2	p_stage	stage_group	combined_resection1	combined_resection2	combined_resection3	combined_resection4	combined_resection5	r_tumor (Residual tumor)	chemotherapy	death	Recur 여부 (recur )	ostime_months	location	age_gr	size_gr	pt_gr
2	1	2	1	1	58	3	48.6	167	17.4262	.	0	1	220	6	2	4	5	5	1	2	.	2	2	11	8	4	.	.	11	3	38	0	.	7	3	0	.	.	.	.	0	1	1	1	11.933	2	3	3	3
5	1	5	1	2	52	3	42.5	155	17.6899	.	0	4	335	5	2	3	1	1	0	2	2	2	1	7	7	3	1	11	8	3	35	0	.	6	3	9	.	.	.	.	0	1	1	1	99.767	1	3	2	2
6	1	6	1	2	34	3	48.28	157.8	19.3889	.	0	1	220	3	2	0	1	4	1	1	1	1	2	3.8	1	1	1.8	7.3	0	0	34	0	.	1	1	9	.	.	.	.	0	0	0	0	104.067	3	1	1	1
9	1	9	1	1	63	3	51.94	155.4	21.508	.	0	1	285	4	2	3	3	4	1	1	2	2	1	5	8	4	8	1.5	6	2	23	0	.	6	3	0	.	.	.	.	0	1	1	1	44.833	3	4	2	3
12	1	12	1	1	58	3	51.88	167	18.6023	1	0	1	160	2	2	3	1	4	1	2	1	2	2	2.5	6	2	1	5.5	1	1	33	0	.	3	2	0	.	.	.	.	0	1	0	0	102.3	3	3	1	2
13	1	13	1	1	60	3	67.25	174.4	22.1105	3	0	4	255	3	2	2	1	4	1	2	1	2	3	4.3	7	3	0.5	18	7	3	39	0	.	6	3	0	.	.	.	.	0	1	1	1	45.167	1	4	1	2
15	1	15	1	1	61	3	53.42	165.5	19.5033	3	0	4	234	3	2	3	1	3	0	1	1	1	1	5	7	3	1	12	3	2	57	0	.	5	3	0	.	.	.	.	0	0	0	0	101.833	1	4	2	2
18	1	18	1	2	43	3	66.1	163.1	24.8481	5	0	1	170	4	2	3	1	4	1	2	1	2	2	5	7	3	3.5	1	11	3	48	0	.	6	3	0	.	.	.	.	0	1	0	1	101.367	3	2	2	2
21	1	21	1	2	38	3	39.7	157.4	16.0244	4	0	4	305	5	2	3	2	4	1	2	2	2	2	13	8	4	3.5	6.5	9	3	36	0	.	7	3	1	.	.	.	.	0	1	1	1	17.467	2	1	3	3
22	1	22	1	1	70	3	55.4	164.2	20.5477	4	0	4	305	4	1	3	1	5	1	2	2	2	2	11	8	4	5	0.5	4	2	31	0	.	6	3	1	2	.	.	.	0	0	1	1	6.933	3	5	3	3
23	1	23	1	1	75	3	54.2	172.5	18.2147	5	0	4	220	5	2	2	.	6	1	.	2	2	1	10	8	4	9	16	2	1	58	0	.	5	3	0	.	.	.	.	0	0	0	0	100.833	1	5	3	3
24	1	24	1	2	57	3	43.9	148	20.042	4	0	4	260	4	2	4	4	6	1	2	2	2	2	10	8	4	2.5	3	29	3	36	0	.	7	3	0	.	.	.	.	0	1	0	0	100.633	4	3	3	3
25	1	25	1	1	66	3	55.7	160	21.7578	4	0	4	360	3	2	4	.	4	1	2	2	2	2	18	8	4	1.5	8	14	3	32	0	.	7	3	2	.	.	.	.	0	1	0	0	100.2	1	4	3	3
26	1	26	1	1	53	3	72.55	175.5	23.555	.	0	1	215	3	2	3	5	4	1	2	2	2	2	5	7	3	10	0.5	3	2	32	0	.	5	3	0	.	.	.	.	0	1	0	0	99.967	3	3	2	2
27	1	27	1	1	49	3	58.08	159.8	22.7443	4	0	1	200	4	2	3	.	5	1	.	2	2	2	8.5	8	4	6	1	12	3	24	0	.	7	3	0	.	.	.	.	0	1	1	1	4.933	3	2	2	3
29	1	29	1	1	61	3	70.35	165	25.8402	3	0	1	225	3	2	4	2	3	0	.	1	1	1	9	7	3	3	1.5	9	3	41	0	.	6	3	0	.	.	.	.	0	1	1	.	91.8	3	4	2	2
38	1	38	1	2	58	3	47.5	155.5	19.6441	4	0	4	190	4	2	3	2	5	1	2	.	2	2	6	7	3	3.5	6	10	3	52	0	.	6	3	0	.	.	.	.	0	1	0	0	97.633	3	3	2	2
41	1	41	1	1	58	3	75.9	163.2	28.4972	2	0	1	232	2	2	0	3	3	0	1	.	1	1	4	2	1	5.8	6	0	0	25	0	.	1	1	0	.	.	.	.	0	0	0	0	97.133	3	3	1	1
43	1	43	1	2	72	3	51.1	155	21.2695	2	0	4	260	3	2	4	2	4	1	1	1	1	.	11	8	4	0.5	8.5	4	2	19	0	.	6	3	0	.	.	.	.	0	1	1	1	33.567	1	5	3	3
44	1	44	1	1	54	3	63.8	169.5	22.2066	4	0	1	210	4	2	2	.	4	1	1	1	1	2	12	8	4	6	2	0	0	38	0	.	4	2	0	.	.	.	.	0	1	0	0	96.7	3	3	3	3
45	1	45	1	1	41	3	57.68	176.4	18.5365	4	0	4	260	3	2	3	1	4	1	2	2	2	3	7	8	4	1	4	14	3	34	0	.	7	3	0	.	.	.	.	0	1	0	0	96.6	4	2	2	3
46	1	46	1	1	51	3	70.8	167.5	25.235	1	0	1	210	1	2	0	1	2	0	1	3	1	1	3.2	3	1	1.8	6.5	0	0	39	0	.	1	1	0	.	.	.	.	0	0	0	0	96.433	2	3	1	1
47	1	47	1	2	62	3	60.6	152.5	26.0575	1	0	1	190	2	2	0	4	4	1	1	.	1	1	1	1	1	7.7	5.2	0	0	36	0	.	1	1	0	.	.	.	.	0	0	0	0	96.367	3	4	1	1
48	1	48	1	1	51	3	67.2	167	24.0955	3	0	1	185	2	2	0	2	11	1	1	3	1	3	10	1	1	3	1.5	0	0	45	0	.	1	1	0	.	.	.	.	0	0	0	0	96.233	3	3	3	1
49	1	49	1	1	51	3	60.2	158	24.1147	4	0	1	215	3	2	2	4	4	1	2	2	2	1	6	8	4	6	1.2	0	0	24	0	.	4	2	0	.	.	.	.	0	1	0	0	96.2	3	3	2	3
51	1	51	2	1	52	3	61.2	161.5	23.4642	.	0	1	244	6	2	2	.	3	0	2	1	2	1	9	8	4	3.5	0.4	2	1	23	0	.	5	3	6	.	.	.	.	0	1	0	.	95.533	3	3	2	3
52	1	52	2	1	53	3	61.4	161	23.6874	.	0	4	259	1	2	0	1	6	1	1	3	1	.	4.5	4	1	0.2	14.3	0	0	14	0	.	1	1	0	.	.	.	.	0	0	0	0	95.467	1	3	1	1
55	1	55	2	1	64	3	64.1	163.5	23.9785	.	0	4	270	2	2	0	3	3	0	1	.	1	1	3.2	2	1	4.2	3.2	0	0	26	0	.	1	1	0	.	.	.	.	0	0	0	0	94.767	1	4	1	1
56	1	56	2	1	82	3	80.55	170.5	27.7087	.	0	1	170	1	1	0	3	3	0	1	.	1	1	4	1	1	11	2.3	0	0	8	0	.	1	1	0	.	.	.	.	0	0	0	0	94.733	3	5	1	1
58	1	58	2	1	50	3	68.15	162	25.9678	.	0	1	265	4	2	0	2	4	1	1	3	1	3	6.5	2	1	3	7.5	0	0	67	0	.	1	1	0	.	.	.	.	0	0	0	0	94.367	3	3	2	1
59	1	59	2	1	37	3	77.45	173	25.8779	.	0	1	175	1	2	0	4	4	1	1	.	1	2	1.6	1	1	2.5	7.5	0	0	33	0	.	1	1	0	.	.	.	.	0	0	0	0	94.333	2	1	1	1
60	1	60	2	1	55	3	54.2	162	20.6523	.	0	1	145	2	2	0	2	3	0	1	.	1	1	1.6	3	1	3	7	0	0	25	0	.	1	1	0	.	.	.	.	0	0	0	0	94.333	2	3	1	1
61	1	61	2	1	55	3	55.62	172.5	18.6919	.	0	1	262	4	2	3	.	4	1	1	3	1	3	11	7	3	6	2	0	0	23	0	.	3	2	0	.	.	.	.	0	1	0	0	94.3	3	3	3	2
62	1	62	2	1	55	3	75.9	155	31.5921	.	0	1	180	2	2	0	1	3	0	1	.	1	1	1.7	3	1	6	5	0	0	23	0	.	1	1	0	.	.	.	.	0	0	0	0	94.133	3	3	1	1
63	1	63	2	1	38	3	71.65	170	24.7924	.	0	1	190	1	2	0	2	2	0	1	.	1	1	0.5	1	1	4.5	5	0	0	29	0	.	1	1	2	.	.	.	.	0	0	0	0	94.067	3	1	1	1
64	1	64	2	1	59	3	79.3	167.2	28.3662	.	0	1	271	2	2	3	.	4	1	2	3	2	1	10.5	8	4	3.5	3	0	0	40	0	.	4	2	0	.	.	.	.	0	1	1	1	31.6	3	3	3	3
65	1	65	2	1	39	3	53.1	170	18.3737	.	0	1	188	2	2	4	2	4	1	1	.	1	2	5	7	3	7	3.5	10	3	30	0	.	6	3	0	.	.	.	.	0	1	1	0	55.8	3	1	2	2
66	1	66	2	2	48	3	54.7	154.4	22.9452	.	0	1	205	2	2	0	3	5	1	1	.	1	2	7.6	3	1	10	4.5	1	1	29	0	.	2	1	0	.	.	.	.	0	0	0	0	93.867	3	2	2	1
68	1	68	2	1	52	3	58.96	166	21.3964	.	0	1	295	3	2	0	.	2	0	1	3	1	1	6	2	1	6	0.8	0	0	27	0	.	1	1	8	.	.	.	.	0	0	0	0	93.8	3	3	2	1
69	1	69	2	2	59	3	52.3	152	22.6368	.	0	1	150	4	2	3	1	4	1	2	.	2	2	3	7	3	4.2	4.5	1	1	15	0	.	4	2	0	.	.	.	.	0	1	0	0	93.667	3	3	1	2
71	1	71	2	1	66	3	58.8	158	23.5539	1	0	4	164	1	2	0	1	2	0	1	.	1	1	5.5	1	1	3.5	6.5	0	0	22	0	.	1	1	0	.	.	.	.	0	0	0	0	93.433	3	4	2	1
73	1	73	2	2	43	3	53.5	146.5	24.9275	1	0	4	150	1	2	0	1	4	1	1	.	1	1	2.5	1	1	3.5	10.5	0	0	39	0	.	1	1	0	.	.	.	.	0	0	0	0	93.333	1	2	1	1
74	1	74	2	1	70	3	59.62	163	22.4397	1	0	1	140	2	2	0	4	4	1	2	.	2	1	4.5	4	1	4	7.4	2	1	24	0	.	2	1	0	.	.	.	.	0	0	0	0	93.333	2	5	1	1
75	1	75	2	2	59	3	43	149	19.3685	2	0	4	158	2	2	0	1	3	0	1	3	1	1	5.5	4	1	6.5	1.5	3	2	36	0	.	3	2	0	.	.	.	.	0	0	0	0	93.2	3	3	2	1
76	1	76	2	1	22	3	54	173	18.0427	2	0	1	190	4	2	3	2	4	1	2	.	2	2	5	8	4	6	6.2	13	3	35	0	.	7	3	0	.	.	.	.	0	1	1	1	33.433	3	1	2	3
77	1	77	2	1	54	3	67.25	172.8	22.5219	2	0	1	158	1	2	0	1	4	1	1	.	1	2	4	4	1	3.5	4.5	0	0	32	0	.	1	1	5	.	.	.	.	0	0	0	0	93.1	3	3	1	1
78	1	78	2	1	66	3	65	165	23.8751	1	0	1	145	1	2	0	4	2	0	1	.	1	1	0.7	1	1	6.8	2.4	0	0	24	0	.	1	1	0	.	.	.	.	0	0	0	0	93.1	3	4	1	1
79	1	79	2	1	28	3	65	172	21.9713	5	0	4	175	5	2	3	1	5	1	2	.	2	2	5.5	8	4	2	5	22	3	37	0	.	7	3	0	.	.	.	.	0	1	1	1	28.467	4	1	2	3
81	1	81	2	1	73	3	58.4	167	20.9402	5	0	1	212	6	2	2	3	4	1	2	3	2	1	12	7	3	2.5	2.5	5	2	47	0	.	5	3	0	.	.	.	.	0	0	1	1	19.667	2	5	3	2
82	1	82	2	1	58	3	60.9	162.5	23.0627	1	0	1	153	1	2	0	.	4	1	1	3	1	2	6.5	1	1	12	0.8	1	1	40	0	.	2	1	0	.	.	.	.	0	0	0	0	92.733	3	3	2	1
83	1	83	2	2	63	3	53.98	152.3	23.272	2	0	1	150	2	2	3	2	4	1	2	.	2	2	12.5	6	2	8	0.5	4	2	40	0	.	4	2	0	.	.	.	.	0	1	0	0	92.633	3	4	3	2
84	1	84	2	2	76	3	53	147.5	24.3608	3	0	4	170	3	2	2	4	11	1	1	.	1	.	9	8	4	3.5	17	4	2	25	0	.	6	3	2	.	.	.	.	0	1	1	.	4.4	1	5	2	3
85	1	85	2	1	67	3	72.65	167.5	25.8944	.	0	1	119	1	2	0	4	2	0	1	.	1	1	1.5	1	1	3	8	0	0	11	0	.	1	1	0	.	.	.	.	0	0	0	0	92.5	2	4	1	1
86	1	86	2	1	67	3	53.7	166	19.4876	4	0	4	209	4	2	3	.	4	1	2	3	2	3	5	6	2	7	1	9	3	41	0	.	6	3	0	.	.	.	.	0	1	1	1	54.267	3	4	2	2
87	1	87	2	1	57	3	53.06	167.5	18.912	4	0	4	220	5	2	3	1	4	1	2	.	2	1	6.5	8	4	4	9.5	3	2	44	0	.	6	3	0	.	.	.	.	0	1	0	0	92.4	1	3	2	3
88	1	88	2	1	59	3	66.25	169	23.196	5	0	1	168	4	2	3	.	4	1	2	3	2	2	8	7	3	4	1.5	0	0	29	0	.	3	2	0	.	.	.	.	0	0	0	0	92.267	3	3	2	2
90	1	90	2	2	60	3	62.1	157.9	24.9073	1	0	1	142	1	2	0	1	4	1	1	.	1	.	3.2	1	1	4.3	7	0	0	30	0	.	1	1	0	.	.	.	.	0	0	0	0	92.233	2	4	1	1
91	1	91	2	1	56	3	70	171	23.939	1	0	1	145	1	2	0	4	3	0	1	.	1	.	1	1	1	6	5.5	0	0	28	0	.	1	1	0	.	.	.	.	0	0	0	0	92.033	3	3	1	1
92	1	92	2	1	63	3	64.7	170.5	22.2564	2	0	1	145	2	2	0	2	3	0	1	.	1	1	2.4	1	1	9.5	3.5	0	0	44	0	.	1	1	0	.	.	.	.	0	0	0	0	92	3	4	1	1
93	1	93	2	1	61	3	66.6	165.5	24.3152	2	0	1	135	3	2	0	4	4	1	2	.	2	3	3.6	4	1	6	7	0	0	48	0	.	1	1	0	.	.	.	.	0	0	0	0	91.8	3	4	1	1
95	1	95	2	1	71	3	56.38	168.5	19.8575	1	0	1	130	1	2	0	1	4	1	1	.	1	1	2.1	1	1	6.5	9	0	0	42	0	.	1	1	0	.	.	.	.	0	0	0	0	91.7	2	5	1	1
96	1	96	2	1	52	3	53.55	176.2	17.2484	5	0	4	245	5	2	3	1	4	1	2	.	2	2	7	8	4	7	2.5	15	3	40	0	.	7	3	0	.	.	.	.	0	1	1	1	78.667	3	3	2	3
98	1	98	2	2	52	3	72	157	29.2101	1	0	1	230	1	2	0	1	4	1	1	.	1	1	3	4	1	5	4.5	0	0	35	0	.	1	1	3	.	.	.	.	0	0	0	0	91.567	2	3	1	1
99	1	99	2	1	53	3	74.6	163	28.0778	5	0	1	270	4	2	3	1	11	1	2	.	2	1	10	7	3	3	3	8	3	34	0	.	6	3	2	.	.	.	.	0	1	0	0	91.567	3	3	3	2
100	1	100	2	1	74	3	65.3	160	25.5078	4	0	1	170	4	2	2	5	4	1	2	.	2	.	7	8	4	4	2.5	14	3	24	0	.	7	3	0	.	.	.	.	0	0	1	1	46.267	3	5	2	3
101	1	101	3	2	54	3	47	152.5	20.2096	2	0	1	115	3	2	3	3	4	1	1	.	1	.	1.5	7	3	9	7	0	0	32	0	.	3	2	0	.	.	.	.	0	0	0	0	91.433	2	3	1	2
102	1	102	3	2	60	3	58.52	153.5	24.8363	1	0	4	260	2	2	3	1	4	1	1	.	1	2	6.8	7	3	3	9.6	0	0	27	0	.	3	2	3	.	.	.	.	0	0	0	0	91.267	2	4	2	2
103	1	103	3	2	52	3	50	145	23.7812	4	0	1	185	3	2	3	4	4	1	1	.	1	.	5.5	8	4	2	8	1	1	35	0	.	5	3	0	.	.	.	.	0	1	0	1	91.233	2	3	2	3
104	1	104	3	2	34	3	59	162	22.4813	2	0	4	135	2	2	3	2	4	1	2	.	2	2	4	7	3	3.5	4	20	3	32	0	.	6	3	0	.	.	.	.	0	1	1	1	14.8	3	1	1	2
105	1	105	3	2	65	3	45.24	148.5	20.5149	4	0	1	170	5	2	3	1	5	1	2	.	2	2	8	8	4	7	5	11	3	33	0	.	7	3	0	.	.	.	.	0	1	1	1	6.833	3	4	2	3
108	1	108	3	1	60	3	60.45	161.7	23.1194	5	0	4	195	4	2	3	1	4	1	1	3	1	1	8	8	4	5	4	6	2	35	0	.	6	3	5	.	.	.	.	0	1	1	1	73.3	2	4	2	3
110	1	110	3	1	40	3	64.15	172.5	21.5585	5	0	4	180	5	2	4	.	5	1	1	3	1	2	9	8	4	2.5	4	4	2	49	0	.	6	3	5	.	.	.	.	0	1	1	1	60.933	4	2	2	3
111	1	111	3	1	57	3	53	162	20.1951	5	0	4	160	5	2	3	.	4	1	2	3	2	2	10	7	3	3	3	28	3	39	0	.	6	3	0	.	.	.	.	0	1	1	1	17.067	3	3	3	2
112	1	112	3	1	61	3	78.9	169	27.6251	1	0	1	166	1	2	0	1	3	0	2	.	2	1	7	1	1	8	1.5	0	0	32	0	.	1	1	0	.	.	.	.	0	0	0	0	90.767	3	4	2	1
113	1	113	3	1	68	3	55.58	155	23.1342	2	0	1	125	3	2	3	1	4	1	1	3	1	1	6	8	4	5.8	1.7	4	2	29	0	.	6	3	0	.	.	.	.	0	1	0	0	90.767	3	4	2	3
115	1	115	3	1	65	3	55.86	165	20.5179	6	0	4	235	5	2	3	4	6	1	2	3	2	3	10.5	8	4	2.5	3	2	1	46	0	.	5	3	6	.	.	.	.	0	1	0	0	90.633	2	4	3	3
116	1	116	3	1	59	3	52	160.5	20.1861	2	0	1	155	3	2	3	1	6	1	1	3	1	2	6	6	2	2	7	0	0	33	0	.	2	1	0	.	.	.	.	0	0	0	0	90.533	2	3	2	2
117	1	117	3	1	36	3	59.44	176	19.189	2	0	1	147	2	2	0	1	4	1	1	.	1	2	3.5	4	1	6.5	3	1	1	37	0	.	2	1	0	.	.	.	.	0	1	0	0	90.4	3	1	1	1
118	1	118	3	1	60	3	77	171	26.3329	2	0	1	200	2	2	3	2	4	1	2	.	2	1	5	7	3	1.3	11	2	1	41	0	.	4	2	2	.	.	.	.	0	0	1	1	62.233	2	4	2	2
119	1	119	3	1	65	3	61.6	170	21.3149	1	0	4	213	1	2	0	4	4	1	1	.	1	2	4.4	3	1	1.2	11.5	0	0	34	0	.	1	1	0	.	.	.	.	0	0	0	0	90.1	1	4	1	1
120	1	120	3	1	68	3	63.6	158	25.4767	2	0	4	175	1	2	0	4	3	0	1	.	1	1	4.8	3	1	3	18.5	0	0	20	0	.	1	1	0	.	.	.	.	0	0	0	0	90.067	1	4	1	1
121	1	121	3	1	58	3	67.9	171	23.2208	1	0	1	118	1	2	0	3	2	0	1	.	1	1	1.7	1	1	9.2	3.2	0	0	25	0	.	1	1	0	.	.	.	.	0	0	0	0	89.933	3	3	1	1
122	1	122	3	2	59	3	67.05	152.8	28.7179	4	0	1	175	3	2	4	1	4	1	1	.	1	3	10.8	7	3	0.7	2.8	7	3	29	0	.	6	3	0	.	.	.	.	0	1	0	0	89.867	2	3	3	2
124	1	124	3	1	71	3	63.9	176.5	20.5122	2	0	4	200	4	2	3	4	11	1	2	.	2	.	3.5	7	3	3	14.5	0	0	44	0	.	3	2	5	.	.	.	.	0	0	0	0	89.7	1	5	1	2
125	1	125	3	2	57	3	55.7	149.5	24.9214	1	0	1	115	1	2	0	3	11	1	1	.	1	3	2.5	2	1	4.5	5.5	0	0	40	0	.	1	1	0	.	.	.	.	0	0	1	0	89.6	3	3	1	1
126	1	126	3	1	56	3	60.3	176	19.4667	1	0	4	219	1	2	0	2	4	1	1	.	1	1	1.6	1	1	2.5	12	0	0	37	0	.	1	1	2	.	.	.	.	0	0	0	0	89.6	1	3	1	1
127	1	127	3	1	58	3	62.1	156	25.5178	2	0	4	180	2	2	3	2	11	1	2	.	2	.	2	6	2	2	16	0	0	17	0	.	2	1	0	.	.	.	.	0	0	0	0	89.467	1	3	1	2
128	1	128	3	2	32	3	54.28	162.2	20.6318	1	0	4	180	2	2	3	1	4	1	1	.	1	2	2.8	7	3	1	15.5	4	2	35	0	.	5	3	0	.	.	.	.	0	1	0	0	89.467	1	1	1	2
129	1	129	3	2	52	3	67.25	147	31.1213	1	0	1	151	1	2	0	1	4	1	1	.	1	1	6.8	1	1	2.3	2.5	0	0	23	0	.	1	1	0	.	.	.	.	0	0	0	0	89.367	3	3	2	1
130	1	130	3	2	57	3	55.4	154	23.3598	4	0	1	150	3	2	2	.	4	1	2	3	2	1	7.5	8	4	5	3	3	2	25	0	.	6	3	0	.	.	.	.	0	1	0	0	89.367	3	3	2	3
132	1	132	3	1	51	3	59.3	164.5	21.9141	4	0	1	135	4	2	2	4	3	0	2	.	2	2	6	7	3	10	0.6	4	2	35	0	.	5	3	0	.	.	.	.	0	1	1	1	23.433	3	3	2	2
133	1	133	3	2	33	3	49.5	157	20.082	5	0	1	152	5	2	3	1	4	1	2	2	2	2	7.2	8	4	4	0.2	5	2	38	0	.	6	3	0	.	.	.	.	0	1	1	.	30.733	3	1	2	3
134	1	134	3	2	41	3	50.8	158	20.3493	1	0	1	125	1	2	0	1	5	1	1	.	1	2	2	1	1	0.7	11.5	0	0	26	0	.	1	1	0	.	.	.	.	0	0	0	0	89.167	1	2	1	1
136	1	136	3	1	51	3	72.3	177.5	22.9478	1	0	4	165	1	2	3	1	5	1	1	.	1	2	3.7	7	3	2.3	13	0	0	27	0	.	3	2	0	.	.	.	.	0	0	0	0	89.133	1	3	1	2
137	1	137	3	1	55	3	58.2	163.6	21.7448	2	0	1	129	3	2	3	1	3	0	1	.	1	1	3.5	6	2	5.7	3.5	0	0	38	0	.	2	1	0	.	.	.	.	0	0	0	0	89	3	3	1	2
138	1	138	3	1	64	3	58.8	164	21.862	1	0	1	175	1	2	0	3	5	1	2	.	2	3	2.8	4	1	7.7	4.2	2	1	29	0	.	2	1	0	.	.	.	.	0	1	0	0	89	3	4	1	1
139	1	139	3	2	41	3	62	164.8	22.8285	1	0	1	135	2	2	0	2	5	1	2	.	2	2	7.8	3	1	5	6.8	10	3	54	0	.	4	2	0	.	.	.	.	0	1	0	0	88.9	2	2	2	1
140	1	140	3	1	66	3	68	159.5	26.7293	1	0	1	179	1	2	0	1	2	0	1	.	1	1	2.4	1	1	9.1	4	0	0	29	0	.	1	1	0	.	.	.	.	0	0	0	0	87.967	3	4	1	1
141	1	141	3	2	61	3	61.8	156	25.3945	2	0	1	150	3	2	3	4	5	1	2	.	2	2	3.4	7	3	6.3	4.6	8	3	34	0	.	6	3	0	.	.	.	.	0	1	0	0	87.6	3	4	1	2
143	1	143	3	2	29	3	66	164.5	24.39	3	0	4	155	4	2	3	2	4	1	2	.	2	2	2.5	7	3	5	14	17	3	51	0	.	6	3	0	.	.	.	.	0	1	0	0	87.367	1	1	1	2
144	1	144	3	2	35	3	47.6	161	18.3635	1	0	1	145	1	2	0	4	3	0	1	.	1	1	2.5	3	1	5	8.5	0	0	38	0	.	1	1	3	.	.	.	.	0	0	0	0	87.033	3	1	1	1
145	1	145	3	1	74	3	47.5	160.5	18.4393	1	0	4	145	1	2	0	4	2	0	1	.	1	1	8.2	1	1	1.1	11.5	0	0	48	0	.	1	1	0	.	.	.	.	0	0	0	0	87	1	5	2	1
146	1	146	3	1	44	3	78.8	171.5	26.7916	1	0	1	193	2	2	0	3	3	0	2	.	2	1	4	2	1	5.4	12.8	1	1	26	0	.	2	1	0	.	.	.	.	0	1	0	0	86.9	3	2	1	1
147	1	147	3	1	66	3	52.5	157.7	21.1104	1	0	1	155	1	2	0	4	4	1	1	.	1	3	4.3	4	1	5.7	3.8	2	1	32	0	.	2	1	0	.	.	.	.	0	1	0	0	86.8	3	4	1	1
149	1	149	3	1	61	3	59.2	160	23.125	1	0	1	175	1	1	0	2	3	0	2	.	2	1	5.2	2	1	.	1.3	1	1	28	0	.	2	1	0	.	.	.	.	0	1	0	0	86.433	3	4	2	1
150	1	150	3	1	54	3	64.2	166	23.298	2	0	1	170	3	2	3	3	3	0	2	3	2	1	4	7	3	11	1.2	6	2	28	0	.	5	3	0	.	.	.	.	0	1	0	0	86.433	3	3	1	2
153	1	153	3	1	49	3	70.7	165	25.9688	1	0	1	155	1	2	0	3	5	1	1	.	1	2	3.2	1	1	6.5	6	0	0	32	0	.	1	1	0	.	.	.	.	0	0	0	0	86.1	3	2	1	1
154	1	154	3	1	48	3	81.3	169	28.4654	1	0	1	195	1	2	0	2	5	1	1	.	1	2	1.7	1	1	6.4	8	1	1	27	0	.	2	1	0	.	.	.	.	0	1	0	0	86.067	3	2	1	1
155	1	155	3	1	71	3	50.3	159.1	19.8714	.	0	5	176	1	2	0	1	2	0	1	.	1	1	1.5	3	1	3	4	0	0	8	0	.	1	1	0	.	.	.	.	0	0	0	0	85.933	1	5	1	1
159	1	159	3	1	49	3	68.7	173.1	22.9278	3	0	1	133	4	2	0	3	4	1	1	.	1	1	5.2	2	1	10.5	1.1	0	0	46	0	.	1	1	0	.	.	.	.	0	0	0	0	85.4	3	2	2	1
160	1	160	3	2	39	3	54.4	158.5	21.6541	1	0	1	120	1	2	0	2	4	1	1	.	1	2	0.8	1	1	10.3	1	0	0	32	0	.	1	1	0	.	.	.	.	0	0	0	0	85.167	3	1	1	1
161	1	161	3	1	42	3	57.6	167	20.6533	.	0	1	165	3	2	0	2	4	1	1	3	1	2	7.2	2	1	6.2	0.9	0	0	56	0	.	1	1	0	.	.	.	.	0	0	0	0	85.033	3	2	2	1
163	1	163	3	1	62	3	63.6	173	21.2503	.	0	1	190	3	2	0	4	3	0	2	.	2	1	2	4	1	13	2.5	0	0	28	0	.	1	1	0	.	.	.	.	0	0	0	0	84.8	3	4	1	1
164	1	164	3	1	45	3	69.7	173	23.2884	2	0	4	220	3	2	0	1	5	1	1	.	1	2	8	3	1	5	6.2	0	0	70	0	.	1	1	0	.	.	.	.	0	0	0	0	84.7	2	2	2	1
166	1	166	3	1	67	3	43.7	161.5	16.7547	1	0	4	215	4	2	3	2	4	1	2	.	2	2	4	7	3	15	6	0	0	48	0	.	3	2	0	.	.	.	.	0	1	0	0	84.467	3	4	1	2
167	1	167	3	1	65	3	53.2	160	20.7813	4	0	1	145	3	2	2	2	4	1	2	3	2	2	10	6	2	2	5	5	2	39	0	.	4	2	0	.	.	.	.	0	1	0	0	84.333	3	4	3	2
168	1	168	3	1	62	3	67.5	170	23.3564	.	0	1	145	1	2	0	2	5	1	1	.	1	2	3.2	1	1	3	4	0	0	36	0	.	1	1	0	.	.	.	.	0	0	0	0	84.233	3	4	1	1
169	1	169	3	1	71	3	75.8	169	26.5397	.	0	4	225	4	2	3	4	6	1	2	.	2	2	7	8	4	13	2.5	3	2	35	0	.	6	3	0	.	.	.	.	0	1	0	1	84.1	3	5	2	3
172	1	172	3	1	61	3	50.7	161.9	19.3426	4	0	4	180	3	2	2	1	3	0	2	.	2	1	3	7	3	2	14	0	0	26	0	.	3	2	0	.	.	.	.	0	0	0	1	84	2	4	1	2
173	1	173	3	1	76	3	62.6	168	22.1797	1	0	4	215	1	2	3	1	4	1	2	3	2	2	11.2	7	3	3.5	1.6	3	2	46	0	.	5	3	0	.	.	.	.	0	0	0	0	84	2	5	3	2
174	1	174	3	1	68	3	70.8	172.3	23.8486	3	0	1	170	3	2	3	.	4	1	1	3	1	2	4.5	6	2	6	0.9	0	0	37	0	.	2	1	0	.	.	.	.	0	0	0	0	83.967	3	4	1	2
175	1	175	3	1	66	3	56.1	163	21.1148	6	0	1	230	5	2	3	1	3	0	2	3	2	1	7.5	7	3	2	2.3	6	2	50	0	.	5	3	0	.	.	.	.	0	1	0	1	83.867	3	4	2	2
176	1	176	3	2	72	3	51.4	150	22.8444	3	0	1	197	2	2	3	2	4	1	2	.	2	1	5.3	8	4	2	12	1	1	46	0	.	5	3	0	.	.	.	.	0	1	0	0	83.833	2	5	2	3
177	1	177	3	1	44	3	83.1	173	27.7657	1	0	1	220	1	2	0	4	4	1	1	.	1	1	2.4	2	1	0.8	12.8	0	0	38	0	.	1	1	0	.	.	.	.	0	0	0	0	83.767	3	2	1	1
178	1	178	3	2	40	3	57.3	153	24.4778	3	0	4	217	4	2	3	2	4	1	2	.	2	2	2	8	4	6	12	0	0	41	0	.	4	2	0	.	.	.	.	0	1	0	0	83.633	1	2	1	3
179	1	179	3	1	38	3	62.4	166	22.6448	3	0	4	235	4	2	3	.	4	1	2	3	2	2	3.5	8	4	1	.	6	2	37	0	.	6	3	0	.	.	.	.	0	1	1	1	15.367	1	1	1	3
180	1	180	3	2	73	3	50.1	152.5	21.5426	.	0	1	105	5	2	3	1	4	1	2	.	2	1	4.3	7	3	5	3	4	2	62	0	.	5	3	0	.	.	.	.	0	1	0	0	83.533	3	5	1	2
181	1	181	3	2	61	3	53.5	153.7	22.6468	3	0	4	181	4	2	0	4	4	1	2	.	2	2	6.5	4	1	6	8	31	3	53	0	.	4	2	0	.	.	.	.	0	1	1	1	21.533	2	4	2	1
182	1	182	3	2	61	3	60.6	150	26.9333	3	0	1	180	3	2	1	2	5	1	2	3	2	3	7	7	3	3	5	4	2	33	0	.	5	3	0	.	.	.	.	0	1	0	0	83.3	2	4	2	2
183	1	183	3	1	61	3	63.1	164.6	23.29	1	0	1	129	1	2	0	4	3	0	1	.	1	1	3.8	2	1	6	7.5	0	0	47	0	.	1	1	0	.	.	.	.	0	0	1	0	80.3	2	4	1	1
185	1	185	3	1	47	3	70.75	163	26.6288	1	0	1	125	1	2	0	4	3	0	2	.	2	1	3.5	1	1	4.3	3.8	0	0	24	0	.	1	1	0	.	.	.	.	0	0	0	0	83.067	3	2	1	1
186	1	186	3	1	57	3	57.56	161	22.2059	1	0	1	170	1	2	0	1	2	0	2	.	2	1	3.2	2	1	3.5	5.5	0	0	36	0	.	1	1	0	.	.	.	.	0	0	0	0	82.933	3	3	1	1
187	1	187	3	2	60	3	76.5	156	31.4349	2	0	1	185	2	2	0	1	4	1	2	.	2	3	4.4	2	1	3.5	4	4	2	36	0	.	3	2	0	.	.	.	.	0	1	0	0	82.933	2	4	1	1
188	1	188	3	2	62	3	46.8	145	22.2592	2	0	4	150	1	2	0	1	4	1	1	.	1	3	2.4	3	1	5.3	2.9	0	0	20	0	.	1	1	0	.	.	.	.	0	0	0	0	82.833	3	4	1	1
189	1	189	3	2	52	3	55.7	152.5	23.9506	3	0	1	148	3	2	4	.	5	1	2	3	2	2	10	8	4	2	4	17	3	37	0	.	7	3	0	.	.	.	.	0	1	0	0	82.833	2	3	3	3
190	1	190	3	1	55	3	65	160.7	25.1699	1	0	1	230	2	2	3	1	5	1	1	.	1	2	1.5	6	2	1	11	0	0	33	0	.	2	1	0	.	.	.	.	0	0	0	0	82.7	2	3	1	2
191	1	191	3	1	67	3	51.49	166	18.6856	2	0	1	155	3	2	0	2	2	0	1	.	1	1	3.6	2	1	3.5	6.5	0	0	59	0	.	1	1	0	.	.	.	.	0	0	0	0	82.6	2	4	1	1
192	1	192	3	2	61	3	44.9	148	20.4985	.	0	1	90	4	2	2	3	3	0	2	.	2	1	3.5	7	3	10	2.5	23	3	47	0	.	6	3	0	.	.	.	.	0	1	0	0	82.467	3	4	1	2
193	1	193	3	2	52	3	56.9	163	21.4159	.	0	1	120	3	2	0	1	4	1	1	.	1	1	8.5	1	1	.	4	0	0	23	0	.	1	1	2	.	.	.	.	0	0	0	0	82.467	2	3	2	1
194	1	194	3	2	64	3	61.4	157	24.9097	.	0	1	155	3	2	3	3	3	0	2	.	2	.	3	6	2	14	2	4	2	39	0	.	4	2	0	.	.	.	.	0	1	0	0	82.367	3	4	1	2
195	1	195	3	1	60	3	58.94	164	21.914	.	0	4	172	5	2	3	1	3	0	2	3	2	.	9	7	3	4	2.5	1	1	45	0	.	4	2	0	.	.	.	.	0	1	0	0	82.233	1	4	2	2
196	1	196	3	2	61	3	53	155.5	21.9187	.	0	4	115	5	2	3	2	6	1	2	.	2	.	6.7	8	4	7.5	3	19	3	42	0	.	7	3	0	.	.	.	.	0	1	1	.	12.767	3	4	2	3
197	1	197	3	1	61	3	64.9	167	23.2708	.	0	1	205	6	2	2	5	3	0	2	.	2	.	7.5	7	3	3.7	1.5	0	0	52	0	.	3	2	0	.	.	.	.	0	1	0	0	82.133	3	4	2	2
198	1	198	3	1	71	3	52.3	.	.	.	0	4	45	4	2	3	5	6	1	1	3	1	2	8	8	4	.	.	9	3	24	0	.	7	3	0	.	.	.	.	0	0	1	.	20.867	2	5	2	3
199	1	199	3	1	64	3	65.6	173.5	21.7924	.	0	1	130	2	2	3	1	3	0	1	3	1	1	4	6	2	3	4.5	0	0	26	0	.	2	1	0	.	.	.	.	0	0	0	0	82	3	4	1	2
200	1	200	3	1	60	3	60.8	170.5	20.9149	.	0	1	195	2	2	0	4	3	0	1	.	1	.	3.2	1	1	5.2	2.3	0	0	37	0	.	1	1	0	.	.	.	.	0	0	0	0	82	3	4	1	1
201	1	201	4	1	67	3	51.6	164.5	19.0686	.	0	4	200	6	2	3	4	11	1	2	.	2	.	3	7	3	5	10	6	2	28	0	.	5	3	0	.	.	.	.	0	0	1	.	4.4	1	4	1	2
202	1	202	4	1	63	3	59.26	166.6	21.3507	.	0	1	155	6	2	2	3	4	1	2	3	2	1	4	7	3	16	1.5	11	3	43	0	.	6	3	6	.	.	.	.	0	1	0	0	81.767	3	4	1	2
203	1	203	4	2	57	3	52.3	148.5	23.7164	.	0	1	165	2	2	2	.	3	0	1	3	1	.	4	6	2	3.5	4	0	0	35	0	.	2	1	0	.	.	.	.	0	0	0	0	81.733	3	3	1	2
204	1	204	4	1	35	3	89.5	187.5	25.4578	.	0	1	250	1	2	0	1	5	1	1	.	1	2	2.8	1	1	4.5	2	0	0	28	0	.	1	1	0	.	.	.	.	0	0	0	0	81.667	3	1	1	1
205	1	205	4	2	64	3	56	153.5	23.7668	.	0	1	140	2	2	0	2	4	1	1	.	1	1	2.8	1	1	6.5	3.5	0	0	33	0	.	1	1	0	.	.	.	.	0	0	0	0	81.533	3	4	1	1
206	1	206	4	2	28	3	46.7	158	18.7069	.	0	1	245	2	2	0	3	5	1	1	.	1	3	2	1	1	3.5	7.5	0	0	36	0	.	1	1	0	.	.	.	.	0	0	0	0	81.533	3	1	1	1
208	1	208	4	1	75	3	68.95	168	24.4296	.	0	4	135	1	2	0	1	4	1	1	3	1	2	6	1	1	0.3	14.2	0	0	36	0	.	1	1	2	.	.	.	.	0	0	0	0	81.433	1	5	2	1
210	1	210	4	2	42	3	46.5	159.5	18.2781	1	0	4	165	2	2	0	2	5	1	1	.	1	.	2	1	1	1.5	6	0	0	35	0	.	1	1	0	.	.	.	.	0	0	0	0	81.3	2	2	1	1
211	1	211	4	2	39	3	40.8	150	18.1333	.	0	4	160	2	2	3	2	4	1	2	.	2	1	5.3	7	3	12.5	1.6	9	3	26	0	.	6	3	0	.	.	.	.	0	1	0	0	80.833	1	1	2	2
212	1	212	4	2	58	3	66.3	149.5	29.6641	1	0	1	172	3	2	0	2	2	0	2	.	2	1	3	4	1	2	4	0	0	37	0	.	1	1	0	.	.	.	.	0	0	0	0	80.733	2	3	1	1
213	1	213	4	1	67	3	51.2	160.3	19.9252	.	0	1	159	1	2	0	4	2	0	1	.	1	1	1.5	1	1	10	1.3	0	0	18	0	.	1	1	0	.	.	.	.	0	0	0	0	80.6	3	4	1	1
214	1	214	4	2	63	3	59.06	156	24.2686	3	0	1	220	3	2	3	1	7	1	2	.	2	.	2.5	6	2	2.5	9.5	0	0	24	0	.	2	1	0	.	.	.	.	0	0	0	0	80.6	3	4	1	2
215	1	215	4	1	64	3	76.1	173.5	25.2805	2	0	1	190	2	2	5	1	3	0	2	.	2	1	5.4	8	4	3.5	4	0	0	21	0	.	4	2	0	.	.	.	.	0	1	0	0	80.367	3	4	2	3
216	1	216	4	2	72	3	41.6	148.5	18.8643	4	0	1	225	5	2	3	1	2	0	2	.	2	1	5	8	4	2	1	7	3	29	0	.	7	3	0	.	.	.	.	0	0	1	.	21.933	2	5	2	3
217	1	217	4	1	55	3	66.4	168	23.5261	5	0	4	165	4	2	3	3	9	1	2	.	2	1	6	8	4	9	6.5	4	2	41	0	.	6	3	1	.	.	.	.	0	1	0	0	80.133	1	3	2	3
218	1	218	4	1	47	3	71.8	165.5	26.2137	5	0	4	130	4	2	3	1	5	1	1	.	1	.	7.5	6	2	0.5	7	0	0	32	0	.	2	1	0	.	.	.	.	0	0	0	0	80.033	2	2	2	2
220	1	220	4	1	50	3	56.96	172.3	19.1867	6	0	1	215	6	2	3	5	11	1	2	.	2	.	6	9	4	3	7	2	1	30	0	.	6	3	9	.	.	.	.	0	1	0	.	79.8	3	3	2	4
222	1	222	4	1	69	3	68.5	161.7	26.1981	2	0	1	165	3	2	3	1	3	0	2	3	2	1	2.5	7	3	4	4	0	0	22	0	.	3	2	0	.	.	.	.	0	0	0	0	79.567	2	4	1	2
223	1	223	4	1	55	3	68.6	168	24.3056	3	0	4	204	3	2	3	5	4	1	2	.	2	.	5.5	7	3	4.5	0.8	1	1	26	0	.	4	2	0	.	.	.	.	0	1	0	0	79.567	2	3	2	2
224	1	224	4	1	51	3	69.3	173	23.1548	4	0	1	133	4	2	3	5	4	1	2	.	2	2	7.5	9	4	1	16.5	0	0	35	0	.	6	3	0	.	.	.	.	0	1	1	0	68.1	2	3	2	4
225	1	225	4	1	77	3	45.5	165	16.7126	4	0	1	150	5	2	3	5	3	0	2	.	2	1	6	9	4	4	1.5	8	3	31	0	.	7	3	0	.	.	.	.	0	0	1	1	4.467	2	5	2	4
226	1	226	4	1	61	3	59.1	165	21.708	1	0	1	126	1	2	0	3	2	0	1	.	1	1	3.2	2	1	9	3.8	0	0	20	0	.	1	1	0	.	.	.	.	0	0	0	0	79.433	3	4	1	1
227	1	227	4	1	42	3	68.9	165.5	25.1549	4	0	1	215	3	2	3	1	4	1	1	.	1	2	3.3	6	2	3	6.5	0	0	20	0	.	2	1	0	.	.	.	.	0	0	0	0	79.333	2	2	1	2
229	1	229	4	1	69	3	48.86	160.1	19.0621	2	0	1	225	3	2	3	3	4	1	2	.	2	2	2.5	6	2	5.8	9.2	1	1	26	0	.	3	2	0	.	.	.	.	0	1	0	1	79.2	2	4	1	2
230	1	230	4	1	48	3	75	167	26.8923	4	0	1	190	3	2	0	1	5	1	1	.	1	2	3.2	1	1	5.5	4.5	0	0	39	0	.	1	1	0	.	.	.	.	0	0	0	0	79.1	3	2	1	1
231	1	231	4	2	64	3	63.4	154.5	26.5603	3	0	1	140	5	2	3	1	5	1	2	.	2	2	4	8	4	3	4.2	2	1	26	0	.	5	3	0	.	.	.	.	0	1	1	1	55.733	3	4	1	3
232	1	232	4	1	44	3	60.8	162	23.1672	1	0	1	160	3	2	0	4	5	1	1	.	1	2	3.5	4	1	7	4.6	0	0	35	0	.	1	1	0	.	.	.	.	0	0	0	0	78.967	3	2	1	1
233	1	233	4	1	72	3	74	160.7	28.655	1	0	1	150	2	2	0	4	5	1	1	.	1	3	6	2	1	0.5	9	0	0	26	0	.	1	1	0	.	.	.	.	0	0	0	0	78.867	2	5	2	1
234	1	234	4	1	36	3	87.55	170.5	30.1167	5	0	1	220	4	2	2	1	5	1	2	.	2	2	5	8	4	3	6	3	2	50	0	.	6	3	0	.	.	.	.	0	1	0	0	78.733	2	1	2	3
235	1	235	4	1	40	3	71.8	162	27.3586	5	0	4	188	5	2	3	1	4	1	2	.	2	2	9.5	8	4	.	7.2	20	3	29	0	.	7	3	0	.	.	.	.	0	1	1	1	21	1	2	2	3
236	1	236	4	1	63	3	69.3	171	23.6996	1	0	1	190	2	2	0	2	4	1	1	.	1	2	4	1	1	4.5	5.5	0	0	37	0	.	1	1	0	.	.	.	.	0	0	0	0	78.6	3	4	1	1
237	1	237	4	1	64	3	49.3	159.6	19.3545	1	0	1	135	2	2	3	1	4	1	1	.	1	2	2.2	6	2	2.5	8.5	0	0	51	0	.	2	1	0	.	.	.	.	0	0	0	0	78.5	2	4	1	2
238	1	238	4	1	32	3	68.1	182.5	20.4466	4	0	4	190	4	2	3	1	4	1	2	.	2	2	7.5	7	3	3.5	8.5	10	3	32	0	.	6	3	0	.	.	.	.	0	1	0	0	78.5	2	1	2	2
240	1	240	4	1	45	3	70.35	171.5	23.9186	.	0	1	210	2	2	0	2	4	1	1	.	1	2	2.5	1	1	3	6.3	0	0	23	0	.	1	1	0	.	.	.	.	0	0	0	0	78.167	3	2	1	1
241	1	241	4	1	65	3	52.3	164.3	19.3743	2	0	1	150	4	2	3	5	3	0	2	.	2	1	5	7	3	7	1.2	1	1	23	0	.	4	2	0	.	.	.	.	0	1	0	0	78.033	3	4	2	2
242	1	242	4	1	68	3	68.5	166.6	24.6797	2	0	1	230	1	2	0	1	2	0	1	3	1	1	4.8	1	1	0.5	1.5	0	0	22	0	.	1	1	2	.	.	.	.	0	0	0	0	78.033	3	4	1	1
243	1	243	4	1	85	3	42	157.5	16.9312	5	0	1	160	5	2	3	5	4	1	2	.	2	2	6.5	8	4	3.5	2.3	31	3	58	0	.	7	3	0	.	.	.	.	0	0	1	1	7.667	2	5	2	3
244	1	244	4	1	63	3	66.05	167	23.6832	2	0	1	200	4	2	3	2	3	0	1	.	1	1	3.5	8	4	2.2	5	1	1	32	0	.	5	3	0	.	.	.	.	0	1	1	0	64.267	3	4	1	3
245	1	245	4	2	58	3	61.5	.	.	1	0	1	105	1	2	0	1	5	1	2	.	2	2	15	4	1	2.5	1.5	10	3	35	0	.	4	2	0	.	.	.	.	0	1	0	0	77.8	4	3	3	1
246	1	246	4	1	58	3	75.8	168.5	26.6974	4	0	1	165	3	2	0	2	2	0	1	.	1	1	3	4	1	9.5	1.5	1	1	23	0	.	2	1	0	.	.	.	.	0	1	0	0	77.8	3	3	1	1
247	1	247	4	2	70	3	64.5	149	29.0527	2	0	1	290	3	2	3	3	5	1	2	.	2	2	2.7	8	4	3.4	5.4	1	1	20	0	.	5	3	0	.	.	.	.	0	0	0	0	77.7	3	5	1	3
248	1	248	4	1	60	3	67.6	161.5	25.918	5	0	4	199	5	2	4	2	4	1	2	3	2	1	18.5	8	4	1.5	4.5	41	3	43	0	.	7	3	0	.	.	.	.	0	1	1	1	12.1	4	4	3	3
249	1	249	4	2	50	3	58.54	148	26.7257	1	0	4	213	1	2	0	1	5	1	2	.	2	2	7.4	1	1	6.5	5	0	0	25	0	.	1	1	0	.	.	.	.	0	0	0	0	77.333	2	3	2	1
250	1	250	4	1	38	3	59.3	167	21.2629	1	0	1	165	3	2	3	1	4	1	2	.	2	2	6.5	8	4	1.3	5.5	5	2	21	0	.	6	3	0	.	.	.	.	0	1	0	0	77.333	2	1	2	3
251	1	251	4	1	52	3	67.15	161	25.9056	1	0	1	212	1	2	0	3	4	1	1	.	1	2	1.7	4	1	12	0.7	0	0	16	0	.	1	1	0	.	.	.	.	0	0	0	0	77.233	3	3	1	1
252	1	252	4	1	48	3	65.5	167.5	23.346	6	0	4	211	6	2	3	1	4	1	2	.	2	2	8	8	4	1.2	4	17	3	32	0	.	7	3	0	.	.	.	.	0	1	1	1	11.233	2	2	2	3
253	1	253	4	1	48	3	45	157	18.2563	4	0	1	185	5	2	3	1	4	1	1	3	1	2	5	8	4	5	2	1	1	25	0	.	5	3	0	.	.	.	.	0	1	1	1	32.467	3	2	2	3
254	1	254	4	1	65	3	58	168.2	20.501	2	0	4	180	3	2	0	4	4	1	1	.	1	2	4.5	4	1	5.7	5.7	2	1	39	0	.	2	1	0	.	.	.	.	0	1	0	0	77.1	3	4	1	1
255	1	255	4	1	64	3	53	165	19.4674	.	0	4	142	2	2	3	2	3	0	2	.	2	1	3.3	6	2	7	7.2	3	2	36	0	.	4	2	0	.	.	.	.	0	1	0	0	77	1	4	1	2
257	1	257	4	1	53	3	55.14	167	19.7712	1	0	1	190	4	2	3	1	3	0	2	.	2	1	1.2	7	3	6.4	4.2	1	1	28	0	.	4	2	0	.	.	.	.	0	1	0	0	76.867	3	3	1	2
258	1	258	4	1	62	3	65.5	167	23.486	.	0	4	215	4	2	0	3	2	0	1	.	1	1	2.3	4	1	10	5	0	0	29	0	.	1	1	1	.	.	.	.	0	0	0	0	76.633	3	4	1	1
259	1	259	4	1	52	3	72.25	168	25.5988	.	0	4	215	1	2	0	2	3	0	1	.	1	1	5.2	4	1	1.5	14.5	0	0	28	0	.	1	1	0	.	.	.	.	0	0	0	0	76.533	1	3	2	1
260	1	260	4	1	69	3	60.6	164	22.5312	3	0	4	190	3	2	4	4	4	1	2	.	2	3	11	8	4	1.5	7.5	6	2	28	0	.	6	3	4	.	.	.	.	0	1	0	0	76.4	2	4	3	3
261	1	261	4	1	55	3	64.1	158	25.677	4	0	1	169	3	2	2	3	3	0	2	.	2	1	4	7	3	4	3	2	1	14	0	.	4	2	0	.	.	.	.	0	1	0	0	76.4	3	3	1	2
262	1	262	4	1	41	3	67.3	163.5	25.1756	1	0	1	218	2	2	0	1	4	1	1	.	1	2	2	1	1	1.5	9.5	0	0	38	0	.	1	1	0	.	.	.	.	0	0	0	0	76.3	2	2	1	1
263	1	263	4	2	72	3	50	146	23.4566	4	0	1	133	5	2	3	1	4	1	2	.	2	2	6	8	4	4	2	3	2	17	0	.	6	3	0	.	.	.	.	0	1	0	0	76.167	2	5	2	3
264	1	264	4	2	59	3	61.8	159	24.4452	.	0	1	155	1	2	0	1	4	1	1	.	1	2	4.5	1	1	0.5	10.5	0	0	51	0	.	1	1	0	.	.	.	.	0	0	0	0	76.167	2	3	1	1
265	1	265	4	2	57	3	59.4	154	25.0464	3	0	1	138	2	2	0	4	2	0	1	.	1	1	9.7	3	1	7	0.9	0	0	39	0	.	1	1	0	.	.	.	.	0	0	0	0	76.067	3	3	2	1
267	1	267	4	1	35	3	74.3	171.3	25.3206	1	0	1	239	2	2	0	1	5	1	1	.	1	2	5.2	1	1	1	5	0	0	24	0	.	1	1	0	.	.	.	.	0	0	0	0	75.833	2	1	2	1
268	1	268	4	2	41	3	57.9	160.5	22.4765	2	0	1	160	2	2	3	1	6	1	2	.	2	2	4.5	6	2	3	11.5	2	1	20	0	.	3	2	0	.	.	.	.	0	1	0	0	75.8	1	2	1	2
269	1	269	4	1	63	3	62.1	168.5	21.8722	3	0	1	162	3	2	2	2	3	0	2	.	2	1	5	7	3	5.6	0.7	0	0	28	0	.	3	2	0	.	.	.	.	0	0	0	0	75.7	3	4	2	2
270	1	270	4	1	55	3	65.9	164.5	24.3531	1	0	1	169	1	2	0	1	3	0	1	.	1	1	4.2	1	1	4.5	3.5	0	0	14	0	.	1	1	0	.	.	.	.	0	0	0	0	75.7	3	3	1	1
271	1	271	4	1	49	3	60.6	167	21.729	2	0	1	140	2	2	0	1	3	0	1	.	1	1	2	2	1	6	1.2	0	0	22	0	.	1	1	0	.	.	.	.	0	0	0	0	75.6	3	2	1	1
272	1	272	4	1	55	3	65.6	163.5	24.5396	5	0	4	215	5	2	3	1	4	1	1	.	1	2	6	8	4	2.5	12	10	3	37	0	.	7	3	0	.	.	.	.	0	1	0	1	75.467	1	3	2	3
273	1	273	4	1	57	3	64.8	161.8	24.7524	1	0	1	250	3	2	3	3	2	0	2	.	2	1	4.5	7	3	7	4	1	1	25	0	.	4	2	0	.	.	.	.	0	1	0	0	75.367	3	3	1	2
274	1	274	4	1	62	3	61.4	164	22.8287	2	0	1	169	2	2	0	1	4	1	2	.	2	2	2.3	4	1	12	1.8	2	1	31	0	.	2	1	0	.	.	.	.	0	1	1	1	30.033	3	4	1	1
275	1	275	4	1	54	3	62.8	165.5	22.9279	1	0	1	165	1	2	0	3	5	1	1	.	1	2	3	3	1	9	7.5	0	0	33	0	.	1	1	0	.	.	.	.	0	0	0	0	75.233	3	3	1	1
276	1	276	4	1	29	3	73.9	187	21.133	4	0	4	175	5	2	3	2	4	1	2	3	2	2	7	8	4	1	8	11	3	34	0	.	7	3	0	.	.	.	.	0	1	1	1	14.833	2	1	2	3
277	1	277	4	1	62	3	66.45	162	25.3201	2	0	1	169	3	2	0	2	4	1	1	3	1	2	2.8	1	1	1	10.3	0	0	44	0	.	1	1	0	.	.	.	.	0	0	1	.	47.633	2	4	1	1
278	1	278	4	1	67	3	59.2	159.7	23.212	5	0	1	190	3	2	3	1	4	1	2	.	2	3	5	6	2	4	5.5	0	0	31	0	.	2	1	0	.	.	.	.	0	1	0	1	75	2	4	2	2
280	1	280	4	1	60	3	67.9	173	22.687	3	0	4	210	4	2	3	1	5	1	1	.	1	2	4	7	3	4	19	4	2	64	0	.	5	3	0	.	.	.	.	0	1	0	0	74.767	1	4	1	2
281	1	281	4	2	70	3	67	149	30.1788	3	0	1	165	3	2	3	1	5	1	1	.	1	2	3	7	3	4	5	1	1	27	0	.	4	2	0	.	.	.	.	0	1	0	0	74.667	3	5	1	2
282	1	282	4	1	52	3	71.3	170	24.6713	2	0	4	187	2	2	3	4	6	1	2	.	2	2	2.8	6	2	3.5	13.8	2	1	45	0	.	3	2	0	.	.	.	.	0	1	0	0	74.3	1	3	1	2
283	1	283	4	1	72	3	63.25	166	22.9533	1	0	1	185	1	2	0	1	3	0	1	.	1	1	2.2	1	1	7.8	3	0	0	27	0	.	1	1	0	.	.	.	.	0	0	0	0	74.2	3	5	1	1
284	1	284	4	1	46	3	68	170.5	23.3916	4	0	4	193	3	2	3	1	4	1	1	.	1	2	2.8	7	3	8.8	9	0	0	39	0	.	3	2	0	.	.	.	.	0	0	0	0	74.067	2	2	1	2
285	1	285	4	1	68	3	61.4	172.3	20.6823	1	0	1	175	1	2	0	1	2	0	1	.	1	1	4.8	2	1	2	8.3	0	0	16	0	.	1	1	0	.	.	.	.	0	0	0	0	74.067	2	4	1	1
286	1	286	4	1	48	3	62	162	23.6244	1	0	1	105	2	2	0	4	5	1	1	.	1	2	1.7	1	1	8	5.7	0	0	31	0	.	1	1	0	.	.	.	.	0	0	0	0	73.967	3	2	1	1
288	1	288	4	1	63	3	75.6	177.5	23.9952	1	0	1	265	2	2	0	4	5	1	1	.	1	2	11	1	1	3.5	7	7	3	43	0	.	4	2	2	.	.	.	.	0	1	0	0	73.833	3	4	3	1
289	1	289	4	1	72	3	60.6	167.6	21.5737	.	0	1	170	.	2	0	2	2	0	2	.	2	1	3.2	4	1	11.5	1	1	1	14	0	.	2	1	0	.	.	.	.	0	1	1	1	12.033	3	5	1	1
291	1	291	4	2	53	3	52.7	164.5	19.4751	3	0	1	120	5	2	3	1	4	1	1	.	1	2	7	7	3	2	2	0	0	39	0	.	3	2	0	.	.	.	.	0	0	0	0	73.6	2	3	2	2
292	1	292	4	1	44	3	52.1	148	23.7856	3	0	1	175	4	2	3	5	4	1	1	.	1	2	5.7	8	4	9.5	1	2	1	34	0	.	5	3	0	.	.	.	.	0	1	0	0	73.5	3	2	2	3
293	1	293	4	2	70	3	56.61	158.2	22.6194	3	0	1	115	4	2	3	4	4	1	2	.	2	2	3.5	7	3	8	3	2	1	59	0	.	4	2	0	.	.	.	.	0	1	0	0	73.133	3	5	1	2
294	1	294	4	2	64	3	73.55	152.5	31.6259	.	0	1	145	3	2	3	4	4	1	2	.	2	2	2.5	6	2	8	5	3	2	28	0	.	4	2	0	.	.	.	.	0	1	0	0	73.133	3	4	1	2
296	1	296	4	1	51	3	75	171.5	25.4996	4	0	1	162	4	2	1	1	2	0	1	.	1	1	6	7	3	1.5	16.5	0	0	30	0	.	3	2	0	.	.	.	.	0	0	0	0	72.9	2	3	2	2
297	1	297	4	1	62	3	54	166	19.5965	1	0	1	185	1	2	0	2	2	0	1	.	1	1	1.5	1	1	10	2	0	0	27	0	.	1	1	0	.	.	.	.	0	0	0	0	72.767	3	4	1	1
298	1	298	4	1	67	3	81.8	165	30.0459	4	0	4	172	4	2	5	4	3	0	2	.	2	1	12.5	6	2	1.5	5.7	0	0	39	0	.	2	1	0	.	.	.	.	0	0	0	0	72.667	2	4	3	2
299	1	299	4	2	62	3	48.5	152	20.992	1	0	4	167	1	2	0	4	4	1	1	.	1	3	5.9	2	1	1	13.7	0	0	42	0	.	1	1	0	.	.	.	.	0	0	0	0	72.667	1	4	2	1
301	1	301	4	1	45	3	70.45	169.5	24.5212	1	0	4	217	1	2	0	4	4	1	1	.	1	2	4.4	3	1	14.5	1	0	0	38	0	.	1	1	0	.	.	.	.	0	0	0	0	72.567	1	2	1	1
302	1	302	4	1	55	3	59.3	164.7	21.8609	4	0	1	215	5	2	3	5	2	0	2	3	2	1	7.5	8	4	2.5	1.5	7	3	45	0	.	7	3	0	.	.	.	.	0	1	1	1	26.467	2	3	2	3
303	1	303	4	1	75	3	66	160	25.7813	1	0	1	135	1	2	0	4	4	1	2	.	2	3	2.5	4	1	4	6.5	1	1	50	0	.	2	1	0	.	.	.	.	0	0	1	0	4.867	2	5	1	1
304	1	304	4	2	62	3	46.7	152	20.213	3	0	4	188	5	2	3	2	4	1	2	3	2	2	11.5	8	4	2.5	1	23	3	54	0	.	7	3	0	.	.	.	.	0	1	1	1	10.7	2	4	3	3
305	1	305	4	2	65	3	66.2	146.2	30.9716	1	0	1	152	1	2	0	1	3	0	1	.	1	1	4.2	1	1	2.3	4.5	0	0	32	0	.	1	1	0	.	.	.	.	0	0	0	0	72.2	2	4	1	1
306	1	306	4	2	71	3	56.34	146	26.4309	4	0	4	145	5	2	3	5	2	0	2	.	2	1	4.5	7	3	8	1	9	3	31	0	.	6	3	0	.	.	.	.	0	1	1	1	24.767	3	5	1	2
307	1	307	4	1	67	3	57.8	158.5	23.0075	.	0	1	215	1	2	0	1	5	1	1	.	1	3	7	3	1	2.2	13	0	0	31	0	.	1	1	0	.	.	.	.	0	0	1	0	57.133	1	4	2	1
308	1	308	4	2	64	3	57.6	145	27.396	6	0	4	160	5	2	4	5	5	1	2	3	2	2	16.5	8	4	0	1	29	3	33	0	.	7	3	1	.	.	.	.	0	1	1	1	49.3	4	4	3	3
310	1	310	4	1	62	3	64.1	170.5	22.05	1	0	1	145	1	2	0	3	3	0	1	.	1	1	2.3	1	1	10	2.5	0	0	32	0	.	1	1	0	.	.	.	.	0	0	0	0	71.967	3	4	1	1
311	1	311	4	1	49	3	65.6	157	26.6137	4	0	1	154	3	2	2	1	4	1	1	.	1	1	3.4	6	2	3.5	3.4	0	0	18	0	.	2	1	0	.	.	.	.	0	0	0	0	71.933	3	2	1	2
312	1	312	4	1	48	3	52.6	159.5	20.6759	4	0	1	153	5	2	3	2	3	0	2	.	2	1	4.8	8	4	7	1	4	2	31	0	.	6	3	0	.	.	.	.	0	1	0	0	71.933	3	2	1	3
313	1	313	4	1	52	3	79.7	167	28.5776	3	0	1	178	2	2	3	3	5	1	1	.	1	2	4.9	6	2	7	6.5	0	0	27	0	.	2	1	0	.	.	.	.	0	0	0	0	71.867	2	3	1	2
314	1	314	4	1	75	3	62.3	163	23.4484	2	0	1	149	3	2	0	1	2	0	1	.	1	1	6.8	1	1	8	3	0	0	29	0	.	1	1	0	.	.	.	.	0	0	1	.	45.833	3	5	2	1
315	1	315	4	1	65	3	72.3	162	27.5492	3	0	1	184	2	2	3	2	3	0	2	.	2	1	3	7	3	4	4.5	3	2	24	0	.	5	3	0	.	.	.	.	0	1	0	0	71.733	2	4	1	2
318	1	318	4	2	56	3	67.8	156	27.86	1	0	1	142	1	2	0	1	3	0	1	.	1	1	4.5	1	1	3.5	6.7	0	0	16	0	.	1	1	0	.	.	.	.	0	0	0	0	71.4	2	3	1	1
320	1	320	4	2	68	3	57.3	156.5	23.3952	5	0	1	180	4	2	3	1	3	0	1	.	1	1	4.5	6	2	7	3	7	3	40	0	.	5	3	0	.	.	.	.	0	1	1	1	19.7	3	4	1	2
321	1	321	4	1	56	3	66	161	25.462	5	0	1	202	6	2	2	5	4	1	1	.	1	2	10	9	4	4	1	0	0	27	0	.	6	3	5	.	.	.	.	0	1	0	0	71	2	3	3	4
323	1	323	4	1	56	3	78	168	27.6361	1	0	1	210	1	2	0	3	3	0	2	.	2	1	5.7	3	1	10	3.5	3	2	22	0	.	3	2	0	.	.	.	.	0	1	0	0	70.933	3	3	2	1
324	1	324	4	2	33	3	58.12	160.5	22.5619	4	0	1	170	5	2	3	1	4	1	2	.	2	2	5	8	4	2	5	14	3	27	0	.	7	3	9	.	.	.	.	0	1	0	0	70.9	2	1	2	3
326	1	326	4	1	30	3	78.8	169.3	27.4924	.	0	4	175	2	2	3	1	4	1	2	.	2	2	6.2	6	2	6.1	6.2	1	1	29	0	.	3	2	0	.	.	.	.	0	1	0	0	70.8	2	1	2	2
327	1	327	4	2	57	3	59.08	156	24.2768	1	0	1	155	1	2	0	1	3	0	1	.	1	1	2	1	1	5	8.5	0	0	21	0	.	1	1	0	.	.	.	.	0	0	0	0	70.767	2	3	1	1
329	1	329	4	1	46	3	63.4	164	23.5723	3	0	1	170	3	2	3	5	5	1	1	.	1	2	4	7	3	10	1	0	0	31	0	.	3	2	0	.	.	.	.	0	0	0	0	70.233	3	2	1	2
330	1	330	4	2	67	3	60	152.5	25.7995	.	0	1	204	1	2	0	1	4	1	1	.	1	2	0.8	1	1	6	16	0	0	20	0	.	1	1	6	.	.	.	.	0	0	0	0	70.2	1	4	1	1
331	1	331	4	2	67	3	46.6	149.5	20.8499	4	0	1	145	5	2	3	4	3	0	1	3	1	1	5.5	7	3	6.5	2.5	3	2	24	0	.	5	3	0	.	.	.	.	0	1	1	.	45.133	3	4	2	2
332	1	332	4	1	53	3	59.5	155.5	24.6069	4	0	4	193	3	2	3	1	4	1	1	3	1	2	6	8	4	4.5	2	0	0	25	0	.	4	2	0	.	.	.	.	0	1	0	0	70	3	3	2	3
333	1	333	4	2	67	3	63.1	146	29.6022	3	0	1	132	5	2	3	2	3	0	2	.	2	1	6	8	4	7.5	2.8	17	3	38	0	.	7	3	0	.	.	.	.	0	1	1	1	16.767	3	4	2	3
334	1	334	4	1	41	3	79.6	177.5	25.2648	1	0	1	167	2	2	3	1	4	1	2	.	2	2	8	7	3	2	6.8	1	1	35	0	.	4	2	0	.	.	.	.	0	1	0	0	69.833	2	2	2	2
335	1	335	4	1	62	3	55	154.5	23.0412	1	0	4	170	2	2	0	2	2	0	1	.	1	1	1	2	1	5.5	14	0	0	40	0	.	1	1	0	.	.	.	.	0	0	0	0	69.633	1	4	1	1
336	1	336	4	1	62	3	69.2	163.5	25.8863	.	0	4	216	2	2	0	2	2	0	2	.	2	1	3	4	1	5.2	20	1	1	59	0	.	2	1	0	.	.	.	.	0	1	1	1	12.067	1	4	1	1
337	1	337	4	1	73	3	62.6	164	23.2748	4	0	1	116	4	2	3	5	4	1	2	.	2	2	12	7	3	2	5	2	1	19	0	.	4	2	0	.	.	.	.	0	0	0	0	69.4	2	5	3	2
338	1	338	4	1	52	3	74.5	173	24.8922	.	0	4	192	2	2	0	4	3	0	1	.	1	1	2	1	1	8	12.5	0	0	47	0	.	1	1	0	.	.	.	.	0	0	0	0	69.167	2	3	1	1
339	1	339	4	1	67	3	56.5	163	21.2654	3	0	4	153	1	2	5	4	4	1	1	.	1	2	7.3	6	2	4.5	15.5	0	0	18	0	.	2	1	0	.	.	.	.	0	0	0	0	69.067	1	4	2	2
340	1	340	4	2	76	3	35.5	129.5	21.1684	1	0	1	146	2	2	3	5	5	1	1	.	1	2	7.2	6	2	1	8.2	1	1	23	0	.	3	2	0	.	.	.	.	0	0	0	0	68.933	2	5	2	2
342	1	342	4	1	63	3	80.8	164	30.0416	1	0	1	179	1	2	0	2	3	0	1	.	1	1	4.4	3	1	1.2	7.3	0	0	27	0	.	1	1	0	.	.	.	.	0	0	0	0	68.9	2	4	1	1
343	1	343	4	2	38	3	57.5	159.3	22.6588	1	0	1	210	2	2	5	3	5	1	2	.	2	2	11.5	6	2	5	4	3	2	18	0	.	4	2	3	.	.	.	.	0	1	0	0	68.7	3	1	3	2
345	1	345	4	1	58	3	50.36	164.5	18.6103	4	0	1	145	4	2	3	1	4	1	2	.	2	2	6	8	4	5	2.5	7	3	38	0	.	7	3	0	.	.	.	.	0	1	1	1	27.067	3	3	2	3
346	1	346	4	1	55	3	65.8	165.5	24.0231	2	0	1	179	4	2	5	1	3	0	2	.	2	1	8.5	6	2	1.5	7.3	0	0	49	0	.	2	1	0	.	.	.	.	0	0	0	0	68.6	2	3	2	2
347	1	347	4	1	56	3	55.5	163.5	20.7614	3	0	1	140	3	2	3	1	4	1	2	.	2	2	6.5	8	4	7.5	4	15	3	38	0	.	7	3	0	.	.	.	.	0	1	1	1	57.367	2	3	2	3
348	1	348	4	1	38	3	65.9	170	22.8028	3	0	4	155	3	2	0	1	5	1	1	.	1	2	2.9	1	1	6.4	8.7	0	0	35	0	.	1	1	0	.	.	.	.	0	0	0	0	68.467	2	1	1	1
349	1	349	4	1	51	3	58.6	166	21.2658	4	0	4	195	4	2	3	4	3	0	2	.	2	2	5	7	3	3.2	16.1	5	2	43	0	.	5	3	0	.	.	.	.	0	1	0	0	68.433	1	3	2	2
350	1	350	4	2	53	3	59.8	154.5	25.0521	.	0	1	165	1	2	0	1	3	0	1	.	1	1	2.7	1	1	2.5	13	0	0	26	0	.	1	1	0	.	.	.	.	0	0	0	0	68.367	2	3	1	1
351	1	351	4	2	72	3	61.5	.	.	.	0	1	150	4	2	3	5	4	1	2	.	2	2	8.9	8	4	6	6	11	3	39	0	.	7	3	0	.	.	.	.	0	0	0	0	68.233	3	5	2	3
352	1	352	4	2	28	3	47.32	156.8	19.2465	1	0	1	150	2	2	0	1	4	1	1	.	1	2	3.8	1	1	2.9	11	0	0	21	0	.	1	1	0	.	.	.	.	0	0	0	0	68.233	2	1	1	1
353	1	353	4	1	48	3	75.8	176	24.4706	2	0	1	153	1	2	5	4	2	0	1	.	1	1	3.6	6	2	2.5	9.5	0	0	26	0	.	2	1	0	.	.	.	.	0	0	0	0	68.2	2	2	1	2
354	1	354	4	2	67	3	45.6	140	23.2653	1	0	4	195	1	2	0	4	3	0	2	.	2	1	2	4	1	3.9	22.5	2	1	30	0	.	2	1	0	.	.	.	.	0	0	1	0	19.667	1	4	1	1
355	1	355	4	1	57	3	64.05	173	21.4006	5	0	4	205	5	2	2	4	4	1	2	3	2	2	9.5	7	3	2.7	10.5	9	3	75	0	.	6	3	2	.	.	.	.	0	1	0	0	67.767	1	3	2	2
356	1	356	4	1	64	3	68.6	165	25.1974	2	0	1	180	1	2	0	4	3	0	1	.	1	1	1.7	1	1	4.5	8.8	0	0	41	0	.	1	1	0	.	.	.	.	0	0	1	0	60.167	2	4	1	1
357	1	357	4	1	61	3	75.7	172	25.5882	1	0	4	195	1	2	0	1	2	0	1	.	1	1	2.4	4	1	3.2	17	0	0	21	0	.	1	1	0	.	.	.	.	0	0	0	0	67.667	1	4	1	1
358	1	358	4	2	36	3	68.7	160.5	26.669	3	0	1	110	3	2	3	3	4	1	1	.	1	2	5.5	8	4	6	10	0	0	27	0	.	4	2	0	.	.	.	.	0	1	0	0	67.667	2	1	2	3
359	1	359	4	2	76	3	47.7	145.5	22.5316	2	0	1	103	2	2	3	1	4	1	2	.	2	2	4.8	6	2	3.5	5	3	2	25	0	.	4	2	0	.	.	.	.	0	0	0	0	67.533	2	5	1	2
360	1	360	4	1	76	3	52.08	161	20.0918	2	0	1	150	2	2	3	1	2	0	2	.	2	1	4.4	7	3	4	5.3	2	1	23	0	.	4	2	0	.	.	.	.	0	0	0	0	67.533	2	5	1	2
361	1	361	4	2	54	3	53.84	160	21.0313	1	0	1	133	1	2	0	1	3	0	1	.	1	1	5.7	1	1	5	5.2	0	0	25	0	.	1	1	0	.	.	.	.	0	0	0	0	67.5	2	3	2	1
362	1	362	4	1	71	3	64.3	164.5	23.7618	1	0	1	175	1	2	0	4	2	0	1	.	1	1	2.5	1	1	2.3	12	0	0	32	0	.	1	1	0	.	.	.	.	0	0	0	0	67.433	2	5	1	1
363	1	363	4	1	76	3	55.3	165	20.3122	2	0	4	114	3	2	3	3	4	1	2	.	2	2	6.3	7	3	4	5.5	9	3	23	0	.	6	3	0	.	.	.	.	0	0	1	1	18.533	3	5	2	2
364	1	364	4	1	41	3	66.4	171	22.7078	3	0	1	195	5	2	4	4	5	1	1	.	1	2	8	8	4	8.5	3	2	1	53	0	.	5	3	0	.	.	.	.	0	1	1	1	31.267	2	2	2	3
365	1	365	4	1	52	3	57.2	167.5	20.3876	1	0	1	167	3	2	3	2	3	0	1	.	1	1	4.5	6	2	4	7.5	2	1	45	0	.	3	2	0	.	.	.	.	0	0	0	0	67.067	2	3	1	2
366	1	366	4	1	48	3	.	.	.	3	0	1	162	3	2	5	2	5	1	2	.	2	3	6.5	7	3	1	6.7	3	2	35	0	.	5	3	0	.	.	.	.	0	0	0	0	67.067	2	2	2	2
367	1	367	4	1	38	3	47.54	158.5	18.9235	5	0	4	225	6	2	3	1	4	1	2	3	2	2	8	9	4	4	3	25	3	62	0	.	7	3	5	.	.	.	.	0	1	1	1	12.6	1	1	2	4
368	1	368	4	1	68	3	52.2	157	21.1773	4	0	1	147	5	2	2	3	3	0	2	.	2	1	7	7	3	9	2.5	0	0	31	0	.	3	2	0	.	.	.	.	0	0	0	0	66.967	3	4	2	2
369	1	369	4	1	60	3	68.4	169	23.9487	2	0	4	134	3	2	3	1	5	1	2	.	2	3	8	6	2	7.5	8	6	2	45	0	.	4	2	0	.	.	.	.	0	1	0	0	66.833	2	4	2	2
370	1	370	4	1	61	3	51.66	160	20.1797	4	0	4	231	4	2	3	5	3	0	2	.	2	1	7	7	3	16.5	0	23	3	44	0	.	6	3	0	.	.	.	.	0	1	1	1	58	3	4	2	2
371	1	371	4	1	67	3	70	168	24.8016	3	0	1	147	3	2	3	3	5	1	2	.	2	2	2.4	6	2	13	8	31	3	41	0	.	5	3	0	.	.	.	.	0	1	1	1	26.367	3	4	1	2
373	1	373	4	1	67	3	61.2	167	21.9441	2	0	1	160	1	2	3	4	3	0	1	.	1	1	5	7	3	2.5	9	0	0	36	0	.	3	2	0	.	.	.	.	0	0	0	0	66.5	2	4	2	2
374	1	374	4	1	74	3	82.9	164	30.8224	1	0	1	255	1	2	0	4	3	0	1	1	1	1	3	4	1	9.5	2.7	0	0	41	0	.	1	1	0	.	.	.	.	0	0	0	0	52.033	3	5	1	1
375	1	375	4	2	65	3	58.8	143.5	28.5544	5	0	4	306	4	2	2	4	4	1	1	1	1	2	5	7	3	3.5	16	2	1	55	0	.	4	2	0	.	.	.	.	0	0	0	0	52.033	1	4	2	2
376	1	376	4	2	38	3	47.1	155	19.6046	4	0	4	222	5	2	4	1	5	1	1	1	1	2	6	8	4	3	3.5	6	2	44	0	.	6	3	9	.	.	.	.	0	1	0	0	52	1	1	2	3
377	1	377	4	1	49	3	57.4	165	21.0836	6	0	4	230	5	2	3	2	4	1	2	1	2	2	10.7	8	4	6.5	2	2	1	93	0	.	5	3	0	.	.	.	.	0	1	0	0	51.867	2	2	3	3
378	1	378	4	2	74	3	34	139	17.5974	4	0	1	145	4	2	3	4	3	0	2	1	2	1	8.5	7	3	7	3.5	0	0	28	0	.	3	2	0	.	.	.	.	0	0	0	0	51.8	3	5	2	2
379	1	379	4	1	56	3	64.2	162.4	24.3424	4	0	1	184	4	2	2	1	4	1	1	1	1	1	6.2	7	3	3	3	0	0	36	0	.	3	2	0	.	.	.	.	0	0	0	0	51.8	2	3	2	2
380	1	380	4	1	68	3	71.5	168	25.333	2	0	1	200	2	2	1	3	6	1	2	1	2	1	7	7	3	5	5	0	0	34	0	.	3	2	0	.	.	.	.	0	0	0	0	51.633	3	4	2	2
381	1	381	4	2	50	3	53.7	152.2	23.1817	1	0	4	152	2	2	0	1	5	1	1	1	1	2	5	1	1	2	7	0	0	22	0	.	1	1	0	.	.	.	.	0	0	0	0	51.533	2	3	2	1
382	1	382	4	1	45	3	71.15	171	24.3323	2	0	1	210	4	2	3	3	4	1	1	1	1	2	7	6	2	4	12	4	2	44	0	.	4	2	0	.	.	.	.	0	1	0	0	51.433	2	2	2	2
383	1	383	4	1	61	3	53.45	157.1	21.6569	2	0	1	224	4	2	4	1	3	0	2	1	2	1	10	7	3	.	1.2	4	2	46	0	.	5	3	9	.	.	.	.	0	1	1	.	31.2	3	4	3	2
384	1	384	4	2	69	3	49.64	143.7	24.0391	1	0	1	168	1	2	0	2	3	0	1	1	1	1	3.5	5	1	2.5	6.5	1	1	14	0	.	2	1	0	.	.	.	.	0	0	0	0	51.333	2	4	1	1
387	1	387	4	1	43	3	78	168	27.6361	3	0	1	160	3	2	3	2	5	1	1	1	1	2	4.3	8	4	4	7.5	1	1	18	0	.	5	3	0	.	.	.	.	0	1	0	0	51.167	2	2	1	3
388	1	388	4	1	44	3	66.8	166	24.2415	5	0	1	162	6	2	3	1	4	1	2	1	2	2	5.3	7	3	1.5	3.5	14	3	44	0	.	6	3	0	.	.	.	.	0	1	1	1	9.367	3	2	2	2
390	1	390	4	1	47	3	69.7	170.5	23.9764	2	0	1	148	4	2	3	2	4	1	1	1	1	2	3	8	4	6	3.5	0	0	53	0	.	4	2	0	.	.	.	.	0	1	0	1	51.1	3	2	1	3
391	1	391	4	1	49	3	55.18	170.5	18.9816	1	0	1	247	2	2	0	1	3	0	1	1	1	1	1.5	1	1	7	7.5	0	0	32	0	.	1	1	7	.	.	.	.	0	0	0	0	51.067	2	2	1	1
392	1	392	4	1	62	3	61.05	164.5	22.5608	2	0	4	192	2	2	0	4	5	1	2	1	2	2	3	4	1	2.7	14	0	0	43	0	.	1	1	0	.	.	.	.	0	0	0	0	50.967	1	4	1	1
393	1	393	4	2	41	3	54.72	157.4	22.087	3	0	1	134	3	2	0	1	4	1	1	1	1	2	4.2	4	1	6.8	1	0	0	56	0	.	1	1	0	.	.	.	.	0	0	0	0	50.733	3	2	1	1
394	1	394	4	2	38	3	54.5	158.4	21.7213	4	0	1	182	4	2	0	1	5	1	1	1	1	2	4	1	1	3	7.5	0	0	14	0	.	1	1	0	.	.	.	.	0	1	0	0	50.367	2	1	1	1
396	1	396	4	1	41	3	59.9	164	22.271	5	0	4	205	5	2	3	5	6	1	2	2	2	1	14	8	4	3.5	1.3	28	3	30	0	.	7	3	0	.	.	.	.	0	1	1	1	11.3	4	2	3	3
397	1	397	4	1	84	3	61.5	158	24.6355	4	0	1	192	3	2	3	2	2	0	2	1	2	1	2.3	8	4	2.3	6.8	6	2	25	0	.	6	3	0	.	.	.	.	0	0	0	1	50.233	2	5	1	3
398	1	398	4	1	61	3	61.35	168	21.7368	3	0	1	178	3	2	3	1	3	0	1	1	1	1	3	7	3	4.5	6.7	2	1	33	0	.	4	2	0	.	.	.	.	0	0	0	0	50.033	2	4	1	2
399	1	399	4	1	52	3	71.4	162	27.2062	2	0	1	175	3	2	3	1	3	0	2	1	2	1	3.7	6	2	2	2.2	3	2	27	0	.	4	2	0	.	.	.	.	0	1	0	0	50.033	3	3	1	2
400	1	400	4	2	64	3	41	139.1	21.1899	2	0	1	181	3	2	0	2	2	0	1	1	1	1	5.5	1	1	10.5	3.5	0	0	42	0	.	1	1	0	.	.	.	.	0	0	0	0	50	2	4	2	1
401	1	401	4	1	44	3	73.2	174.5	24.0392	4	0	4	204	5	2	2	4	1	0	2	1	2	1	6	7	3	12	1	6	2	44	0	.	5	3	0	.	.	.	.	0	1	0	0	50	3	2	2	2
402	1	402	4	1	59	3	54.2	158	21.7113	1	0	4	196	1	2	0	1	4	1	2	1	2	2	7	4	1	2	11.5	0	0	40	0	.	1	1	0	.	.	.	.	0	0	0	0	49.933	1	3	2	1
403	1	403	4	1	39	3	72.9	175	23.8041	6	0	4	240	6	2	3	1	3	0	2	2	2	1	8	7	3	4.5	3.5	9	3	29	0	.	6	3	0	.	.	.	.	0	1	1	1	21.5	1	1	2	2
405	1	405	4	2	42	3	50.9	153.5	21.6024	2	0	4	168	3	2	3	4	4	1	2	1	2	2	4.5	8	4	3	15	1	1	45	0	.	5	3	0	.	.	.	.	0	1	0	0	49.767	1	2	1	3
406	1	406	4	2	57	3	45.96	148.1	20.9541	4	0	1	203	5	2	3	5	4	1	2	1	2	2	6	8	4	9	1	4	2	29	0	.	6	3	0	.	.	.	.	0	1	1	1	8.967	3	3	2	3
407	1	407	4	1	54	3	64.25	169.2	22.4426	2	0	1	136	3	2	3	1	6	1	1	1	1	1	6	7	3	4	2.5	1	1	37	0	.	4	2	0	.	.	.	.	0	0	0	0	49.667	3	3	2	2
408	1	408	4	1	43	3	77.5	172	26.1966	3	0	1	222	2	2	0	2	5	1	2	1	2	2	6	3	1	3	5	0	0	27	0	.	1	1	5	.	.	.	.	0	0	0	0	49.467	2	2	2	1
410	1	410	4	1	33	3	86.1	177	27.4825	3	0	4	178	3	2	5	1	4	1	2	1	2	2	6.5	6	2	2	16	0	0	34	0	.	2	1	0	.	.	.	.	0	0	0	0	49.1	1	1	2	2
411	1	411	4	2	61	3	57.8	155.5	23.9038	1	0	4	124	1	2	0	4	5	1	1	1	1	2	1.5	1	1	8	14	0	0	39	0	.	1	1	0	.	.	.	.	0	0	0	0	49.067	2	4	1	1
412	1	412	4	2	53	3	57.9	149	26.0799	2	0	4	202	2	2	0	2	5	1	2	1	2	2	4	3	1	7.5	14.5	0	0	45	0	.	1	1	0	.	.	.	.	0	0	0	0	49	2	3	1	1
413	1	413	4	1	44	3	.	170.7	.	1	0	4	147	1	2	0	4	3	0	1	1	1	1	2	1	1	5	11.5	0	0	46	0	.	1	1	0	.	.	.	.	0	0	0	0	48.967	1	2	1	1
414	1	414	4	1	54	3	71.9	172	24.3037	2	0	1	180	2	2	0	4	3	0	1	1	1	2	6	1	1	3.5	12	0	0	41	0	.	1	1	0	.	.	.	.	0	0	0	0	48.867	1	3	2	1
415	1	415	4	2	46	3	52.6	152.6	22.5879	2	0	4	151	3	2	3	1	2	0	2	1	2	1	2.5	7	3	3.5	7.5	1	1	31	0	.	4	2	0	.	.	.	.	0	1	0	0	48.867	2	2	1	2
416	1	416	4	1	56	3	57.56	170.5	19.8003	1	0	1	155	1	2	0	2	5	1	1	1	1	2	2	1	1	6	15	0	0	45	0	.	1	1	0	.	.	.	.	0	0	0	0	48.833	2	3	1	1
417	1	417	4	1	56	3	65.95	168.5	23.2282	2	0	4	193	2	2	0	4	5	1	1	1	1	2	7.5	1	1	9.5	6	7	3	75	0	.	4	2	0	.	.	.	.	0	0	0	0	48.833	2	3	2	1
418	1	418	4	1	60	3	58	168	20.5499	3	0	4	155	3	2	3	1	5	1	1	1	1	2	9.2	6	2	5	2	3	2	38	0	.	4	2	0	.	.	.	.	0	1	0	0	48.767	2	4	2	2
419	1	419	4	1	60	3	69.1	166.5	24.9258	3	0	1	252	6	2	2	3	3	0	1	1	1	1	9	9	4	4	3	3	2	37	0	.	7	3	6	.	.	.	.	0	1	0	0	48.6	3	4	2	4
420	1	420	4	1	43	3	57.4	165	21.0836	4	0	4	241	6	2	3	3	5	1	2	1	2	2	7	9	4	12.5	0	3	2	38	0	.	7	3	0	.	.	.	.	0	1	1	1	24.133	2	2	2	4
421	1	421	4	1	66	3	75	156	30.8185	4	0	4	239	5	2	3	1	2	0	2	1	2	1	9.5	8	4	2.7	8.5	0	0	48	0	.	4	2	0	.	.	.	.	0	1	0	0	48.167	1	4	2	3
422	1	422	4	1	51	3	50.6	158.5	20.1415	4	0	4	276	4	2	0	1	5	1	1	1	1	2	6.8	1	1	3.7	5.8	0	0	37	0	.	1	1	0	.	.	.	.	0	0	0	0	48.133	2	3	2	1
423	1	423	4	1	45	3	55.34	170	19.1488	3	0	1	192	4	2	3	3	5	1	1	1	1	2	3	6	2	6.5	10.5	0	0	28	0	.	2	1	0	.	.	.	.	0	0	0	0	48.067	2	2	1	2
424	1	424	4	1	38	3	72.1	173	24.0903	4	0	1	243	4	2	3	4	6	1	1	2	2	1	5	7	3	2	1.5	8	3	27	0	.	6	3	0	.	.	.	.	0	1	0	1	47.933	3	1	2	2
425	1	425	4	1	64	3	61.5	163.5	23.0059	3	0	4	275	2	2	5	4	3	0	2	1	2	1	4.2	6	2	6.2	10.2	0	0	43	0	.	2	1	0	.	.	.	.	0	0	0	0	47.9	1	4	1	2
426	1	426	4	1	36	3	66.9	166.5	24.1322	5	0	4	305	5	2	3	1	5	1	2	1	2	2	10	8	4	6.3	2.3	13	3	48	0	.	7	3	0	.	.	.	.	0	1	0	1	47.667	2	1	3	3
427	1	427	4	1	54	3	66.6	170	23.045	1	0	4	188	1	2	0	1	4	1	1	1	1	2	2.6	4	1	9	7	0	0	49	0	.	1	1	0	.	.	.	.	0	0	0	0	47.6	1	3	1	1
428	1	428	4	1	63	3	76.2	165.1	27.9551	1	0	1	230	1	2	0	1	2	0	1	3	1	1	1.6	5	1	.	.	0	0	20	0	.	1	1	0	.	.	.	.	0	0	0	0	47.467	2	4	1	1
429	1	429	4	1	72	3	49.08	158.5	19.5365	1	0	4	179	1	2	0	3	3	0	1	1	1	1	8.5	1	1	14.5	0.8	0	0	46	0	.	1	1	0	.	.	.	.	0	0	0	0	47.433	3	5	2	1
430	1	430	4	1	48	3	54	173	18.0427	6	0	4	219	5	2	3	1	3	0	2	1	2	1	5.7	9	4	6.8	2.5	16	3	57	0	.	7	3	0	.	.	.	.	0	0	0	0	47.433	2	2	2	4
431	1	431	4	1	61	3	91.1	172.5	30.6154	2	0	1	177	2	2	0	1	2	0	2	1	2	1	4.5	4	1	6.5	1.5	0	0	40	0	.	1	1	0	.	.	.	.	0	0	0	0	47.367	3	4	1	1
432	1	432	4	1	45	3	60.5	168.5	21.3086	4	0	4	200	4	2	3	3	4	1	1	1	1	1	7	8	4	10.5	1	12	3	49	0	.	7	3	0	.	.	.	.	0	1	0	0	47.233	3	2	2	3
434	1	434	4	1	45	3	69.25	166	25.1306	4	0	1	161	4	2	3	1	5	1	2	1	2	2	5.5	8	4	4	0.5	15	3	28	0	.	7	3	0	.	.	.	.	0	1	1	1	10.533	3	2	2	3
435	1	435	4	1	65	3	30	161	11.5736	2	0	4	199	2	2	3	2	5	1	2	1	2	3	3	6	2	11	2.5	0	0	23	0	.	2	1	0	.	.	.	.	0	1	1	0	28.367	3	4	1	2
437	1	437	4	1	63	3	68.7	167	24.6334	5	0	4	257	3	2	4	5	5	1	2	1	2	2	14	7	3	2.5	3	4	2	61	0	.	5	3	0	.	.	.	.	0	1	0	0	46.267	1	4	3	2
438	1	438	4	1	48	3	69.9	169	24.4739	4	0	4	263	3	2	3	3	4	1	1	1	1	2	4.3	6	2	3.5	14.4	0	0	36	0	.	2	1	2	.	.	.	.	0	0	0	0	45.933	1	2	1	2
439	1	439	4	2	75	3	79.65	158.5	31.705	4	0	1	158	4	2	3	3	3	0	2	1	2	2	8	8	4	4	2	18	3	44	0	.	7	3	0	.	.	.	.	0	0	0	0	45.833	3	5	2	3
440	1	440	4	1	69	3	56.2	167.8	19.9596	4	0	1	168	3	2	2	5	6	1	2	1	2	1	9	6	2	2	1	9	3	48	0	.	5	3	0	.	.	.	.	0	1	0	0	45.833	2	4	2	2
441	1	441	4	1	55	3	53.2	163	20.0233	5	0	4	211	4	2	3	1	4	1	2	1	2	1	6.8	8	4	3.9	3.9	9	3	59	0	.	7	3	2	.	.	.	.	0	1	0	1	45.6	1	3	2	3
442	1	442	4	1	46	3	64.8	175	21.1592	4	0	4	182	5	2	2	2	4	1	1	1	1	2	5.4	7	3	2.5	10.4	4	2	49	0	.	5	3	0	.	.	.	.	0	1	0	0	45.6	1	2	2	2
443	1	443	4	1	70	3	67.9	167	24.3465	5	0	1	232	4	2	3	1	3	0	2	1	2	1	5.1	6	2	2.2	3.8	1	1	37	0	.	3	2	9	.	.	.	.	0	0	0	0	45.5	3	5	2	2
444	1	444	4	1	65	3	80.55	168	28.5395	3	0	4	224	3	2	3	4	5	1	2	1	2	1	9	6	2	2.5	7.5	7	3	38	0	.	6	3	1	.	.	.	.	0	1	0	0	45.133	1	4	2	2
445	1	445	4	1	61	3	62.05	162	23.6435	5	0	4	210	4	2	3	1	4	1	2	1	2	2	7.3	8	4	3	7.9	25	3	59	0	.	7	3	2	.	.	.	.	0	1	1	.	40.233	1	4	2	3
446	1	446	4	1	49	3	65.7	165	24.1322	2	0	4	191	2	2	5	1	3	0	1	1	1	1	4	6	2	8	5	0	0	30	0	.	2	1	0	.	.	.	.	0	0	0	0	45.1	2	2	1	2
447	1	447	4	1	49	3	76.78	170	26.5675	4	0	1	206	4	2	3	3	3	0	2	1	2	1	4.7	7	3	10	0.8	4	2	56	0	.	5	3	0	.	.	.	.	0	1	0	0	45.033	3	2	1	2
448	1	448	4	1	45	3	83.9	171	28.6926	6	0	4	235	4	2	3	3	5	1	2	1	2	2	4.7	7	3	10.4	14.4	5	2	73	0	.	5	3	0	.	.	.	.	0	1	0	0	44.9	1	2	1	2
449	1	449	4	2	51	3	52	150	23.1111	.	0	1	165	4	2	0	3	3	0	1	1	1	1	6	4	1	4	2.5	0	0	42	0	.	1	1	0	.	.	.	.	0	1	0	0	44.9	3	3	2	1
450	1	450	4	1	68	3	45.9	160	17.9297	2	0	1	129	4	2	3	2	3	0	1	1	1	1	4.3	7	3	7	1	6	2	55	0	.	5	3	0	.	.	.	.	0	1	0	1	44.633	3	4	1	2
451	1	451	4	1	51	3	71.7	167.5	25.5558	1	0	1	161	1	2	0	4	5	1	1	1	1	2	5	1	1	1.5	9	0	0	29	0	.	1	1	0	.	.	.	.	0	0	0	0	44.433	2	3	2	1
452	1	452	4	2	75	3	51.8	140.5	26.2408	5	0	1	177	5	2	3	1	4	1	2	1	2	1	8	7	3	3.8	1.2	7	3	60	0	.	6	3	0	.	.	.	.	0	0	0	0	44.4	3	5	2	2
453	1	453	4	2	56	3	60.85	159.5	23.9188	3	0	4	176	4	2	4	1	5	1	1	1	1	2	10	8	4	1.9	3	5	2	55	0	.	6	3	0	.	.	.	.	0	1	0	0	44.4	4	3	3	3
454	1	454	4	1	66	3	67.5	166	24.4956	5	0	1	178	5	2	3	1	4	1	2	1	2	2	5	8	4	4	4.5	29	3	49	0	.	7	3	0	.	.	.	.	0	0	1	.	20.667	3	4	2	3
455	1	455	4	1	58	3	75	163	28.2284	3	0	1	196	3	2	0	2	3	0	1	1	1	1	2.5	3	1	8.5	0.8	0	0	47	0	.	1	1	0	.	.	.	.	0	0	0	0	44.1	3	3	1	1
457	1	457	4	2	47	3	63	156	25.8876	2	0	1	160	3	2	3	2	5	1	2	1	2	2	2.5	6	2	1.5	10.5	1	1	26	0	.	3	2	0	.	.	.	.	0	1	0	0	43.933	2	2	1	2
458	1	458	4	1	76	3	51.82	161	19.9915	2	0	1	123	3	2	3	3	3	0	1	1	1	1	1.5	6	2	1.5	13.5	0	0	37	0	.	2	1	0	.	.	.	.	0	0	0	0	43.867	2	5	1	2
459	1	459	4	2	65	3	41.3	145.1	19.6162	3	0	1	143	4	2	3	1	6	1	2	1	2	3	8	7	3	2.3	1.1	30	3	47	0	.	6	3	0	.	.	.	.	0	0	1	.	37.967	3	4	2	2
460	1	460	4	1	68	3	68	161.7	26.0069	4	0	4	183	5	2	2	4	3	0	2	1	2	1	10	7	3	10.5	2	5	2	29	0	.	5	3	0	.	.	.	.	0	0	1	.	13.633	1	4	3	2
461	1	461	4	2	51	3	51.7	154.5	21.6588	3	0	4	155	5	2	4	4	5	1	1	1	1	2	24	8	4	.	.	0	0	44	0	.	4	2	0	.	.	.	.	0	1	0	1	43.767	4	3	3	3
462	1	462	4	1	51	3	76.3	177	24.3544	4	0	1	174	2	2	0	1	4	1	1	1	1	3	5.5	4	1	3.5	3	0	0	52	0	.	1	1	0	.	.	.	.	0	0	0	0	43.7	2	3	2	1
463	1	463	4	1	63	3	83	173.6	27.5409	4	0	1	188	5	2	2	4	3	0	2	1	2	1	5.5	7	3	6	3.5	2	1	64	0	.	4	2	0	.	.	.	.	0	0	0	0	43.633	3	4	2	2
464	1	464	4	1	59	3	75.2	164.5	27.7898	2	0	1	142	3	2	1	1	1	0	1	1	1	1	3	6	2	1.5	9	0	0	42	0	.	2	1	0	.	.	.	.	0	0	0	0	43.6	2	3	1	2
466	1	466	4	1	47	3	76.25	178.3	23.9849	3	0	1	286	3	2	3	1	4	1	2	1	2	2	2.5	7	3	7.5	3.5	0	0	44	0	.	3	2	0	.	.	.	.	0	0	0	0	43.4	2	2	1	2
467	1	467	4	1	68	3	75.5	165	27.7319	2	0	1	200	2	2	3	4	4	1	1	1	1	2	12	7	3	2	2.5	2	1	43	0	.	4	2	0	.	.	.	.	0	1	0	0	43.367	2	4	3	2
468	1	468	4	2	64	3	58.76	152.4	25.2995	2	0	4	315	3	2	3	4	5	1	2	1	2	2	10	7	3	5.5	2.5	4	2	36	0	.	5	3	0	.	.	.	.	0	1	0	0	43.267	2	4	3	2
469	1	469	4	2	65	3	59.74	146.5	27.8349	5	0	4	210	5	2	4	2	5	1	2	1	2	3	14	8	4	2.5	.	25	3	40	0	.	7	3	0	.	.	.	.	0	1	1	.	11.833	4	4	3	3
470	1	470	4	1	71	3	61.9	165.5	22.5993	4	0	1	131	4	2	2	2	4	1	2	1	2	2	7	8	4	3.5	1.5	16	3	43	0	.	7	3	0	.	.	.	.	0	0	0	0	43.233	3	5	2	3
471	1	471	4	1	71	3	53	154	22.3478	3	0	4	161	3	2	3	5	4	1	2	1	2	2	7	8	4	7.5	2	8	3	72	0	.	7	3	0	.	.	.	.	0	1	1	1	19.067	2	5	2	3
472	1	472	4	1	60	3	76.5	169.5	26.627	5	0	4	215	4	2	2	1	2	0	1	1	1	1	5.2	7	3	2.5	15.7	0	0	60	0	.	3	2	0	.	.	.	.	0	0	0	0	43.033	1	4	2	2
473	1	473	4	2	68	3	56.28	149.8	25.0802	2	0	1	199	2	2	3	2	3	0	2	1	2	1	6	7	3	4.8	4.4	1	1	31	0	.	4	2	0	.	.	.	.	0	0	0	0	42.933	3	4	2	2
474	1	474	4	1	53	3	63.8	160	24.9219	4	0	1	216	5	2	3	5	4	1	2	2	2	1	10	7	3	5	0.8	19	3	70	0	.	6	3	0	.	.	.	.	0	1	1	1	18.433	3	3	3	2
475	1	475	4	1	56	3	69	179.2	21.4869	3	0	4	180	4	2	3	1	4	1	1	1	1	2	6.5	6	2	3	2	0	0	77	0	.	2	1	0	.	.	.	.	0	0	0	0	42.767	2	3	2	2
477	1	477	4	1	64	3	69.4	166.5	25.034	5	0	4	280	5	2	3	1	5	1	2	1	2	2	13.5	8	4	2.5	5	5	2	64	0	.	6	3	0	.	.	.	.	0	1	1	1	15.633	1	4	3	3
478	1	478	4	1	36	3	58	160	22.6563	4	0	4	289	4	2	3	1	5	1	1	1	1	2	5	8	4	3.8	9.3	2	1	56	0	.	5	3	9	.	.	.	.	0	1	0	1	42.667	1	1	2	3
479	1	479	4	1	69	3	54	163	20.3244	5	0	4	177	5	2	3	1	6	1	2	1	2	2	7	8	4	4.5	2	32	3	50	0	.	7	3	0	.	.	.	.	0	1	1	1	24.3	4	4	2	3
480	1	480	4	2	59	3	59	155	24.5578	3	0	4	215	3	2	4	3	5	1	2	1	2	2	10	8	4	6.5	4	3	2	60	0	.	6	3	0	.	.	.	.	0	1	0	0	42.433	2	3	3	3
482	1	482	4	1	54	3	56.4	158	22.5925	2	0	4	175	2	2	3	3	5	1	2	1	2	3	8.2	8	4	5.5	1	6	2	33	0	.	6	3	0	.	.	.	.	0	0	0	0	42.233	3	3	2	3
483	1	483	4	2	40	3	62.5	168	22.1443	2	0	1	170	3	2	3	4	5	1	2	1	2	2	3.7	7	3	6	4	1	1	40	0	.	4	2	2	.	.	.	.	0	0	0	0	42.233	3	2	1	2
484	1	484	4	1	65	3	63.3	157.1	25.6479	6	0	1	164	4	2	3	1	2	0	1	1	1	1	5	6	2	5	2	0	0	52	0	.	2	1	0	.	.	.	.	0	0	0	0	42.067	3	4	2	2
486	1	486	4	1	71	3	47.7	163	17.9533	5	0	1	214	5	2	4	5	3	0	2	1	2	1	9	8	4	6.5	2.5	15	3	66	0	.	7	3	0	.	.	.	.	0	0	1	.	27.3	2	5	2	3
487	1	487	4	1	74	3	54.5	159	21.5577	2	0	4	147	2	2	5	1	3	0	1	1	1	1	7	7	3	2	8.5	0	0	58	0	.	3	2	0	.	.	.	.	0	0	0	0	41.4	1	5	2	2
488	1	488	4	1	69	3	57	159	22.5466	5	0	4	194	5	2	4	1	5	1	1	1	1	2	14	7	3	2.5	7	0	0	47	0	.	3	2	1	.	.	.	.	0	0	0	0	41.4	1	4	3	2
489	1	489	4	2	76	3	38.1	156.7	15.5163	4	0	4	210	5	2	2	2	6	1	2	1	2	1	7	8	4	9.5	2	2	1	43	0	.	5	3	0	.	.	.	.	0	0	0	0	41.3	2	5	2	3
490	1	490	4	2	71	3	54.02	148.2	24.5956	2	0	1	169	1	2	0	1	5	1	1	1	1	2	6.5	4	1	4	5.5	0	0	42	0	.	1	1	2	.	.	.	.	0	0	0	0	41.3	2	5	2	1
491	1	491	4	1	58	3	69.5	175	22.6939	4	0	4	252	4	2	3	1	6	1	2	1	2	2	5	8	4	5	3.5	6	2	40	0	.	6	3	0	.	.	.	.	0	1	0	0	41.267	2	3	2	3
492	1	492	4	1	57	3	64.4	167	23.0915	5	0	4	175	4	2	3	1	5	1	1	1	1	2	5	7	3	2.5	4	13	3	44	0	.	6	3	0	.	.	.	.	0	1	0	1	41.067	2	3	2	2
493	1	493	4	2	42	3	57.1	157	23.1652	2	0	1	163	3	2	5	4	5	1	1	1	1	2	2.5	6	2	2.5	7.5	0	0	45	0	.	2	1	0	.	.	.	.	0	0	0	0	40.933	2	2	1	2
495	1	495	4	1	52	3	76.7	175.5	24.9024	2	0	1	157	2	2	5	5	5	1	2	1	2	2	8.5	6	2	1	2	5	2	56	0	.	4	2	0	.	.	.	.	0	0	0	0	40.9	2	3	2	2
497	1	497	4	1	64	3	84.8	173	28.3337	4	0	1	218	2	2	3	4	1	0	1	1	1	1	4.3	6	2	0.8	18.5	0	0	44	0	.	2	1	0	.	.	.	.	0	0	0	0	40.667	1	4	1	2
498	1	498	4	2	63	3	53.1	149	23.9178	3	0	4	153	3	2	2	1	3	0	1	1	1	1	7	7	3	2.2	2	0	0	42	0	.	3	2	0	.	.	.	.	0	0	0	0	40.6	2	4	2	2
499	1	499	4	2	59	3	57.6	154.5	24.1305	4	0	4	192	4	2	4	4	5	1	1	1	1	2	12	8	4	2	8	0	0	84	0	.	4	2	0	.	.	.	.	0	1	0	0	40.433	1	3	3	3
501	1	501	4	1	66	3	52.88	165.2	19.3763	1	0	1	169	2	2	0	4	3	0	2	1	2	1	1	4	1	6	6	0	0	48	0	.	1	1	0	.	.	.	.	0	0	0	0	39.733	3	4	1	1
502	1	502	4	1	59	3	72.65	166.3	26.2695	3	0	1	175	3	2	3	1	4	1	1	1	1	3	2.3	7	3	1.8	7.3	1	1	33	0	.	4	2	0	.	.	.	.	0	0	0	0	39.733	2	3	1	2
503	1	503	4	1	68	3	52.8	165.8	19.2072	1	0	1	128	3	2	0	4	3	0	2	2	2	1	5	4	1	2.5	3.5	0	0	59	0	.	1	1	0	.	.	.	.	0	0	0	0	39.667	3	4	2	1
504	1	504	4	2	72	3	53.04	153.5	22.5106	4	0	4	207	4	2	3	1	4	1	2	1	2	2	5	8	4	2.1	12	31	3	80	0	.	7	3	0	.	.	.	.	0	1	0	1	39.633	1	5	2	3
506	1	506	4	1	73	3	55.6	159	21.9928	3	0	4	170	4	2	4	1	5	1	1	1	1	2	16	8	4	2.5	2	0	0	54	0	.	4	2	0	.	.	.	.	0	0	0	0	39.533	4	5	3	3
508	1	508	4	1	58	3	78	166.5	28.1362	4	0	1	212	4	2	3	1	4	1	2	1	2	2	6.5	8	4	3.5	4	2	1	78	0	.	5	3	0	.	.	.	.	0	0	0	0	39.3	2	3	2	3
509	1	509	4	1	67	3	60	168	21.2585	2	0	4	180	3	2	3	4	4	1	1	1	1	3	3	7	3	3.5	12	0	0	62	0	.	3	2	2	.	.	.	.	0	0	0	0	39.067	1	4	1	2
512	1	512	4	1	52	3	61.4	167	22.0158	3	0	1	128	4	2	3	5	5	1	1	1	1	2	5.5	7	3	3	1.5	2	1	30	0	.	4	2	0	.	.	.	.	0	1	0	0	38.7	3	3	2	2
513	1	513	4	2	35	3	55.2	158	22.1118	2	0	1	155	3	2	3	3	5	1	1	1	1	2	1.8	7	3	6.5	8	0	0	40	0	.	3	2	0	.	.	.	.	0	0	0	0	38.567	3	1	1	2
514	1	514	4	1	63	3	76.7	171	26.2303	3	0	1	202	4	2	2	4	2	0	1	1	1	1	5.5	7	3	3.5	5	1	1	63	0	.	4	2	0	.	.	.	.	0	0	0	0	38.367	2	4	2	2
515	1	515	4	1	78	3	56.92	169.5	19.8119	2	0	1	152	1	2	0	4	5	1	1	1	1	3	2.5	4	1	7	14	0	0	54	0	.	1	1	0	.	.	.	.	0	0	0	0	38.267	1	5	1	1
516	1	516	4	1	48	3	66.3	167	23.7728	2	0	1	230	2	2	3	3	5	1	1	1	1	2	7	6	2	3	6.5	0	0	82	0	.	2	1	0	.	.	.	.	0	0	0	0	38.133	2	2	2	2
517	1	517	4	2	36	3	59.7	167	21.4063	2	0	1	254	4	2	3	3	4	1	2	1	2	2	4.2	6	2	3.5	7.5	2	1	59	0	.	3	2	0	.	.	.	.	0	0	0	1	38.1	2	1	1	2
518	1	518	4	1	71	3	55.7	173	18.6107	2	0	1	116	3	2	0	1	4	1	2	1	2	1	2.5	4	1	2.5	7.5	3	2	49	0	.	3	2	0	.	.	.	.	0	0	0	0	38.033	2	5	1	1
519	1	519	4	1	45	3	81.9	170.7	28.1072	2	0	4	153	1	2	3	1	4	1	1	1	1	3	5	6	2	3	5.7	2	1	64	0	.	3	2	0	.	.	.	.	0	1	0	0	38.033	2	2	2	2
520	1	520	4	1	57	3	63.25	170	21.8858	5	0	1	263	5	2	3	5	3	0	1	1	1	1	6	8	4	8	0.5	5	2	33	0	.	6	3	0	.	.	.	.	0	0	1	1	28.333	2	3	2	3
521	1	521	4	2	55	3	43.9	152.1	18.9761	2	0	4	176	3	2	3	2	5	1	2	1	2	2	6	7	3	2.5	14	0	0	90	0	.	3	2	0	.	.	.	.	0	1	0	1	37.667	1	3	2	2
522	1	522	4	1	64	3	57.5	166	20.8666	4	0	4	200	4	2	3	1	4	1	1	1	1	3	4	8	4	4.5	7.2	1	1	43	0	.	5	3	0	.	.	.	.	0	0	0	0	37.633	2	4	1	3
523	1	523	4	1	65	3	70.5	160	27.5391	2	0	1	165	4	2	3	4	4	1	2	1	2	3	4	7	3	5	5	0	0	76	0	.	3	2	0	.	.	.	.	0	0	0	0	37.567	3	4	1	2
524	1	524	4	1	70	3	56.72	166.5	20.4601	4	0	1	260	4	2	3	4	4	1	2	1	2	1	5	7	3	4	4	3	2	39	0	.	5	3	0	.	.	.	.	0	0	0	0	37.433	3	5	2	2
525	1	525	4	1	54	3	69.75	170.5	23.9936	2	0	4	205	3	2	2	4	4	1	1	1	1	1	2.5	6	2	2.7	16	0	0	62	0	.	2	1	0	.	.	.	.	0	0	0	0	37.2	1	3	1	2
526	1	526	4	1	61	3	59.3	156.2	24.3048	4	0	1	151	4	2	3	5	5	1	1	1	1	2	6	7	3	4	1.5	0	0	39	0	.	3	2	0	.	.	.	.	0	0	0	0	37.1	3	4	2	2
527	1	527	4	1	39	3	64.9	168.6	22.8312	4	0	1	150	4	2	3	3	5	1	2	1	2	2	3	7	3	4.5	8.5	1	1	63	0	.	4	2	0	.	.	.	.	0	0	0	0	36.967	2	1	1	2
528	1	528	4	1	74	3	55.1	163	20.7385	1	0	4	295	3	2	5	2	4	1	1	1	1	2	5.5	6	2	6	1	4	2	50	0	.	4	2	9	.	.	.	.	0	0	0	0	36.867	3	5	2	2
529	1	529	4	1	46	3	61.1	169.5	21.2668	5	0	4	216	4	2	3	4	10	1	2	2	2	.	5.5	7	3	5.8	6.7	23	3	50	0	.	6	3	0	.	.	.	.	0	1	0	0	36.7	2	2	2	2
530	1	530	4	1	59	3	64.85	161	25.0183	3	0	4	231	3	2	2	3	4	1	2	1	2	1	5.5	7	3	12.5	1.6	1	1	50	0	.	4	2	0	.	.	.	.	0	1	0	0	36.633	3	3	2	2
531	1	1	1	2	64	5	62	146	29.0861	1	0	1	175	1	2	0	1	3	0	1	.	1	1	1.6	1	1	6.7	3.6	0	0	38	0	.	1	1	0	.	.	.	.	0	0	0	0	90.3	3	4	1	1
532	1	2	1	1	60	5	53.4	161.5	20.4737	.	0	1	180	4	2	2	1	3	0	2	3	2	1	5.4	8	4	4	3	8	3	27	0	.	7	3	0	.	.	.	.	0	1	1	1	17.967	3	4	2	3
534	1	4	1	1	76	5	59.76	167	21.4278	.	0	1	214	3	2	2	2	4	1	1	.	1	1	4.5	8	4	2	6	0	0	37	0	.	4	2	0	.	.	.	.	0	1	0	0	88.3	3	5	1	3
535	1	5	1	1	45	5	62	164	23.0518	.	0	1	220	4	2	3	.	6	1	2	3	2	2	7	8	4	8.5	0.6	9	3	27	0	.	7	3	0	.	.	.	.	0	1	1	1	9.667	3	2	2	3
536	1	6	1	1	66	5	69.5	167.5	24.7717	.	0	1	180	3	2	3	2	4	1	2	.	2	1	3.6	7	3	5.5	5.6	13	3	29	0	.	6	3	0	.	.	.	.	0	0	1	1	7	3	4	1	2
541	1	11	1	1	61	5	49.5	154	20.872	.	0	1	150	1	2	0	3	5	1	1	.	1	2	2.8	1	1	8	9	0	0	34	0	.	1	1	0	.	.	.	.	0	0	0	0	84.9	3	4	1	1
542	1	12	1	2	60	5	49.8	147.5	22.89	.	0	1	155	2	2	0	2	5	1	1	3	1	2	3.6	2	1	6	9.6	0	0	45	0	.	1	1	0	.	.	.	.	0	0	0	0	84.9	2	4	1	1
545	1	15	1	2	59	5	48.2	149.5	21.5658	.	0	1	155	2	2	3	2	4	1	1	.	1	2	3.2	6	2	6.2	3.8	0	0	42	0	.	2	1	0	.	.	.	.	0	0	0	0	84.5	3	3	1	2
546	1	16	1	1	44	5	71.7	182	21.6459	.	0	4	215	5	2	3	1	4	1	2	3	2	2	11	8	4	1.7	6	3	2	45	0	.	6	3	0	.	.	.	.	0	1	1	1	12.767	2	2	3	3
547	1	17	1	1	47	5	57.8	168	20.479	.	0	1	180	4	2	2	1	3	0	2	.	2	1	5	7	3	5	4.5	0	0	29	0	.	3	2	0	.	.	.	.	0	0	1	.	54.567	3	2	2	2
548	1	18	1	2	54	5	53.66	155.4	22.2202	.	0	4	174	5	2	1	3	4	1	1	.	1	2	7	6	2	7	3	0	0	34	0	.	2	1	0	.	.	.	.	0	0	0	0	83.833	3	3	2	2
550	1	20	1	1	63	5	68.3	173	22.8207	.	0	4	215	5	2	2	1	4	1	1	.	1	1	7	7	3	1.2	18.5	7	3	36	0	.	6	3	1	4	.	.	.	0	0	1	1	67	1	4	2	2
551	1	21	1	2	68	5	48.72	146.5	22.7003	.	0	1	140	1	2	0	1	4	1	1	.	1	1	2.4	1	1	7	5	0	0	27	0	.	1	1	0	.	.	.	.	0	0	0	0	83.267	3	4	1	1
552	1	22	1	1	41	5	99.7	175	32.5551	.	0	1	172	2	2	0	2	4	1	2	.	2	1	1.6	2	1	3.5	6	0	0	31	0	.	1	1	0	.	.	.	.	0	0	0	0	83.133	3	2	1	1
553	1	23	1	1	47	5	74.6	181.2	22.7207	.	0	4	226	2	2	0	4	4	1	2	.	2	1	3	2	1	5.5	11.5	0	0	42	0	.	1	1	0	.	.	.	.	0	0	0	0	83.033	1	2	1	1
554	1	24	1	1	72	5	40.6	150	18.0444	.	0	1	165	2	2	3	1	2	0	1	3	1	1	6	6	2	3	2	0	0	30	0	.	2	1	0	.	.	.	.	0	0	1	0	40.633	3	5	2	2
556	1	26	1	1	61	5	58.7	166.5	21.1743	.	0	4	245	5	2	3	1	4	1	2	3	2	2	8	8	4	5	2.5	2	1	40	0	.	5	3	0	.	.	.	.	0	1	1	.	32.3	3	4	2	3
557	1	27	1	1	46	5	59.5	163	22.3945	.	0	1	185	2	2	5	2	4	1	2	.	2	2	8	7	3	2.8	2.5	7	3	32	0	.	6	3	0	.	.	.	.	0	0	0	0	82.333	3	2	2	2
558	1	28	1	1	62	5	52	157.5	20.9625	.	0	1	242	5	2	3	2	6	1	2	3	2	2	5.5	8	4	8.5	1.6	9	3	45	0	.	7	3	0	.	.	.	.	0	1	1	1	47.567	3	4	2	3
559	1	29	1	2	68	5	66.45	153.5	28.2019	.	0	1	170	3	2	2	1	3	0	2	.	2	1	8	7	3	1.5	12	3	2	29	0	.	5	3	0	.	.	.	.	0	1	0	0	82.1	1	4	2	2
562	1	32	1	1	63	5	53.5	168	18.9555	1	0	1	235	1	2	0	.	4	1	1	3	1	.	3	5	1	6	4.5	0	0	21	0	.	1	1	0	.	.	.	.	0	0	0	0	80.1	3	4	1	1
563	1	33	1	2	62	5	59.8	159.5	23.5061	4	0	1	160	4	2	3	5	4	1	2	.	2	.	7	7	3	5	1	3	2	22	0	.	5	3	0	.	.	.	.	0	1	0	0	80.1	3	4	2	2
564	1	34	1	2	59	5	68	153.5	28.8597	2	0	1	165	2	2	0	2	5	1	2	.	2	2	5	4	1	1.5	8.5	3	2	45	0	.	3	2	0	.	.	.	.	0	1	0	0	80.067	2	3	2	1
565	1	35	1	2	68	5	48.5	155	20.1873	4	0	1	230	5	2	3	5	4	1	2	.	2	2	10	7	3	1.5	0.2	19	3	39	0	.	6	3	0	.	.	.	.	0	0	1	.	2.833	3	4	3	2
566	1	36	1	1	71	5	80.5	178	25.4071	3	0	1	185	4	2	3	5	3	0	2	.	2	.	2.5	6	2	14	0	3	2	25	0	.	4	2	0	.	.	.	.	0	1	1	1	12.6	3	5	1	2
568	1	38	1	2	34	5	47.6	154	20.0708	.	0	4	195	2	2	0	4	4	1	1	.	1	2	1.5	1	1	14.5	1.5	4	2	29	0	.	3	2	0	.	.	.	.	0	1	0	0	79.6	3	1	1	1
569	1	39	1	1	60	5	64.2	164.5	23.7248	2	0	4	230	3	2	0	1	2	0	1	.	1	.	3	1	1	4.5	6.5	0	0	21	0	.	1	1	0	.	.	.	.	0	0	0	0	79.533	2	4	1	1
570	1	40	1	1	63	5	63.3	155.8	26.0777	6	0	4	223	6	2	3	1	6	1	2	.	2	.	18	9	4	1.2	8	9	3	33	0	.	7	3	0	.	.	.	.	0	1	0	0	79.533	2	4	3	4
571	1	41	1	2	69	5	54.7	146	25.6615	3	0	1	210	6	2	3	1	5	1	2	.	2	2	4	9	4	5	5	7	3	33	0	.	7	3	0	.	.	.	.	0	0	0	0	79.4	2	4	1	4
572	1	42	1	2	55	5	72.9	151.4	31.8036	2	0	1	247	3	2	3	1	5	1	1	.	1	2	4.6	6	2	4.3	3.7	1	1	30	0	.	3	2	0	.	.	.	.	0	1	0	0	79.4	3	3	1	2
573	1	43	1	2	77	5	50	144.5	23.9461	3	0	4	175	4	2	2	5	3	0	2	.	2	1	7	7	3	6	1.5	3	2	44	0	.	5	3	0	.	.	.	.	0	0	1	.	24.433	3	5	2	2
574	1	44	1	1	58	5	57.2	159	22.6257	3	0	4	210	6	2	3	1	7	1	1	.	1	2	9.5	7	3	3.5	5.5	0	0	35	0	.	3	2	0	.	.	.	.	0	0	1	.	49.533	2	3	2	2
575	1	45	1	2	61	5	62.2	156	25.5588	3	0	4	150	5	2	4	5	4	1	1	3	1	.	17	8	4	2	0.5	9	3	34	0	.	7	3	0	.	.	.	.	0	1	0	0	79.3	4	4	3	3
576	1	46	1	1	66	5	76.3	172.5	25.6417	.	0	1	175	2	2	0	2	3	0	1	.	1	1	1	1	1	12	2	0	0	28	0	.	1	1	0	.	.	.	.	0	0	0	0	79.167	2	4	1	1
577	1	47	1	1	68	5	43.92	161.2	16.9018	1	0	1	112	2	2	0	3	5	1	1	.	1	2	3	1	1	6.7	9.5	0	0	31	0	.	1	1	0	.	.	.	.	0	0	0	0	79.167	2	4	1	1
578	1	48	1	1	39	5	48.9	165.5	17.8531	4	0	4	190	6	2	3	3	4	1	2	3	2	3	10.5	9	4	1.8	12	0	0	41	0	.	6	3	0	.	.	.	.	0	1	0	0	79.133	1	1	3	4
579	1	49	1	1	44	5	55.2	167.2	19.7454	.	0	4	238	5	2	2	.	4	1	2	3	2	1	9	7	3	0.5	11	26	3	46	0	.	6	3	0	.	.	.	.	0	1	1	1	33.867	2	2	2	2
580	1	50	1	1	54	5	70.4	171	24.0758	1	0	1	200	1	2	0	1	5	1	1	.	1	2	3.5	1	1	3	10	0	0	34	0	.	1	1	0	.	.	.	.	0	0	0	0	79.067	2	3	1	1
582	1	52	2	1	53	5	55.4	168.5	19.5124	.	0	4	285	6	2	4	5	4	1	2	3	2	2	12	9	4	0.5	1.5	56	3	93	0	.	7	3	0	.	.	.	.	0	1	1	1	5.3	4	3	3	4
583	1	53	2	1	47	5	51.8	167.5	18.4629	3	0	1	160	3	2	3	1	5	1	1	3	1	2	5	6	2	5	4.7	0	0	37	0	.	2	1	0	.	.	.	.	0	0	0	0	78.833	2	2	2	2
586	1	56	2	1	58	5	65.65	158	26.2979	4	0	1	220	4	2	3	2	4	1	2	.	2	2	6.5	7	3	5.5	5.5	13	3	43	0	.	6	3	0	.	.	.	.	0	1	0	0	77.433	3	3	2	2
587	1	57	2	2	37	5	62.95	157	25.5386	1	0	1	134	3	2	0	4	5	1	1	.	1	2	9.3	2	1	5.3	2.1	0	0	28	0	.	1	1	0	.	.	.	.	0	0	0	0	77.433	3	1	2	1
588	1	58	2	2	64	5	43.9	142.5	21.619	5	0	1	240	5	2	3	5	6	1	2	.	2	2	7.7	8	4	5	2	16	3	16	0	.	7	3	0	.	.	.	.	0	1	1	1	6.467	3	4	2	3
590	1	60	2	2	64	5	35	150	15.5556	3	0	4	165	5	2	3	1	5	1	2	.	2	2	12.5	8	4	2	2.5	7	3	25	0	.	7	3	0	.	.	.	.	0	1	1	1	11.333	2	4	3	3
593	1	63	2	1	46	5	60	175	19.5918	1	0	4	218	2	2	0	2	3	0	1	.	1	3	2	4	1	8	3.5	0	0	24	0	.	1	1	0	.	.	.	.	0	0	0	0	75.8	3	2	1	1
594	1	64	2	1	71	5	60.2	159.5	23.6633	1	0	1	165	2	2	0	2	4	1	1	.	1	3	2	4	1	4	6.5	0	0	15	0	.	1	1	0	.	.	.	.	0	0	0	0	75.567	1	5	1	1
595	1	65	2	2	71	5	65.6	157	26.6137	1	0	1	148	2	2	0	3	4	1	2	.	2	2	2	4	1	1	9	0	0	20	0	.	1	1	0	.	.	.	.	0	0	0	0	75.333	1	5	1	1
596	1	66	2	1	65	5	76.8	159.1	30.3404	2	0	1	150	2	2	0	1	2	0	1	.	1	1	3	1	1	7	4.7	0	0	21	0	.	1	1	0	.	.	.	.	0	0	1	0	68.367	3	4	1	1
598	1	68	2	1	70	5	52.9	162	20.157	2	0	1	140	4	2	3	1	3	0	2	.	2	1	6	8	4	2.5	3	4	2	34	0	.	6	3	0	.	.	.	.	0	1	0	0	74.633	3	5	2	3
600	1	70	2	2	74	5	35.3	144.5	16.9059	6	0	4	150	6	2	3	1	3	0	2	.	2	1	8	9	4	1.5	5	1	1	30	0	.	6	3	4	.	.	.	.	0	0	0	0	73.467	2	5	2	4
602	1	72	2	2	66	5	55	148.2	25.0418	.	0	1	145	2	2	0	2	4	1	1	.	1	2	3.8	3	1	4	6.7	0	0	38	0	.	1	1	0	.	.	.	.	0	0	0	0	73	2	4	1	1
603	1	73	2	1	71	5	39.14	166	14.2038	3	0	4	185	5	2	3	2	3	0	1	3	1	1	12	6	2	9	1.5	1	1	48	0	.	3	2	1	.	.	.	.	0	0	0	0	72.767	3	5	3	2
604	1	74	2	1	70	5	61.7	170.3	21.2743	1	0	1	142	2	2	5	4	4	1	2	.	2	3	11.5	6	2	4	5	2	1	38	0	.	3	2	0	.	.	.	.	0	0	1	1	10.6	2	5	3	2
606	1	76	2	2	71	5	51	161.5	19.5535	4	0	4	205	4	2	4	5	5	1	2	.	2	2	14.7	8	4	4.5	1.5	31	3	36	0	.	7	3	0	.	.	.	.	0	0	1	1	8.267	2	5	3	3
607	1	77	2	1	60	5	53.6	160	20.9375	3	0	4	202	5	2	3	1	4	1	2	.	2	2	6	8	4	6.5	2	3	2	23	0	.	6	3	0	.	.	.	.	0	1	0	0	71.367	3	4	2	3
610	1	80	2	1	61	5	69.3	168	24.5536	1	0	1	165	2	2	0	2	3	0	1	.	1	1	1.7	1	1	7	7.8	0	0	41	0	.	1	1	0	.	.	.	.	0	0	0	0	70.667	2	4	1	1
611	1	81	2	2	56	5	70.7	175.5	22.9544	3	0	1	145	3	2	3	1	2	0	1	3	1	1	3	7	3	4.5	7	1	1	31	0	.	4	2	0	.	.	.	.	0	0	0	0	70.667	2	3	1	2
612	1	82	2	1	59	5	67.3	162.5	25.4864	5	0	1	191	5	2	2	1	4	1	2	.	2	2	5.8	8	4	5.5	2.3	22	3	31	0	.	7	3	0	.	.	.	.	0	1	0	1	70.533	2	3	2	3
613	1	83	2	1	52	5	66.7	160	26.0547	4	0	1	188	6	2	3	5	3	0	2	.	2	1	6	6	2	8	10	5	2	28	0	.	4	2	0	.	.	.	.	0	1	0	0	70.433	3	3	2	2
614	1	84	2	2	79	5	41.6	145.5	19.6502	1	0	1	145	2	2	3	1	5	1	1	.	1	2	3.6	6	2	7	7	0	0	17	0	.	2	1	0	.	.	.	.	0	0	0	0	70.267	2	5	1	2
615	1	85	2	1	48	5	66.1	167	23.7011	4	0	4	185	6	2	3	1	4	1	2	3	2	2	7	8	4	6	4	6	2	71	0	.	6	3	0	.	.	.	.	0	1	1	1	28.167	2	2	2	3
616	1	86	2	1	66	5	57.9	159.5	22.7592	.	0	1	180	5	2	3	3	11	1	2	.	2	2	8	6	2	9	1	0	0	27	0	.	2	1	0	.	.	.	.	0	1	1	1	6.5	3	4	2	2
617	1	87	2	1	62	5	65.3	164	24.2787	5	0	4	220	6	2	3	4	2	0	2	.	2	1	5.5	7	3	3	6.5	4	2	28	0	.	5	3	2	.	.	.	.	0	1	0	0	70.2	2	4	2	2
619	1	89	2	1	54	5	69.9	167	25.0636	.	0	1	165	3	2	3	1	4	1	2	.	2	2	4.7	8	4	2.5	4.5	13	3	28	0	.	7	3	0	.	.	.	.	0	1	0	0	69.8	2	3	1	3
620	1	90	2	1	46	5	68.2	172	23.053	1	0	1	155	2	2	0	4	4	1	1	.	1	2	2.6	1	1	2.5	10	0	0	19	0	.	1	1	0	.	.	.	.	0	0	0	0	69.767	2	2	1	1
621	1	91	2	2	76	5	48	147.5	22.0626	1	0	4	110	2	2	0	3	5	1	1	.	1	2	0.9	1	1	7.5	23	0	0	30	0	.	1	1	0	.	.	.	.	0	0	0	0	69.733	1	5	1	1
622	1	92	2	1	73	5	68	166.5	24.529	.	0	1	140	3	2	3	1	3	0	2	.	2	1	3.5	6	2	1.5	10	2	1	21	0	.	3	2	0	.	.	.	.	0	0	1	1	63.067	3	5	1	2
623	1	93	2	1	60	5	55.66	168	19.7208	3	0	1	171	6	2	3	2	2	0	2	.	2	1	5	7	3	7	2.5	7	3	44	0	.	6	3	0	.	.	.	.	0	1	0	0	69.733	3	4	2	2
628	1	98	2	1	43	5	59.3	164	22.0479	4	0	4	203	6	2	3	4	3	0	2	.	2	2	5	9	4	4.5	10.2	3	2	24	0	.	7	3	4	.	.	.	.	0	1	0	0	68.567	1	2	2	4
630	1	100	2	1	49	5	62.9	163	23.6742	3	0	4	170	4	2	4	2	4	1	2	.	2	2	6	8	4	3.5	11	11	3	60	0	.	7	3	0	.	.	.	.	0	1	1	1	44.733	1	2	2	3
631	1	101	3	1	70	5	46.6	159.5	18.3174	4	0	1	165	4	2	3	5	3	0	2	.	2	1	5	8	4	6	1	16	3	52	0	.	7	3	0	.	.	.	.	0	0	1	0	1.333	3	5	2	3
632	1	102	3	1	61	5	78	164.5	28.8246	.	0	4	245	4	2	3	5	2	0	1	.	1	1	7	7	3	3.3	13.4	1	1	39	0	.	4	2	0	.	.	.	.	0	1	0	0	68	1	4	2	2
634	1	104	3	2	64	5	59	152	25.5367	4	0	4	160	5	2	3	1	4	1	2	.	2	2	10.3	8	4	4.5	4.5	3	2	60	0	.	6	3	0	.	.	.	.	0	1	1	1	36.033	2	4	3	3
635	1	105	3	2	67	5	43.8	144	21.1227	4	0	4	145	5	2	4	1	4	1	2	3	2	2	12	8	4	3	1.5	16	3	51	0	.	7	3	0	.	.	.	.	0	0	1	1	10.033	2	4	3	3
636	1	106	3	1	53	5	56.4	156.8	22.9397	1	0	4	130	2	2	0	1	2	0	1	.	1	1	2.8	1	1	6.8	8.5	0	0	45	0	.	1	1	0	.	.	.	.	0	0	0	0	67.7	2	3	1	1
637	1	107	3	2	67	5	56.3	155	23.4339	1	0	1	145	2	2	0	5	2	0	1	.	1	1	9.5	1	1	11	0.9	0	0	39	0	.	1	1	0	.	.	.	.	0	0	0	0	67.633	3	4	2	1
638	1	108	3	2	66	5	41.4	153	17.6855	2	0	4	160	4	2	3	4	1	0	2	.	2	1	8.5	7	3	14.5	1.3	0	0	34	0	.	3	2	0	.	.	.	.	0	0	0	0	67.633	3	4	2	2
639	1	109	3	1	61	5	78.7	170.5	27.0724	1	0	1	173	2	2	0	4	3	0	1	.	1	1	2.8	3	1	6.8	6.7	0	0	30	0	.	1	1	0	.	.	.	.	0	0	0	0	67.4	2	4	1	1
640	1	110	3	1	67	5	80	165.5	29.2075	3	0	1	210	3	2	0	4	5	1	1	.	1	2	4	4	1	2	7.5	0	0	32	0	.	1	1	0	.	.	.	.	0	0	0	0	67.4	2	4	1	1
641	1	111	3	2	50	5	55.7	150	24.7556	1	0	1	152	2	2	0	1	5	1	1	.	1	2	6	2	1	5.8	3	0	0	28	0	.	1	1	0	.	.	.	.	0	0	0	0	67.167	2	3	2	1
642	1	112	3	1	64	5	70.6	166.5	25.4669	4	0	4	190	4	2	2	1	3	0	2	.	2	1	7.5	7	3	7	3.5	0	0	45	0	.	3	2	0	.	.	.	.	0	0	0	0	67.033	2	4	2	2
643	1	113	3	1	73	5	52.8	147	24.4343	4	0	1	165	5	2	3	2	5	1	2	.	2	2	4.9	8	4	4.3	8	22	3	42	0	.	7	3	0	.	.	.	.	0	0	1	1	13.4	3	5	1	3
645	1	115	3	1	46	5	63.45	164	23.5909	4	0	4	171	6	2	3	3	3	0	2	.	2	1	5.5	7	3	8	15	22	3	46	0	.	6	3	1	.	.	.	.	0	1	0	1	66.7	1	2	2	2
647	1	117	3	1	43	5	63	161	24.3046	1	0	1	121	2	2	0	4	5	1	1	.	1	2	1	1	1	2	13.5	0	0	33	0	.	1	1	0	.	.	.	.	0	0	0	0	66.533	2	2	1	1
648	1	118	3	1	52	5	87.2	169.5	30.3513	2	0	4	158	3	2	3	1	5	1	2	.	2	3	3.5	7	3	5.5	8.5	0	0	22	0	.	3	2	0	.	.	.	.	0	0	0	0	66.533	2	3	1	2
649	1	119	3	1	74	5	74.25	168	26.3074	3	0	1	230	3	2	0	3	4	1	2	.	2	2	5	4	1	6.5	1	0	0	33	0	.	1	1	2	.	.	.	.	0	0	1	0	58.6	3	5	2	1
650	1	120	3	2	62	5	64.3	155	26.7638	5	0	1	157	6	2	3	5	4	1	2	.	2	2	12	7	3	5	2	13	3	45	0	.	6	3	0	.	.	.	.	0	1	1	1	28.967	3	4	3	2
651	1	121	3	2	68	5	58.6	149.5	26.2189	3	0	1	166	4	2	3	5	6	1	2	3	2	2	8	8	4	8.5	2.5	4	2	20	0	.	6	3	0	.	.	.	.	0	0	0	0	66.3	3	4	2	3
652	1	122	3	1	45	5	76.3	178.5	23.9468	4	0	1	115	3	2	0	5	4	1	1	.	1	2	9	4	1	2	2.5	0	0	28	0	.	1	1	0	.	.	.	.	0	0	0	0	66.3	3	2	2	1
653	1	123	3	2	78	5	50.42	144.5	24.1472	2	0	1	135	2	2	0	2	2	0	1	.	1	1	7	1	1	10	2.5	0	0	23	0	.	1	1	0	.	.	.	.	0	0	0	0	66.233	3	5	2	1
654	1	124	3	1	61	5	69.8	167	25.0278	1	0	4	142	2	2	0	3	3	0	2	.	2	1	2	4	1	5.5	6	3	2	18	0	.	3	2	0	.	.	.	.	0	0	0	0	66.1	2	4	1	1
655	1	125	3	1	66	5	51.5	152.6	22.1156	6	0	1	172	6	2	3	5	4	1	2	.	2	2	7	7	3	8.5	3.5	16	3	38	0	.	6	3	0	.	.	.	.	0	1	1	1	36.367	2	4	2	2
656	1	126	3	2	69	5	57	156	23.4221	6	0	4	155	6	2	3	2	4	1	2	.	2	1	5	7	3	7	8	14	3	52	0	.	6	3	1	.	.	.	.	0	1	1	1	19.333	2	4	2	2
657	1	127	3	1	70	5	61.7	168.5	21.7313	1	0	1	162	2	2	0	1	2	0	1	.	1	1	2	1	1	11	3.5	0	0	28	0	.	1	1	0	.	.	.	.	0	0	0	0	66	3	5	1	1
658	1	128	3	2	60	5	58.6	156	24.0796	1	0	1	124	2	2	0	1	2	0	1	3	1	1	2	1	1	2.5	8.5	0	0	21	0	.	1	1	0	.	.	.	.	0	0	0	0	65.9	2	4	1	1
659	1	129	3	1	56	5	55.4	163	20.8514	1	0	1	158	1	2	3	2	3	0	1	.	1	1	4.7	7	3	2.5	6.2	0	0	20	0	.	3	2	0	.	.	.	.	0	0	0	0	65.867	2	3	1	2
660	1	130	3	1	50	5	66.6	166.3	24.0818	5	0	1	150	4	2	3	1	6	1	2	3	2	2	5	7	3	5	3.5	11	3	30	0	.	6	3	0	.	.	.	.	0	1	1	1	50.067	3	3	2	2
661	1	131	3	1	67	5	71.2	179.9	21.9997	5	0	4	136	4	2	3	1	3	0	1	3	1	1	8	7	3	8	6	8	3	33	0	.	6	3	0	.	.	.	.	0	1	0	1	65.833	2	4	2	2
662	1	132	3	1	53	5	61.3	163	23.072	2	0	4	170	1	2	0	1	2	0	1	.	1	1	4	1	1	5	12	0	0	35	0	.	1	1	0	.	.	.	.	0	0	0	0	65.767	1	3	1	1
663	1	133	3	2	61	5	52.42	152	22.6887	1	0	1	153	1	2	0	4	2	0	1	.	1	1	5	3	1	5	4	0	0	35	0	.	1	1	2	.	.	.	.	0	0	0	0	65.6	3	4	2	1
664	1	134	3	1	42	5	69.3	169	24.2639	2	0	1	148	2	2	0	3	5	1	1	.	1	2	2	1	1	5	8.5	0	0	53	0	.	1	1	0	.	.	.	.	0	0	0	0	65.6	2	2	1	1
665	1	135	3	1	62	5	50.8	160	19.8438	1	0	4	121	1	2	0	1	3	0	1	.	1	1	6	3	1	6.5	9	0	0	31	0	.	1	1	0	.	.	.	.	0	0	0	0	65.533	2	4	2	1
666	1	136	3	1	69	5	42.5	160	16.6016	1	0	1	127	1	2	0	2	3	0	2	.	2	1	2	4	1	5.5	9.2	0	0	23	0	.	1	1	0	.	.	.	.	0	0	1	0	15.4	2	4	1	1
667	1	137	3	2	67	5	60.05	150.5	26.5118	2	0	1	100	3	2	3	1	3	0	2	.	2	1	4.5	6	2	4.5	5.5	2	1	20	0	.	3	2	0	.	.	.	.	0	0	0	0	65.367	3	4	1	2
668	1	138	3	1	43	5	62.6	164.9	23.0215	5	0	4	142	6	2	3	1	4	1	2	.	2	1	11	9	4	3	4.5	13	3	21	0	.	7	3	1	4	.	.	.	0	1	1	1	13.433	4	2	3	4
669	1	139	3	1	42	5	61.7	162.5	23.3657	2	0	1	131	2	2	0	2	5	1	1	.	1	1	3	1	1	6	6.5	1	1	33	0	.	2	1	0	.	.	.	.	0	1	0	0	65.167	2	2	1	1
672	1	142	3	1	70	5	79.5	167.5	28.3359	2	0	1	195	3	2	3	4	2	0	2	.	2	1	4	6	2	4	6.5	0	0	16	0	.	2	1	0	.	.	.	.	0	0	0	0	65.067	2	5	1	2
673	1	143	3	2	47	5	57.5	158.5	22.8881	4	0	1	154	5	2	2	3	3	0	2	.	2	1	10.5	7	3	10.5	0.8	0	0	26	0	.	3	2	0	.	.	.	.	0	0	0	0	64.9	3	2	3	2
674	1	144	3	2	31	5	46.98	153.5	19.9387	4	0	1	112	3	2	4	5	4	1	1	.	1	2	7	7	3	2	2	0	0	22	0	.	3	2	0	.	.	.	.	0	1	0	0	64.9	2	1	2	2
676	1	146	3	2	73	5	47.8	156.5	19.5164	2	0	1	145	3	2	4	4	5	1	1	.	1	2	7	7	3	0.5	3.5	0	0	45	0	.	3	2	0	.	.	.	.	0	0	0	0	64.733	2	5	2	2
677	1	147	3	1	63	5	72.35	168	25.6342	3	0	4	116	3	2	0	1	3	0	1	.	1	1	1.7	3	1	3.3	9.5	0	0	19	0	.	1	1	0	.	.	.	.	0	0	0	0	64.667	2	4	1	1
678	1	148	3	1	60	5	60.6	165	22.259	3	0	1	126	3	2	3	3	4	1	1	.	1	1	4	6	2	5.2	9	0	0	65	0	.	2	1	0	.	.	.	.	0	0	0	0	64.667	2	4	1	2
679	1	149	3	2	58	5	64.6	152.6	27.7411	2	0	1	130	1	2	3	3	4	1	2	.	2	2	11	7	3	3.5	9	7	3	28	0	.	6	3	0	.	.	.	.	0	1	0	1	64.667	1	3	3	2
680	1	150	3	1	51	5	61	174.6	20.0097	5	0	1	129	3	2	3	1	6	1	1	.	1	2	5.5	7	3	6	4	3	2	66	0	.	5	3	0	.	.	.	.	0	0	0	0	64.6	3	3	2	2
681	1	151	3	2	40	5	53.4	150	23.7333	2	0	1	136	2	2	0	1	3	0	1	3	1	1	3.5	1	1	7.5	2.5	0	0	30	0	.	1	1	0	.	.	.	.	0	0	0	0	64.467	3	2	1	1
682	1	152	3	2	56	5	53.5	151	23.4639	2	0	1	85	2	2	3	1	3	0	2	.	2	1	1.8	6	2	3	9.5	4	2	22	0	.	4	2	0	.	.	.	.	0	0	0	0	64.433	2	3	1	2
683	1	153	3	1	69	5	51	153.5	21.6448	1	0	1	100	3	2	3	4	5	1	1	.	1	2	10.2	6	2	1	6.2	1	1	30	0	.	3	2	0	.	.	.	.	0	1	1	.	56.833	2	4	3	2
684	1	154	3	2	64	5	59.9	157.5	24.1471	1	0	1	163	1	2	0	1	3	0	1	.	1	1	9	1	1	4	15.5	0	0	22	0	.	1	1	0	.	.	.	.	0	0	0	0	64.433	2	4	2	1
686	1	156	3	1	59	5	55.9	166	20.286	1	0	4	79	2	2	3	1	3	0	2	.	2	1	5	7	3	4.5	8	5	2	69	0	.	5	3	0	.	.	.	.	0	1	0	0	64.233	2	3	2	2
688	1	158	3	1	56	5	65.2	164.5	24.0944	4	0	1	149	3	2	3	1	4	1	2	.	2	2	7.6	7	3	1	6	4	2	35	0	.	5	3	0	.	.	.	.	0	1	0	0	64.2	2	3	2	2
689	1	159	3	2	67	5	43.7	141	21.9808	2	0	1	149	2	2	0	4	5	1	1	.	1	2	1.5	1	1	5	17.8	0	0	44	0	.	1	1	0	.	.	.	.	0	0	0	0	64.133	1	4	1	1
690	1	160	3	1	46	5	63.6	173	21.2503	3	0	4	135	3	2	3	1	4	1	1	.	1	2	6	6	2	4	8.3	0	0	34	0	.	2	1	0	.	.	.	.	0	0	0	0	64.133	2	2	2	2
694	1	164	3	1	54	5	59.6	166.5	21.499	1	0	1	158	2	2	0	2	3	0	1	3	1	1	4.5	1	1	8.8	3	0	0	27	0	.	1	1	0	.	.	.	.	0	0	0	0	63.767	3	3	1	1
697	1	167	3	1	48	5	82.6	172	27.9205	4	0	4	167	4	2	3	3	4	1	2	.	2	2	1.6	6	2	6.5	4	0	0	43	0	.	2	1	0	.	.	.	.	0	0	0	0	63.733	3	2	1	2
698	1	168	3	1	73	5	64	169	22.4082	2	0	4	153	3	2	2	1	3	0	2	.	2	1	3	6	2	1.5	18	0	0	42	0	.	2	1	0	.	.	.	.	0	0	1	.	7.433	3	5	1	2
700	1	170	3	1	51	5	78.3	176	25.2776	1	0	1	150	2	2	0	4	4	1	1	.	1	2	1.5	2	1	3	10.5	0	0	44	0	.	1	1	0	.	.	.	.	0	0	0	0	63.533	2	3	1	1
701	1	171	3	1	36	5	49.6	158	19.8686	1	0	1	100	1	2	0	2	6	1	1	.	1	1	3.5	1	1	1	6.5	0	0	39	0	.	1	1	0	.	.	.	.	0	0	0	0	63.533	3	1	1	1
702	1	172	3	2	42	5	64.25	156.5	26.2328	4	0	4	121	4	2	3	4	4	1	2	.	2	2	6	8	4	2.5	10	6	2	55	0	.	6	3	0	.	.	.	.	0	1	0	0	63.533	1	2	2	3
703	1	173	3	1	76	5	47.4	150	21.0667	2	0	1	93	3	2	2	4	3	0	1	.	1	1	4.5	6	2	4.5	4	0	0	37	0	.	2	1	0	.	.	.	.	0	0	0	0	63.5	3	5	1	2
704	1	174	3	2	32	5	56.36	158.5	22.4343	2	0	1	85	2	2	3	3	5	1	2	.	2	2	3	7	3	6	9.5	7	3	30	0	.	6	3	0	.	.	.	.	0	1	0	0	63.5	2	1	1	2
705	1	175	3	1	45	5	65	166	23.5883	1	0	1	141	1	2	4	1	4	1	2	.	2	2	6	8	4	3	4.5	4	2	40	0	.	6	3	0	.	.	.	.	0	0	0	0	63.433	2	2	2	3
706	1	176	3	1	57	5	63.7	157.5	25.679	1	0	1	180	3	2	3	1	3	0	1	.	1	1	3	7	3	4.5	4.2	0	0	37	0	.	3	2	1	.	.	.	.	0	0	0	0	63.3	3	3	1	2
707	1	177	3	1	69	5	47.2	160.5	18.3228	1	0	1	98	1	2	3	1	2	0	1	.	1	1	4	7	3	7	4.9	0	0	24	0	.	3	2	0	.	.	.	.	0	0	1	0	1.533	3	4	1	2
708	1	178	3	1	40	5	67.3	164.8	24.78	3	0	1	112	2	2	3	1	3	0	1	.	1	1	3.2	6	2	5.5	5	0	0	48	0	.	2	1	0	.	.	.	.	0	0	0	0	63.267	3	2	1	2
709	1	179	3	2	33	5	47.1	159.5	18.514	2	0	1	81	1	2	3	4	5	1	2	.	2	2	5.5	6	2	6.5	3.5	1	1	28	0	.	3	2	0	.	.	.	.	0	0	0	0	63.267	3	1	2	2
710	1	180	3	1	71	5	56.1	154.5	23.5021	4	0	4	203	6	2	3	2	5	1	2	.	2	2	8.8	8	4	6.5	4.5	5	2	78	0	.	6	3	9	.	.	.	.	0	0	0	0	63.233	2	5	2	3
711	1	181	3	2	75	5	54.7	143	26.7495	3	0	1	124	3	2	3	1	2	0	1	.	1	1	5	6	2	4	6.5	0	0	49	0	.	2	1	0	.	.	.	.	0	0	0	0	63.067	2	5	2	2
712	1	182	3	1	37	5	59.4	164.5	21.951	2	0	1	121	3	2	0	1	3	0	1	3	1	3	9	3	1	2.5	8	0	0	37	0	.	1	1	0	.	.	.	.	0	0	0	0	63.033	1	1	2	1
713	1	183	3	2	46	5	59.2	166	21.4835	5	0	4	130	4	2	0	1	5	1	1	.	1	.	9	4	1	5	4.4	1	1	59	0	.	2	1	0	.	.	.	.	0	0	0	0	63.033	2	2	2	1
714	1	184	3	1	64	5	59.6	161	22.9929	2	0	1	125	3	2	3	1	3	0	2	2	2	1	4	7	3	4	4.5	0	0	29	0	.	3	2	0	.	.	.	.	0	0	0	0	62.967	3	4	1	2
716	1	186	3	2	43	5	46.5	160.5	18.0511	4	0	1	112	5	2	2	1	6	1	2	.	2	2	6.5	8	4	6	1.7	7	3	36	0	.	7	3	0	.	.	.	.	0	1	0	0	62.833	3	2	2	3
717	1	187	3	1	35	5	58.8	165	21.5978	3	0	1	125	3	2	3	5	5	1	1	.	1	2	6	6	2	8	1	9	3	23	0	.	5	3	0	.	.	.	.	0	1	1	.	19.233	3	1	2	2
718	1	188	3	1	70	5	52.4	164.2	19.435	5	0	4	139	5	2	3	3	3	0	2	.	2	1	4.7	8	4	5	17	5	2	37	0	.	6	3	1	.	.	.	.	0	0	1	1	39.033	1	5	1	3
719	1	189	3	2	42	5	52.5	166	19.0521	6	0	4	160	6	2	3	4	4	1	2	.	2	2	6.5	9	4	2	13	11	3	77	0	.	7	3	1	4	6	.	.	0	1	1	1	12.5	1	2	2	4
720	1	190	3	1	49	5	74.6	170	25.8131	1	0	1	130	2	2	0	2	3	0	1	.	1	1	3	2	1	4.2	5	0	0	35	0	.	1	1	0	.	.	.	.	0	0	0	0	62.733	3	2	1	1
721	1	191	3	1	56	5	69	161	26.6193	2	0	5	195	2	2	0	4	6	1	1	.	1	2	2.5	4	1	7.5	2	0	0	11	0	.	1	1	2	.	.	.	.	0	0	0	0	62.6	2	3	1	1
722	1	192	3	1	70	5	50	158	20.0288	1	0	1	140	4	2	5	2	2	0	1	.	1	1	8	7	3	2	15	1	1	41	0	.	4	2	0	.	.	.	.	0	0	0	0	62.533	1	5	2	2
723	1	193	3	2	65	5	54.6	153	23.3244	1	0	4	100	1	2	0	2	5	1	1	.	1	2	7	3	1	2	7	0	0	22	0	.	1	1	0	.	.	.	.	0	0	0	0	62.533	2	4	2	1
724	1	194	3	2	45	5	62	157	25.1532	1	0	1	125	1	2	0	2	5	1	1	.	1	2	1.5	1	1	6	8	0	0	28	0	.	1	1	0	.	.	.	.	0	0	0	0	62.533	3	2	1	1
725	1	195	3	2	69	5	61.3	154	25.8475	4	0	4	133	5	2	3	1	3	0	2	.	2	1	3.5	7	3	9.5	7.5	6	2	31	0	.	5	3	0	.	.	.	.	0	0	1	1	27.967	2	4	1	2
726	1	196	3	1	46	5	63.4	170	21.9377	5	0	4	125	4	2	3	1	4	1	2	.	2	3	5.5	8	4	4	11	10	3	51	0	.	7	3	0	.	.	.	.	0	1	1	1	12.3	1	2	2	3
727	1	197	3	2	58	5	63.15	161.2	24.3021	1	0	1	107	2	2	0	4	4	1	1	.	1	2	1.7	4	1	6	11.7	0	0	35	0	.	1	1	0	.	.	.	.	0	0	0	0	62.367	2	3	1	1
728	1	198	3	1	50	5	51.68	160.3	20.112	1	0	1	115	2	2	0	4	3	0	1	.	1	1	1.2	3	1	6.3	9.9	0	0	23	0	.	1	1	0	.	.	.	.	0	0	0	0	62.367	3	3	1	1
729	1	199	3	2	81	5	45.1	153	19.2661	4	0	4	160	5	2	3	5	6	1	1	3	1	1	5.2	8	4	11.5	1.5	4	2	50	0	.	6	3	1	7	.	.	.	0	0	0	0	62.3	3	5	2	3
730	1	200	3	1	50	5	67.6	181	20.6343	1	0	1	108	2	2	0	1	5	1	1	.	1	2	1.5	1	1	5	11.5	0	0	37	0	.	1	1	0	.	.	.	.	0	0	0	0	62.3	2	3	1	1
731	1	201	4	1	48	5	79	172	26.7036	1	0	1	120	2	2	0	3	5	1	1	.	1	2	4	2	1	5	9.5	3	2	27	0	.	3	2	0	.	.	.	.	0	0	0	0	62.3	2	2	1	1
732	1	202	4	1	54	5	.	.	.	4	0	1	202	5	2	3	5	5	1	2	.	2	2	6.5	8	4	7	0.5	2	1	20	0	.	5	3	0	.	.	.	.	0	1	1	1	37.067	3	3	2	3
733	1	203	4	2	45	5	54.86	159.9	21.4565	4	0	1	125	5	2	3	5	5	1	2	3	2	2	5	7	3	5	7	16	3	49	0	.	6	3	0	.	.	.	.	0	1	0	0	62.133	2	2	2	2
734	1	204	4	1	43	5	64.1	164	23.8325	5	0	4	160	4	2	3	5	4	1	2	.	2	2	5	7	3	8.5	2.5	13	3	33	0	.	6	3	0	.	.	.	.	0	1	0	1	62.133	3	2	2	2
735	1	205	4	1	58	5	75.6	174	24.9703	4	0	4	184	5	2	3	5	4	1	2	.	2	2	5	7	3	13.8	0.5	6	2	42	0	.	5	3	0	.	.	.	.	0	0	0	0	62.1	1	3	2	2
738	1	208	4	1	65	5	57.8	155	24.0583	1	0	1	180	2	2	5	5	3	0	2	.	2	1	6	6	2	4	2.5	3	2	29	0	.	4	2	0	.	.	.	.	0	0	0	0	61.833	3	4	2	2
739	1	209	4	1	64	5	72.3	177	23.0777	1	0	1	86	3	2	2	2	4	1	1	.	1	2	2.7	6	2	4	9.5	0	0	38	0	.	2	1	0	.	.	.	.	0	0	0	0	61.833	2	4	1	2
740	1	210	4	1	68	5	53.9	162	20.538	3	0	1	113	3	2	3	1	4	1	1	.	1	2	3.5	7	3	1.5	9.5	0	0	39	0	.	3	2	2	.	.	.	.	0	0	0	0	61.833	2	4	1	2
741	1	211	4	1	62	5	69.5	167	24.9202	1	0	1	161	3	2	5	3	3	0	2	.	2	1	2.5	7	3	3	14.5	2	1	31	0	.	4	2	0	.	.	.	.	0	0	0	0	61.667	2	4	1	2
742	1	212	4	1	47	5	69.1	165	25.3811	3	0	1	172	4	2	3	2	5	1	1	.	1	2	3	6	2	4.5	8.7	1	1	47	0	.	3	2	0	.	.	.	.	0	0	0	0	61.667	2	2	1	2
743	1	213	4	2	70	5	51.2	151.5	22.3072	1	0	1	180	2	2	0	2	3	0	1	.	1	1	4	4	1	6.5	6	0	0	26	0	.	1	1	2	.	.	.	.	0	0	0	0	61.6	3	5	1	1
744	1	214	4	1	48	5	79	172	26.7036	5	0	1	214	6	2	3	4	3	0	2	.	2	1	4	9	4	10.5	2.5	12	3	44	0	.	7	3	0	.	.	.	.	0	1	1	1	33.033	3	2	1	4
745	1	215	4	1	45	5	87.6	171	29.9579	4	0	4	185	6	2	3	1	4	1	1	.	1	2	9.5	7	3	5	4.2	3	2	39	0	.	5	3	0	.	.	.	.	0	1	0	0	61.567	4	2	2	2
746	1	216	4	1	66	5	57.64	162.6	21.8013	3	0	4	151	4	2	0	4	3	0	1	.	1	1	8	2	1	5	9	0	0	46	0	.	1	1	0	.	.	.	.	0	0	0	0	61.433	1	4	2	1
748	1	218	4	1	52	5	64.4	150.5	28.4324	1	0	1	163	1	2	0	1	3	0	2	.	2	1	5	2	1	6	3.5	0	0	24	0	.	1	1	0	.	.	.	.	0	0	0	0	61.367	3	3	2	1
749	1	219	4	2	42	5	50.14	157.5	20.2126	4	0	1	107	5	2	3	4	5	1	2	.	2	2	4	8	4	5	8	0	0	51	0	.	4	2	0	.	.	.	.	0	0	1	1	43.133	2	2	1	3
750	1	220	4	2	68	5	49.7	145	23.6385	5	0	1	140	6	2	3	1	4	1	2	.	2	2	6	9	4	6	3	4	2	48	0	.	7	3	0	.	.	.	.	0	0	0	0	61.333	2	4	2	4
751	1	221	4	1	60	5	68.4	171	23.3918	1	0	1	95	2	2	0	3	5	1	1	.	1	2	7	1	1	11.3	3.5	0	0	46	0	.	1	1	0	.	.	.	.	0	0	0	0	60.967	3	4	2	1
752	1	222	4	1	60	5	62.6	163.5	23.4174	2	0	4	225	3	2	3	4	3	0	1	.	1	1	3.2	6	2	7	12	0	0	31	0	.	2	1	0	.	.	.	.	0	0	0	0	60.933	1	4	1	2
753	1	223	4	1	68	5	56	156	23.0112	1	0	4	102	1	2	0	1	2	0	1	.	1	1	4.5	1	1	5.5	11	0	0	31	0	.	1	1	0	.	.	.	.	0	0	0	0	60.9	2	4	1	1
755	1	225	4	1	68	5	48.2	157	19.5545	4	0	1	115	5	2	3	1	3	0	2	3	2	1	5.5	8	4	3	2	4	2	53	0	.	6	3	0	.	.	.	.	0	0	1	1	23.9	2	4	2	3
756	1	226	4	1	59	5	61.7	170.2	21.2993	2	0	1	170	1	2	0	2	3	0	1	.	1	1	1.5	1	1	5	10.5	0	0	31	0	.	1	1	0	.	.	.	.	0	0	0	0	60.667	2	3	1	1
757	1	227	4	1	50	5	74.3	168	26.3251	4	0	4	147	6	2	4	5	5	1	2	.	2	2	9	8	4	2.5	6	10	3	59	0	.	7	3	1	.	.	.	.	0	1	1	1	38.533	1	3	2	3
759	1	229	4	1	62	5	63.2	170.7	21.6895	1	0	1	141	2	2	0	3	2	0	1	.	1	1	2	4	1	8	5.5	0	0	42	0	.	1	1	0	.	.	.	.	0	0	0	0	60.5	3	4	1	1
760	1	230	4	1	66	5	61.8	171.1	21.11	2	0	4	145	3	2	5	2	4	1	2	.	2	1	4	6	2	4	19	0	0	34	0	.	2	1	0	.	.	.	.	0	0	0	0	60.433	1	4	1	2
761	1	231	4	1	45	5	71	166	25.7657	2	0	1	108	2	2	0	1	4	1	1	3	1	2	4	2	1	2	5	11	3	42	0	.	4	2	0	.	.	.	.	0	1	1	1	36.967	3	2	1	1
762	1	232	4	1	68	5	51.92	159	20.5372	4	0	1	127	6	2	2	2	2	0	2	.	2	1	7.5	7	3	4.5	2	0	0	40	0	.	3	2	2	.	.	.	.	0	0	0	0	60.2	3	4	2	2
763	1	233	4	1	44	5	65.8	169	23.0384	1	0	1	87	2	2	0	2	5	1	1	.	1	3	3.5	3	1	4	9.5	1	1	49	0	.	2	1	0	.	.	.	.	0	1	0	0	60.2	2	2	1	1
764	1	234	4	1	58	5	72.8	155	30.3018	4	0	1	155	4	2	2	2	4	1	2	.	2	1	9.5	7	3	5	2	0	0	13	0	.	3	2	0	.	.	.	.	0	0	0	0	59.767	3	3	2	2
765	1	235	4	2	73	5	39.8	139	20.5993	6	0	1	195	5	2	2	5	2	0	1	.	1	1	6	7	3	5.5	1.8	2	1	38	0	.	4	2	0	.	.	.	.	0	0	1	1	14.467	3	5	2	2
766	1	236	4	1	52	5	55.9	164	20.7838	3	0	1	132	5	2	3	5	5	1	2	.	2	2	7	7	3	11	1.1	3	2	53	0	.	5	3	0	.	.	.	.	0	0	0	0	59.733	3	3	2	2
767	1	237	4	2	67	5	39.7	153.5	16.849	4	0	1	126	6	2	3	1	3	0	2	.	2	1	5	8	4	1.5	14	5	2	39	0	.	6	3	1	4	.	.	.	0	0	1	1	9.267	1	4	2	3
768	1	238	4	2	52	5	71.05	164.8	26.1607	4	0	4	102	3	2	3	2	4	1	1	.	1	2	4.5	7	3	3	7	3	2	23	0	.	5	3	0	.	.	.	.	0	1	0	0	59.7	2	3	1	2
769	1	239	4	1	73	5	63.35	155.2	26.3005	1	0	4	145	1	2	0	1	2	0	1	.	1	1	6	3	1	4	13	0	0	32	0	.	1	1	0	.	.	.	.	0	0	0	0	59.467	1	5	2	1
770	1	240	4	1	74	5	60.6	160	23.6719	3	0	1	169	2	2	0	1	3	0	1	.	1	1	6.5	4	1	9	3.5	0	0	44	0	.	1	1	0	.	.	.	.	0	0	0	0	59.3	3	5	2	1
771	1	241	4	1	68	5	71.4	168.5	25.1477	3	0	4	213	3	2	2	1	2	0	1	3	1	1	8	7	3	2.5	17	4	2	21	0	.	5	3	2	.	.	.	.	0	1	0	0	59.267	1	4	2	2
772	1	242	4	1	63	5	71	172	23.9995	2	0	4	96	1	2	0	5	2	0	1	.	1	1	1.7	1	1	13.5	11.5	0	0	49	0	.	1	1	0	.	.	.	.	0	0	1	1	44	2	4	1	1
774	1	244	4	1	59	5	65.5	171.4	22.2956	1	0	1	106	1	2	0	1	4	1	1	.	1	1	2	1	1	3.5	8	0	0	26	0	.	1	1	0	.	.	.	.	0	0	0	0	59.233	3	3	1	1
775	1	245	4	1	64	5	76.6	169	26.8198	1	0	1	192	3	2	2	3	3	0	2	.	2	1	2.2	7	3	6	4.5	2	1	20	0	.	4	2	0	.	.	.	.	0	0	1	1	46.2	3	4	1	2
776	1	246	4	1	50	5	56.8	170	19.654	1	0	1	88	2	2	0	1	4	1	1	.	1	2	4	1	1	3	5.5	0	0	27	0	.	1	1	0	.	.	.	.	0	0	0	0	59.1	3	3	1	1
777	1	247	4	1	60	5	58.3	168.5	20.5338	6	0	4	144	5	2	3	4	3	0	1	3	1	1	9.5	7	3	3	17.5	4	2	75	0	.	5	3	0	.	.	.	.	0	0	0	0	59.067	1	4	2	2
779	1	249	4	2	69	5	54.1	148	24.6987	2	0	4	119	3	2	2	4	4	1	1	.	1	2	4.2	7	3	6	14	0	0	56	0	.	3	2	0	.	.	.	.	0	0	0	0	59.033	2	4	1	2
780	1	250	4	1	68	5	51.82	155.5	21.4307	6	0	4	170	6	2	3	4	2	0	1	3	1	1	4.5	7	3	2.7	18	0	0	58	0	.	3	2	1	.	.	.	.	0	0	0	0	59	1	4	1	2
781	1	251	4	1	73	5	61.6	164	22.903	1	0	4	224	2	2	0	2	2	0	1	.	1	1	4.2	1	1	3	15	0	0	37	0	.	1	1	1	.	.	.	.	0	0	0	0	58.833	1	5	1	1
782	1	252	4	2	72	5	56.3	151.5	24.5292	5	0	1	138	5	2	3	5	4	1	2	3	2	2	7.5	8	4	4.8	2.5	6	2	54	0	.	6	3	2	.	.	.	.	0	0	0	0	58.8	2	5	2	3
783	1	253	4	1	66	5	76	167	27.2509	1	0	1	172	1	2	0	3	2	0	1	.	1	1	1.5	1	1	12.5	3	0	0	25	0	.	1	1	0	.	.	.	.	0	0	0	0	58.8	3	4	1	1
785	1	255	4	2	78	5	41.1	139.5	21.12	6	0	4	198	4	2	2	4	11	1	1	3	1	.	3	6	2	2.5	19	0	0	38	0	.	2	1	0	.	.	.	.	0	0	1	0	11.033	1	5	1	2
786	1	256	4	2	77	5	46	146.5	21.433	5	0	1	205	5	2	3	1	3	0	2	.	2	1	5	6	2	4	2	14	3	27	0	.	5	3	0	.	.	.	.	0	0	1	1	11.367	3	5	2	2
787	1	257	4	2	55	5	75.5	155.3	31.3043	3	0	1	140	4	2	3	1	5	1	1	.	1	2	5.5	7	3	2.5	2.5	1	1	33	0	.	4	2	0	.	.	.	.	0	0	0	0	58.533	2	3	2	2
788	1	258	4	1	62	5	48.96	167.5	17.4507	3	0	1	149	3	2	3	5	6	1	2	.	2	1	4	7	3	9	2	3	2	20	0	.	5	3	0	.	.	.	.	0	0	0	0	58.4	3	4	1	2
789	1	259	4	1	61	5	55.2	158.2	22.056	1	0	4	162	2	2	0	3	4	1	2	.	2	2	3.8	4	1	6.5	17	0	0	46	0	.	1	1	0	.	.	.	.	0	0	0	0	58.333	1	4	1	1
790	1	260	4	2	75	5	53	147.3	24.427	5	0	1	225	5	2	3	5	4	1	2	.	2	2	7	8	4	4	1.5	12	3	41	0	.	7	3	0	.	.	.	.	0	0	1	1	12	3	5	2	3
791	1	261	4	2	51	5	63.9	155	26.5973	2	0	1	138	2	2	0	5	3	0	1	.	1	1	3.2	1	1	16	3.5	0	0	22	0	.	1	1	0	.	.	.	.	0	0	0	0	58.167	3	3	1	1
792	1	262	4	2	67	5	69.8	168	24.7307	5	0	1	187	5	2	3	1	3	0	2	.	2	1	7	8	4	5	2.5	4	2	41	0	.	6	3	0	.	.	.	.	0	1	1	1	29.233	3	4	2	3
793	1	263	4	1	54	5	64.15	162.7	24.2338	1	0	4	265	1	2	0	1	3	0	2	3	2	1	3	1	1	3.5	16	0	0	45	0	.	1	1	0	.	.	.	.	0	0	0	0	58.067	1	3	1	1
794	1	264	4	1	63	5	52.4	172	17.7123	3	0	4	243	1	2	5	2	3	0	2	.	2	1	4.5	4	1	5	14	0	0	35	0	.	1	1	2	.	.	.	.	0	0	0	0	57.933	1	4	1	1
795	1	265	4	1	50	5	75.05	161.8	28.6678	1	0	1	194	3	2	0	2	2	0	2	.	2	1	4.5	2	1	5.5	3	0	0	23	0	.	1	1	0	.	.	.	.	0	0	1	0	2.467	3	3	1	1
796	1	266	4	1	42	5	64.3	166.3	23.2502	1	0	1	104	1	2	3	4	5	1	1	.	1	2	3	6	2	3	13.5	0	0	37	0	.	2	1	0	.	.	.	.	0	0	0	0	57.833	2	2	1	2
798	1	268	4	1	49	5	66.7	172.5	22.4155	2	0	1	130	1	2	0	1	2	0	1	3	1	1	1	1	1	3	7	0	0	41	0	.	1	1	0	.	.	.	.	0	0	0	0	57.6	2	2	1	1
799	1	269	4	1	67	5	52.9	159.5	20.7938	4	0	1	146	5	2	2	1	3	0	1	.	1	1	5	7	3	4.5	5	0	0	41	0	.	3	2	0	.	.	.	.	0	1	0	1	57.467	2	4	2	2
800	1	270	4	1	59	5	67.35	170	23.3045	1	0	4	128	1	2	0	2	5	1	1	.	1	2	1.5	1	1	9.5	5.3	0	0	39	0	.	1	1	0	.	.	.	.	0	0	0	0	57.4	3	3	1	1
801	1	271	4	2	30	5	56	164	20.8209	3	0	1	142	3	2	3	3	4	1	2	.	2	2	5	8	4	8.5	12	7	3	45	0	.	7	3	2	.	.	.	.	0	1	0	0	57.4	2	1	2	3
802	1	272	4	2	63	5	49.38	147.5	22.6969	4	0	1	134	5	2	3	2	4	1	2	.	2	2	6	8	4	5	6	34	3	41	0	.	7	3	0	.	.	.	.	0	1	1	1	11.8	2	4	2	3
803	1	273	4	1	84	5	67.7	167.5	24.1301	1	0	1	122	1	2	0	2	4	1	1	.	1	1	1.5	4	1	4	7	0	0	29	0	.	1	1	0	.	.	.	.	0	0	0	0	57.233	3	5	1	1
804	1	274	4	2	66	5	54	163	20.3244	3	0	4	128	4	2	3	1	4	1	2	.	2	2	8.5	7	3	2	7	8	3	51	0	.	6	3	0	.	.	.	.	0	1	0	0	57.167	1	4	2	2
805	1	275	4	2	44	5	56.48	163.2	21.2058	5	0	4	116	3	2	2	1	4	1	1	.	1	1	2.3	7	3	7	8	0	0	36	0	.	3	2	0	.	.	.	.	0	0	0	0	57.167	2	2	1	2
806	1	276	4	2	75	5	69.8	155	29.0531	4	0	1	188	5	2	3	2	6	1	1	.	1	2	3.1	7	3	1.3	8.7	2	1	44	0	.	4	2	1	.	.	.	.	0	0	0	0	57.133	2	5	1	2
807	1	277	4	2	45	5	52.26	150	23.2267	3	0	4	100	4	2	2	1	4	1	1	.	1	2	3	6	2	3.4	8.3	0	0	55	0	.	2	1	0	.	.	.	.	0	0	0	0	57.133	2	2	1	2
808	1	278	4	1	58	5	59.7	165	21.9284	4	0	1	157	5	2	.	5	4	1	2	.	2	1	6	8	4	7	0	14	3	33	0	.	7	3	0	.	.	.	.	0	1	0	1	57	3	3	2	3
809	1	279	4	1	67	5	70.1	144.4	33.6189	1	0	1	127	1	2	0	1	2	0	2	.	2	1	7.7	4	1	6.5	5.3	0	0	22	0	.	1	1	0	.	.	.	.	0	0	0	0	56.933	3	4	2	1
810	1	280	4	1	49	5	68.7	166.6	24.7518	1	0	1	110	1	2	0	4	3	0	1	.	1	1	2	4	1	2	9.5	0	0	30	0	.	1	1	0	.	.	.	.	0	0	0	0	56.767	2	2	1	1
811	1	281	4	1	37	5	73	176	23.5666	5	0	4	167	6	2	4	3	4	1	2	3	2	2	14	8	4	4.5	8	23	3	44	0	.	7	3	1	.	.	.	.	0	1	1	1	8.333	1	1	3	3
812	1	282	4	2	65	5	47.8	154	20.1552	4	0	1	160	5	2	3	3	5	1	2	.	2	2	14	7	3	3.5	8	8	3	30	0	.	6	3	0	.	.	.	.	0	1	0	1	56.667	1	4	3	2
814	1	284	4	1	57	5	71.7	167.8	25.4645	2	0	1	116	1	2	0	1	3	0	2	.	2	1	4	2	1	6	5.5	0	0	41	0	.	1	1	0	.	.	.	.	0	0	0	0	56.533	3	3	1	1
815	1	285	4	1	43	5	74.6	167.5	26.5894	6	0	4	238	6	2	3	1	6	1	2	.	2	1	5.5	8	4	5.5	2	23	3	63	0	.	7	3	0	.	.	.	.	0	1	1	1	8.1	2	2	2	3
816	1	286	4	2	75	5	57.3	157	23.2464	3	0	1	132	3	2	3	4	4	1	1	.	1	2	1.5	7	3	3	9	0	0	39	0	.	3	2	0	.	.	.	.	0	0	0	0	56.467	2	5	1	2
817	1	287	4	1	58	5	70	168	24.8016	4	0	1	165	3	2	2	1	3	0	2	.	2	1	3.5	6	2	5.8	1.6	0	0	31	0	.	2	1	0	.	.	.	.	0	0	0	0	56.467	3	3	1	2
818	1	288	4	2	58	5	51.8	149.5	23.1765	2	0	1	162	1	2	0	4	6	1	1	.	1	2	5	4	1	2.5	8	0	0	32	0	.	1	1	2	.	.	.	.	0	0	0	0	56.433	2	3	2	1
819	1	289	4	1	72	5	58.1	165	21.3407	1	0	4	143	1	2	0	4	2	0	1	.	1	1	3	2	1	10	4	0	0	32	0	.	1	1	0	.	.	.	.	0	0	0	0	56.3	2	5	1	1
821	1	291	4	2	38	5	78.4	160	30.625	4	0	1	167	5	2	3	1	6	1	2	.	2	2	7.5	8	4	2.5	4	2	1	36	0	.	5	3	0	.	.	.	.	0	1	1	1	7.767	1	1	2	3
822	1	292	4	1	47	5	59	161	22.7615	1	0	1	159	1	2	5	4	4	1	1	.	1	2	6	6	2	3.5	6.5	0	0	52	0	.	2	1	0	.	.	.	.	0	0	0	0	56.067	2	2	2	2
823	1	293	4	2	42	5	51.5	156.5	21.0271	1	0	1	92	1	2	0	2	5	1	1	.	1	2	1.6	1	1	4.5	9	0	0	38	0	.	1	1	0	.	.	.	.	0	0	0	0	56.067	3	2	1	1
824	1	294	4	1	71	5	43	163.5	16.0854	3	0	1	133	6	2	4	5	4	1	2	.	2	2	10	9	4	6.5	0.5	7	3	30	0	.	7	3	0	.	.	.	.	0	0	1	0	1.967	2	5	3	4
825	1	295	4	2	66	5	62.6	154.2	26.3273	2	0	4	116	1	2	0	3	2	0	2	.	2	1	3	4	1	2	8	0	0	36	0	.	1	1	0	.	.	.	.	0	0	0	0	56	2	4	1	1
826	1	296	4	1	73	5	57.3	163	21.5665	1	0	1	128	1	2	0	1	6	1	1	.	1	1	4	4	1	1.5	11.5	0	0	31	0	.	1	1	0	.	.	.	.	0	0	0	0	55.967	2	5	1	1
827	1	297	4	1	67	5	67.8	164.5	25.0552	2	0	1	155	3	2	2	1	3	0	2	3	2	1	3.5	6	2	6.5	1	0	0	28	0	.	2	1	0	.	.	.	.	0	0	0	0	55.833	3	4	1	2
828	1	298	4	2	61	5	64.5	156.5	26.3349	2	0	1	107	1	2	0	1	3	0	1	.	1	1	3.5	4	1	5	5	0	0	48	0	.	1	1	0	.	.	.	.	0	0	0	0	55.833	3	4	1	1
829	1	299	4	1	48	5	66.9	172.5	22.4827	2	0	4	121	3	2	3	2	2	0	2	1	2	1	3	7	3	4	3	0	0	40	0	.	3	2	0	.	.	.	.	0	0	0	0	55.767	3	2	1	2
830	1	300	4	2	45	5	68.15	162	25.9678	3	0	1	111	4	2	3	4	4	1	2	1	2	2	6	7	3	3.5	8	2	1	98	0	.	4	2	0	.	.	.	.	0	1	0	0	55.767	1	2	2	2
831	1	301	4	2	66	5	73.9	159	29.2314	1	0	1	128	1	2	5	1	2	0	2	2	2	1	4.5	6	2	5.5	4.5	5	2	34	0	.	4	2	0	.	.	.	.	0	1	0	0	55.733	3	4	1	2
833	1	303	4	1	63	5	67.6	163.3	25.3498	3	0	4	149	4	2	3	.	3	0	1	1	1	1	3.5	6	2	3.3	16	0	0	31	0	.	2	1	0	.	.	.	.	0	0	0	0	55.6	1	4	1	2
834	1	304	4	2	53	5	59.62	157	24.1876	6	0	4	168	6	2	2	3	5	1	1	1	1	2	14	9	4	5.5	6	12	3	28	0	.	7	3	1	4	6	.	.	0	1	1	1	33.867	1	3	3	4
835	1	305	4	1	52	5	78.5	165.5	28.6598	1	0	1	125	1	2	0	2	4	1	1	1	1	2	1	1	1	3.5	10	0	0	29	0	.	1	1	0	.	.	.	.	0	0	0	0	55.567	3	3	1	1
836	1	306	4	1	58	5	58.1	162.5	22.0024	4	0	4	177	4	2	3	2	6	1	2	1	2	1	5	7	3	3	11.5	0	0	52	0	.	3	2	1	.	.	.	.	0	0	0	0	55.367	1	3	2	2
837	1	307	4	1	56	5	70.1	168	24.837	4	0	4	148	4	2	3	4	4	1	1	1	1	2	3	7	3	4.9	12.3	4	2	51	0	.	5	3	0	.	.	.	.	0	1	0	0	55.367	1	3	1	2
838	1	308	4	2	48	5	52	151.5	22.6557	1	0	4	97	3	2	3	2	5	1	2	1	2	2	2	7	3	2.8	8.5	8	3	40	0	.	6	3	0	.	.	.	.	0	1	0	0	55.3	3	2	1	2
839	1	309	4	1	58	5	71.6	156	29.4214	3	0	1	139	3	2	2	2	4	1	1	1	1	1	3.5	6	2	3.2	17	0	0	44	0	.	2	1	0	.	.	.	.	0	0	0	0	55.3	1	3	1	2
841	1	311	4	2	43	5	53.4	160.2	20.8073	2	0	1	131	1	2	0	1	5	1	1	1	1	2	5	2	1	6	4.3	0	0	34	0	.	1	1	0	.	.	.	.	0	0	0	0	55.133	3	2	2	1
842	1	312	4	2	39	5	66	162.5	24.9941	1	0	4	114	3	2	4	2	5	1	2	1	2	2	8	8	4	0.35	10	0	0	20	0	.	4	2	2	.	.	.	.	0	0	0	0	55.133	1	1	2	3
843	1	313	4	2	76	5	64.7	150.5	28.5648	4	0	4	129	3	2	4	4	4	1	2	1	2	2	12	8	4	2	2	0	0	34	0	.	4	2	0	.	.	.	.	0	0	0	0	55.067	4	5	3	3
844	1	314	4	2	56	5	53.92	157	21.8751	4	0	1	156	4	2	1	5	2	0	1	1	1	1	13.5	6	2	2.3	1.8	12	3	41	0	.	5	3	9	.	.	.	.	0	1	1	1	52.767	2	3	3	2
845	1	315	4	1	61	5	53.3	165	19.5776	4	0	1	111	4	2	3	4	6	1	2	1	2	2	3.2	6	2	5.7	6.5	0	0	39	0	.	2	1	0	.	.	.	.	0	0	0	0	55.033	3	4	1	2
846	1	316	4	1	68	5	53.5	167	19.1832	4	0	1	110	4	2	2	3	2	0	1	1	1	1	5	6	2	7.5	3	0	0	28	0	.	2	1	0	.	.	.	.	0	0	1	.	15.033	3	4	2	2
847	1	317	4	2	67	5	65.6	145.5	30.9869	1	0	1	134	1	2	0	3	5	1	1	1	1	2	1.5	2	1	4	11.5	0	0	40	0	.	1	1	0	.	.	.	.	0	0	0	0	54.9	3	4	1	1
848	1	318	4	2	75	5	50.86	158	20.3733	1	0	1	116	1	2	0	4	4	1	1	1	1	2	6.8	3	1	3	5.5	0	0	102	0	.	1	1	0	.	.	.	.	0	0	0	0	54.833	3	5	2	1
849	1	319	4	1	64	5	62.9	171	21.5109	4	0	1	122	3	2	0	1	3	0	1	1	1	1	7.2	3	1	3	4.5	0	0	31	0	.	1	1	0	.	.	.	.	0	0	0	0	54.8	2	4	2	1
850	1	320	4	2	61	5	58.26	153	24.8879	2	0	1	155	3	2	3	2	4	1	2	2	2	2	5.4	6	2	8.3	7	0	0	32	0	.	2	1	0	.	.	.	.	0	0	0	0	54.667	3	4	2	2
851	1	321	4	2	67	5	57.74	149.2	25.9382	3	0	4	156	6	2	4	1	4	1	1	1	1	2	13	8	4	4	1.2	3	2	61	0	.	6	3	0	.	.	.	.	0	1	1	1	12.667	4	4	3	3
852	1	322	4	2	62	5	50.92	150	22.6311	1	0	1	98	1	2	0	4	3	0	1	1	1	1	0.8	1	1	4	13.2	0	0	26	0	.	1	1	0	.	.	.	.	0	0	0	0	54.6	1	4	1	1
853	1	323	4	2	44	5	62	161.5	23.771	4	0	4	127	5	2	3	3	6	1	2	1	2	2	5	8	4	10	0.6	3	2	35	0	.	6	3	0	.	.	.	.	0	1	0	0	54.6	3	2	2	3
854	1	324	4	2	46	5	61.05	156	25.0863	4	0	4	188	5	2	3	1	5	1	2	1	2	2	15	8	4	3.5	.	16	3	65	0	.	7	3	0	.	.	.	.	0	1	1	1	7.067	4	2	3	3
855	1	325	4	2	61	5	49.14	150	21.84	2	0	4	131	3	2	3	4	5	1	1	1	1	2	5	6	2	2.8	14.5	0	0	40	0	.	2	1	0	.	.	.	.	0	0	0	0	54.433	1	4	2	2
856	1	326	4	1	75	5	56.2	161.4	21.5739	1	0	1	93	1	2	0	3	2	0	1	1	1	1	3.2	4	1	5.3	5.9	0	0	24	0	.	1	1	0	.	.	.	.	0	0	0	0	54.433	3	5	1	1
857	1	327	4	1	45	5	77.25	172	26.1121	4	0	1	155	5	2	3	5	3	0	2	2	2	1	8	8	4	2.5	6.5	22	3	61	0	.	7	3	0	.	.	.	.	0	1	0	0	54.4	3	2	2	3
858	1	328	4	2	31	5	57.06	158.2	22.7992	4	0	4	97	3	2	0	1	5	1	1	1	1	2	5	6	2	4	6.5	0	0	57	0	.	2	1	0	.	.	.	.	0	0	0	0	54.367	1	1	2	2
859	1	329	4	2	69	5	56.6	151.8	24.5625	4	0	1	110	4	2	0	4	5	1	1	1	1	2	5	8	4	1.5	6	0	0	52	0	.	4	2	0	.	.	.	.	0	0	0	0	54.367	2	4	2	3
862	1	332	4	2	62	5	55	139.5	28.2627	3	0	4	137	5	2	3	1	2	0	2	1	2	1	9	6	2	3	1	2	1	36	0	.	3	2	0	.	.	.	.	0	0	0	0	54.2	3	4	2	2
863	1	333	4	1	58	5	59.5	164.5	21.988	3	0	1	164	1	2	0	4	3	0	2	1	2	1	4.5	6	2	4.5	11	8	3	50	0	.	6	3	0	.	.	.	.	0	1	0	0	54.2	1	3	1	2
864	1	334	4	1	68	5	65.5	166.5	23.6272	1	0	1	175	1	2	0	2	2	0	1	1	1	1	2	1	1	3	10.7	0	0	34	0	.	1	1	2	.	.	.	.	0	0	0	0	54.133	3	4	1	1
865	1	335	4	1	51	5	72	169	25.2092	1	0	1	148	1	2	0	1	4	1	1	1	1	2	5	3	1	4	4.5	1	1	31	0	.	2	1	0	.	.	.	.	0	0	0	0	54.133	3	3	2	1
866	1	336	4	1	61	5	53	161.3	20.3708	2	0	1	172	3	2	3	4	3	0	1	1	1	1	5.2	6	2	5.8	5	0	0	54	0	.	2	1	0	.	.	.	.	0	0	0	0	54.1	3	4	2	2
867	1	337	4	1	36	5	58.68	163.5	21.951	2	0	1	154	4	2	5	1	2	0	1	1	1	1	6	6	2	2.5	3.7	0	0	50	0	.	2	1	0	.	.	.	.	0	0	0	0	53.967	3	1	2	2
868	1	338	4	1	32	5	61.6	173	20.582	1	0	1	102	.	2	0	4	4	1	1	1	1	2	4	1	1	4.3	5.1	0	0	45	0	.	1	1	0	.	.	.	.	0	0	0	0	53.967	3	1	1	1
869	1	339	4	1	54	5	84.6	172.5	28.431	1	0	1	160	1	2	0	4	4	1	1	1	1	2	3.5	4	1	2	15	0	0	35	0	.	1	1	0	.	.	.	.	0	0	0	0	53.9	2	3	1	1
870	1	340	4	1	45	5	68.5	168.2	24.2124	5	0	1	145	4	2	2	1	6	1	2	2	2	1	7.2	7	3	4.5	2.8	9	3	40	0	.	6	3	0	.	.	.	.	0	1	0	0	53.9	3	2	2	2
871	1	341	4	1	53	5	79.4	171.6	26.9641	4	0	1	177	3	2	0	4	3	0	1	1	1	1	3.5	1	1	7.5	5	0	0	24	0	.	1	1	0	.	.	.	.	0	0	0	0	53.867	3	3	1	1
872	1	342	4	1	71	5	51	153	21.7865	2	0	4	117	1	2	0	4	3	0	1	1	1	1	2.5	1	1	3	15.5	0	0	27	0	.	1	1	0	.	.	.	.	0	0	0	0	53.733	1	5	1	1
873	1	343	4	2	48	5	55.6	158	22.2721	1	0	4	124	3	2	3	1	5	1	2	1	2	2	3	7	3	5.5	13	1	1	49	0	.	4	2	0	.	.	.	.	0	0	0	0	53.733	1	2	1	2
874	1	344	4	1	60	5	73.6	161	28.394	3	0	1	149	1	2	0	1	6	1	1	1	1	1	2.5	2	1	2.7	8	0	0	41	0	.	1	1	0	.	.	.	.	0	0	1	0	0.433	3	4	1	1
875	1	345	4	1	77	5	46.6	154	19.6492	1	0	4	116	3	2	5	1	3	0	1	1	1	1	3.5	7	3	1	8.7	0	0	35	0	.	3	2	0	.	.	.	.	0	0	1	.	25.367	3	5	1	2
876	1	346	4	1	69	5	69.9	164	25.989	4	0	1	137	3	2	0	1	3	0	1	1	1	1	3.2	3	1	3.3	6.8	0	0	39	0	.	1	1	0	.	.	.	.	0	0	0	0	53.633	3	4	1	1
878	1	348	4	1	70	5	51.5	160.5	19.992	5	0	1	140	5	2	3	2	3	0	2	1	2	1	5	7	3	5	2	13	3	34	0	.	6	3	0	.	.	.	.	0	0	1	1	8.133	3	5	2	2
879	1	349	4	1	63	5	52.38	160	20.4609	1	0	1	111	1	2	5	1	3	0	2	1	2	1	1.5	6	2	4	9	0	0	28	0	.	2	1	2	.	.	.	.	0	0	0	0	53.5	3	4	1	2
881	1	351	4	1	61	5	60.5	154.5	25.3454	1	0	1	152	1	2	0	1	2	0	1	1	1	1	1	1	1	5.5	12	0	0	34	0	.	1	1	0	.	.	.	.	0	0	0	0	53.433	1	4	1	1
882	1	352	4	1	57	5	67.95	163	25.5749	1	0	4	119	1	2	0	1	5	1	1	1	1	2	5.6	1	1	3.2	5.6	0	0	18	0	.	1	1	0	.	.	.	.	0	0	0	0	53.433	3	3	2	1
883	1	353	4	1	66	5	49	159	19.3821	3	0	1	146	1	2	0	4	3	0	2	1	2	1	3	3	1	3.5	4.3	0	0	36	0	.	1	1	5	.	.	.	.	0	0	0	0	53.033	3	4	1	1
884	1	354	4	1	47	5	66.8	166	24.2415	2	0	1	126	1	2	0	4	5	1	1	1	1	2	3.7	1	1	3	7.5	0	0	35	0	.	1	1	0	.	.	.	.	0	0	0	0	53.033	3	2	1	1
885	1	355	4	1	62	5	63.9	170	22.1107	1	0	4	142	1	2	0	1	2	0	1	1	1	1	1	1	1	2.7	16.2	0	0	42	0	.	1	1	0	.	.	.	.	0	0	0	0	52.967	1	4	1	1
886	1	356	4	2	48	5	63.5	158	25.4366	1	0	1	120	1	2	0	1	5	1	1	1	1	2	4	1	1	3.3	9.5	0	0	35	0	.	1	1	0	.	.	.	.	0	0	0	0	52.967	2	2	1	1
887	1	357	4	1	52	5	79.1	169	27.6951	4	0	4	202	5	2	3	2	5	1	2	1	2	2	7	7	3	8.5	4.5	8	3	42	0	.	6	3	0	.	.	.	.	0	1	1	1	42.567	2	3	2	2
888	1	358	4	1	67	5	67.85	166.5	24.4749	1	0	1	215	1	2	0	2	3	0	1	3	1	1	1.2	5	1	.	.	0	0	28	0	.	1	1	2	.	.	.	.	0	0	0	0	52.8	3	4	1	1
889	1	359	4	1	40	5	87.8	174	28.9999	1	0	1	135	1	2	0	4	3	0	1	1	1	1	4.5	3	1	5	3	0	0	31	0	.	1	1	0	.	.	.	.	0	0	0	0	52.8	3	2	1	1
890	1	360	4	2	66	5	58.6	151	25.7006	2	0	4	141	3	2	3	4	3	0	2	1	2	1	6.5	6	2	2.5	13	0	0	69	0	.	2	1	0	.	.	.	.	0	0	0	0	52.733	1	4	2	2
891	1	361	4	1	62	5	60.4	171.6	20.5117	1	0	1	164	1	2	5	4	4	1	2	1	2	2	7	6	2	3	6.5	2	1	41	0	.	3	2	0	.	.	.	.	0	1	1	0	49.2	2	4	2	2
892	1	362	4	1	66	5	67.45	162	25.7011	1	0	1	199	1	2	0	2	2	0	1	1	1	1	5.5	1	1	4	3.5	0	0	42	0	.	1	1	0	.	.	.	.	0	0	0	0	52.7	3	4	2	1
893	1	363	4	2	71	5	55.9	144	26.9579	3	0	1	140	1	2	0	3	6	1	1	1	1	1	5	4	1	8	2.5	0	0	30	0	.	1	1	0	.	.	.	.	0	0	0	0	52.567	3	5	2	1
894	1	364	4	2	41	5	88.6	159	35.0461	2	0	1	170	1	2	0	1	3	0	1	1	1	1	4	2	1	8	3	1	1	37	0	.	2	1	0	.	.	.	.	0	0	0	0	52.567	3	2	1	1
895	1	365	4	1	57	5	61.2	162.2	23.2621	1	0	4	165	1	2	0	4	3	0	1	1	1	1	2.5	2	1	3.5	11	0	0	37	0	.	1	1	0	.	.	.	.	0	0	0	0	52.533	1	3	1	1
897	1	367	4	1	46	5	67	166	24.3141	2	0	1	158	4	2	3	1	3	0	2	1	2	1	3.5	7	3	3.5	4.2	3	2	41	0	.	5	3	0	.	.	.	.	0	0	0	0	52.267	3	2	1	2
898	1	368	4	2	59	5	63.9	160	24.9609	2	0	1	197	3	2	0	1	2	0	1	1	1	1	5.5	3	1	4.5	6	0	0	48	0	.	1	1	0	.	.	.	.	0	1	1	1	35	3	3	2	1
899	1	369	4	1	51	5	73.3	166	26.6004	5	0	4	266	6	2	3	1	6	1	1	1	1	2	7	8	4	3.5	3.5	2	1	54	0	.	5	3	0	.	.	.	.	0	1	0	0	52.1	2	3	2	3
900	1	370	4	2	62	5	70.1	155	29.1779	1	0	1	167	1	2	0	3	5	1	1	1	1	2	2.5	1	1	4	8.5	0	0	52	0	.	1	1	0	.	.	.	.	0	0	0	0	51.867	3	4	1	1
901	1	371	4	1	76	5	63.25	166.5	22.8156	2	0	1	129	1	2	5	2	3	0	1	1	1	1	2	6	2	7.5	2.5	1	1	30	0	.	3	2	0	.	.	.	.	0	0	0	0	51.633	3	5	1	2
902	1	372	4	1	75	5	51.4	159	20.3315	2	0	1	88	3	2	1	1	3	0	1	1	1	1	5	6	2	3	5	0	0	38	0	.	2	1	0	.	.	.	.	0	0	0	0	51.633	3	5	2	2
903	1	373	4	1	65	5	62.25	167	22.3206	3	0	1	163	5	2	2	5	6	1	2	1	2	1	6.5	7	3	12	0.5	13	3	42	0	.	6	3	0	.	.	.	.	0	1	0	0	51.6	3	4	2	2
904	1	374	4	1	48	5	73.6	173	24.5915	1	0	1	88	3	1	0	1	4	1	1	1	1	2	5.5	1	1	4	2.5	1	1	24	0	.	2	1	0	.	.	.	.	0	0	0	0	51.567	3	2	2	1
906	1	376	4	1	56	5	57.4	162	21.8717	4	0	1	108	1	2	0	1	3	0	1	1	1	1	4.5	2	1	4	3	0	0	55	0	.	1	1	0	.	.	.	.	0	0	0	0	51.4	3	3	1	1
907	1	377	4	1	68	5	54.3	166.4	19.6107	2	0	4	109	1	2	0	1	3	0	2	1	2	1	3.5	3	1	3.5	14.5	7	3	62	0	.	4	2	0	.	.	.	.	0	0	0	0	50.933	1	4	1	1
909	1	379	4	1	71	5	64.2	160.2	25.0155	1	0	4	146	1	2	0	3	5	1	1	1	1	2	7	2	1	2	11	0	0	45	0	.	1	1	0	.	.	.	.	0	0	0	0	50.4	1	5	2	1
910	1	380	4	1	72	5	72	.	.	2	0	1	147	1	2	0	1	2	0	1	1	1	1	3	1	1	5	4.8	0	0	26	0	.	1	1	2	.	.	.	.	0	0	0	0	50.367	3	5	1	1
911	1	381	4	1	63	5	47.7	162	18.1756	3	0	1	130	5	2	3	5	6	1	2	1	2	1	7	8	4	3	0.5	12	3	35	0	.	7	3	0	.	.	.	.	0	1	1	1	14.767	3	4	2	3
913	1	383	4	1	55	5	72.1	171.5	24.5136	2	0	1	138	3	2	1	2	6	1	2	1	2	2	4.5	7	3	2	8	0	0	29	0	.	3	2	0	.	.	.	.	0	0	0	0	49.9	3	3	1	2
914	1	384	4	1	73	5	53.8	155.5	22.2496	5	0	4	139	6	2	2	4	3	0	1	1	1	1	8	8	4	2.8	13	3	2	46	0	.	6	3	0	.	.	.	.	0	0	0	0	49.767	1	5	2	3
915	1	385	4	1	68	5	57.14	175.5	18.5518	1	0	1	107	1	2	0	3	2	0	1	1	1	1	3.5	1	1	8	7.5	0	0	30	0	.	1	1	0	.	.	.	.	0	0	0	0	49.667	2	4	1	1
916	1	386	4	1	73	5	59.54	164.5	22.0028	2	0	1	105	4	2	1	4	6	1	2	1	2	1	7	6	2	3	3	4	2	33	0	.	4	2	0	.	.	.	.	0	0	0	1	49.533	3	5	2	2
917	1	387	4	1	70	5	63.3	150.5	27.9467	1	0	1	157	1	2	0	4	2	0	1	1	1	1	5	2	1	4.5	3	0	0	17	0	.	1	1	0	.	.	.	.	0	0	0	0	49.533	3	5	2	1
918	1	388	4	1	68	5	72.1	161.5	27.6433	1	0	4	182	1	2	0	4	5	1	1	1	1	2	4	2	1	2	14.5	0	0	38	0	.	1	1	0	.	.	.	.	0	0	0	0	49.5	1	4	1	1
919	1	389	4	2	43	5	49.28	157.5	19.866	4	0	4	105	6	2	3	2	5	1	2	2	2	2	7	8	4	3.5	5	7	3	47	0	.	7	3	0	.	.	.	.	0	0	1	1	8.067	2	2	2	3
920	1	390	4	2	44	5	54.52	151.4	23.7851	2	0	1	95	1	2	0	1	5	1	1	1	1	2	4	1	1	1	9	0	0	30	0	.	1	1	0	.	.	.	.	0	0	0	0	49.3	3	2	1	1
921	1	391	4	2	70	5	46.76	151.2	20.4537	2	0	1	92	1	2	5	1	5	1	2	1	2	2	5	6	2	1.5	9	5	2	54	0	.	4	2	0	.	.	.	.	0	0	0	0	49.3	2	5	2	2
922	1	392	4	1	59	5	58.6	163	22.0558	4	0	1	158	5	2	3	5	4	1	2	1	2	2	4.5	8	4	7	3	10	3	33	0	.	7	3	0	.	.	.	.	0	0	0	1	49.233	3	3	1	3
923	1	393	4	1	68	5	52.9	165	19.4307	2	0	4	93	3	2	3	4	3	0	1	1	1	1	2.5	6	2	12	5	0	0	33	0	.	2	1	0	.	.	.	.	0	1	1	1	47.967	1	4	1	2
924	1	394	4	1	41	5	70.5	172	23.8304	1	0	4	130	1	2	5	4	5	1	2	1	2	2	9	6	2	4	8.5	0	0	33	0	.	2	1	0	.	.	.	.	0	0	0	0	49	1	2	2	2
925	1	395	4	1	58	5	86.5	173.6	28.7023	3	0	4	137	3	2	3	3	6	1	2	1	2	2	6	6	2	4	2.8	3	2	40	0	.	4	2	0	.	.	.	.	0	1	0	0	48.833	3	3	2	2
928	1	398	4	1	46	5	78.3	168.5	27.5779	2	0	1	142	4	2	0	2	5	1	1	1	1	2	4.4	6	2	1.2	4.7	0	0	26	0	.	2	1	0	.	.	.	.	0	0	0	0	48.367	3	2	1	2
929	1	399	4	1	34	5	95.8	169	33.5422	1	0	1	160	1	2	0	4	5	1	1	1	1	2	2.4	1	1	2.4	9.1	0	0	28	0	.	1	1	0	.	.	.	.	0	0	0	0	48.1	2	1	1	1
930	1	400	4	1	64	5	57.7	149.5	25.8163	3	0	1	115	5	2	3	4	3	0	1	1	1	1	3.5	7	3	5	5.5	0	0	24	0	.	3	2	0	.	.	.	.	0	0	0	0	48.033	3	4	1	2
932	1	402	4	2	46	5	74.6	159.5	29.3236	4	0	4	205	6	2	4	4	5	1	2	1	2	2	10.5	8	4	4.5	3	14	3	54	0	.	7	3	1	.	.	.	.	0	1	1	1	16.367	4	2	3	3
934	1	404	4	1	66	5	62.1	159	24.5639	4	0	1	160	5	2	3	4	5	1	2	1	2	2	4.5	8	4	3.5	3.2	19	3	33	0	.	7	3	0	.	.	.	.	0	1	1	1	21.433	3	4	1	3
935	1	405	4	2	45	5	72.2	160.5	28.0277	1	0	1	116	1	2	5	4	5	1	1	1	1	2	4	6	2	0.5	10	0	0	37	0	.	2	1	0	.	.	.	.	0	0	0	0	47.4	2	2	1	2
936	1	406	4	2	68	5	51.84	146.5	24.154	3	0	1	98	3	2	0	1	5	1	1	1	1	2	7.5	1	1	5	2.5	1	1	44	0	.	2	1	0	.	.	.	.	0	0	0	0	46.667	3	4	2	1
937	1	407	4	1	32	5	75.1	177.5	23.8365	1	0	1	101	1	2	0	1	5	1	1	1	1	2	2	1	1	5	7.5	0	0	50	0	.	1	1	0	.	.	.	.	0	0	0	0	46.667	3	1	1	1
939	1	409	4	1	63	5	73.3	168	25.9708	1	0	1	127	1	2	0	1	3	0	2	1	2	1	6	6	2	2	6	0	0	45	0	.	2	1	0	.	.	.	.	0	0	0	0	46.4	2	4	2	2
941	1	411	4	1	69	5	53.82	170.5	18.5138	4	0	4	139	5	2	3	2	5	1	2	1	2	2	8	8	4	2	13	24	3	50	0	.	7	3	1	.	.	.	.	0	0	1	1	22.933	1	4	2	3
942	1	412	4	1	45	5	80	170	27.6817	3	0	1	187	5	2	3	3	3	0	2	1	2	1	5.3	8	4	10.5	1	7	3	47	0	.	7	3	0	.	.	.	.	0	1	1	1	39.1	3	2	2	3
943	1	413	4	1	74	5	55.7	166	20.2134	1	0	1	232	1	2	5	4	4	1	1	1	1	2	2.5	7	3	8	10.5	0	0	20	0	.	3	2	2	6	.	.	.	0	0	1	0	41.2	3	5	1	2
944	1	414	4	1	61	5	55	165.2	20.1531	2	0	1	88	3	2	0	1	3	0	1	1	1	1	4	4	1	2.8	8.5	0	0	55	0	.	1	1	0	.	.	.	.	0	0	0	0	45.933	3	4	1	1
945	1	415	4	1	35	5	62.1	166	22.5359	5	0	4	129	5	2	3	4	4	1	2	2	2	2	5	8	4	4.2	7.6	4	2	38	0	.	6	3	0	.	.	.	.	0	0	0	0	45.8	1	1	2	3
946	1	416	4	1	55	5	77.2	169.5	26.8706	4	0	1	129	5	2	3	1	3	0	2	1	2	1	7	7	3	3.3	1.9	12	3	44	0	.	6	3	0	.	.	.	.	0	1	1	1	21.267	3	3	2	2
947	1	417	4	1	70	5	53.2	155	22.1436	1	0	1	130	3	2	0	1	2	0	1	1	1	1	4.6	1	1	4.4	6.6	0	0	37	0	.	1	1	5	.	.	.	.	0	0	0	0	45.567	3	5	1	1
948	1	418	4	2	75	5	46	143	22.495	2	0	1	97	3	2	0	5	5	1	1	1	1	2	4	4	1	8	3.9	0	0	36	0	.	1	1	0	.	.	.	.	0	0	0	0	45.5	3	5	1	1
949	1	419	4	2	46	5	72.85	160	28.457	1	0	1	103	2	2	0	4	5	1	1	1	1	2	3	1	1	1	8	0	0	41	0	.	1	1	2	.	.	.	.	0	0	0	0	45.5	2	2	1	1
950	1	420	4	1	38	5	73.5	170.6	25.2539	4	0	1	117	4	2	3	4	5	1	2	1	2	2	2.5	6	2	3.4	6.1	7	3	36	0	.	5	3	0	.	.	.	.	0	0	0	0	45.333	3	1	1	2
951	1	421	4	2	49	5	81.5	156.5	33.2758	4	0	4	152	4	2	2	4	4	1	1	1	1	2	4	7	3	3.5	12	0	0	52	0	.	3	2	1	.	.	.	.	0	0	0	0	45.3	1	2	1	2
952	1	422	4	1	70	5	65.3	160	25.5078	1	0	4	172	1	2	0	1	2	0	1	1	1	1	3.5	1	1	9.5	7.9	0	0	56	0	.	1	1	0	.	.	.	.	0	0	0	0	44.833	2	5	1	1
953	1	423	4	1	74	5	63.8	165	23.4343	2	0	4	125	4	2	5	4	3	0	2	1	2	1	3.5	7	3	2.5	5.5	7	3	75	0	.	6	3	0	.	.	.	.	0	0	0	0	44.567	2	5	1	2
954	1	424	4	2	26	5	60.7	163	22.8462	4	0	1	102	4	2	0	1	5	1	1	1	1	2	3	1	1	5.5	8	0	0	46	0	.	1	1	0	.	.	.	.	0	0	0	0	44.567	2	1	1	1
956	1	426	4	1	45	5	67.1	169	23.4936	5	0	4	212	6	2	3	5	5	1	1	1	1	2	6.5	7	3	3.1	8	1	1	73	0	.	4	2	2	.	.	.	.	0	0	0	0	44.333	1	2	2	2
957	1	427	4	2	45	5	48.7	158	19.5081	3	0	4	164	6	2	3	2	5	1	1	1	1	2	2	8	4	4.5	12	0	0	35	0	.	4	2	5	.	.	.	.	0	1	0	0	44.067	1	2	1	3
960	1	430	4	1	34	5	82.7	169	28.9556	5	0	4	153	5	2	3	4	4	1	2	1	2	2	4	8	4	2.5	9	1	1	36	0	.	5	3	0	.	.	.	.	0	1	0	0	43.2	1	1	1	3
962	1	432	4	2	36	5	61.1	153.9	25.7967	4	0	4	144	4	2	5	4	4	1	1	1	1	2	4	6	2	3.5	11	0	0	38	0	.	2	1	0	.	.	.	.	0	0	0	0	42.9	1	1	1	2
964	1	434	4	1	58	5	66.2	173	22.119	1	0	1	140	1	2	0	1	3	0	1	1	1	1	1.5	1	1	5	6.5	0	0	45	0	.	1	1	0	.	.	.	.	0	0	0	0	42.767	3	3	1	1
965	1	435	4	1	50	5	75.4	169.5	26.2441	4	0	1	191	5	2	3	2	5	1	2	1	2	1	4	8	4	4.5	6	0	0	60	0	.	4	2	0	.	.	.	.	0	0	0	0	42.3	3	3	1	3
966	1	436	4	2	68	5	53.9	153	23.0253	2	0	1	136	3	2	3	2	6	1	2	1	2	2	2	7	3	2.8	7	2	1	28	0	.	4	2	5	.	.	.	.	0	0	0	0	42.3	3	4	1	2
967	1	437	4	1	62	5	71.9	168	25.4748	1	0	4	185	2	2	0	4	2	0	1	1	1	1	10	2	1	2.7	6.5	0	0	54	0	.	1	1	0	.	.	.	.	0	0	0	0	42.233	1	4	3	1
968	1	438	4	1	41	5	53	173.5	17.6067	4	0	1	129	4	2	3	1	5	1	2	1	2	2	8	7	3	4.9	4	1	1	70	0	.	4	2	0	.	.	.	.	0	1	0	1	42.233	4	2	2	2
969	1	439	4	1	57	5	61.05	161.2	23.4939	1	0	1	112	2	2	5	1	5	1	1	1	1	2	4	7	3	4.5	3.5	0	0	41	0	.	3	2	0	.	.	.	.	0	0	0	0	42.033	3	3	1	2
970	1	440	4	1	73	5	66.7	169.5	23.2159	2	0	1	185	5	2	2	1	11	1	2	2	2	1	5	8	4	2	4.5	3	2	33	0	.	6	3	0	.	.	.	.	0	1	0	1	42	2	5	2	3
971	1	441	4	2	77	5	44.6	145	21.2128	5	0	4	155	6	2	4	2	4	1	2	1	2	2	9	8	4	2.2	1	29	3	52	0	.	7	3	0	.	.	.	.	0	0	1	1	11.533	4	5	2	3
972	1	442	4	2	73	5	47.1	151	20.657	1	0	1	97	2	2	0	1	5	1	1	1	1	2	3	1	1	6.5	2.5	0	0	31	0	.	1	1	0	.	.	.	.	0	0	0	0	41.6	3	5	1	1
973	1	443	4	1	67	5	59.1	160	23.0859	5	0	4	185	6	2	4	5	6	1	2	1	2	1	11	8	4	3.5	4	32	3	54	0	.	7	3	1	.	.	.	.	0	1	1	1	17.433	4	4	3	3
974	1	444	4	2	58	5	47.2	150	20.9778	2	0	1	184	3	2	0	2	5	1	1	1	1	2	6	1	1	1.3	8	0	0	58	0	.	1	1	3	.	.	.	.	0	0	0	0	41.567	2	3	2	1
975	1	445	4	1	66	5	58.5	157.5	23.5828	1	0	1	255	1	2	0	2	2	0	1	1	1	1	3.5	4	1	7	4	0	0	30	0	.	1	1	0	.	.	.	.	0	0	0	0	41.533	3	4	1	1
976	1	446	4	1	46	5	63.2	161	24.3818	1	0	4	145	3	2	5	2	5	1	1	1	1	2	4.8	6	2	2	5.5	0	0	60	0	.	2	1	0	.	.	.	.	0	0	0	0	41.5	2	2	1	2
977	1	447	4	2	75	5	48.3	155.3	20.0265	3	0	4	89	3	2	0	1	5	1	2	1	2	2	6	4	1	2	11	0	0	89	0	.	1	1	0	.	.	.	.	0	0	0	0	41.367	1	5	2	1
980	1	450	4	2	55	5	60	153	25.6312	4	0	1	190	4	2	3	3	5	1	2	1	2	2	4	7	3	3.5	9	31	3	46	0	.	6	3	0	.	.	.	.	0	1	0	1	41.3	2	3	1	2
981	1	451	4	1	74	5	55.7	162.1	21.1977	2	0	1	125	3	2	2	4	3	0	2	1	2	1	3.5	7	3	2.1	17.5	0	0	39	0	.	3	2	1	.	.	.	.	0	0	0	0	41.067	1	5	1	2
982	1	452	4	1	60	5	67.2	168.5	23.6684	2	0	4	159	3	2	2	3	4	1	1	1	1	2	3	6	2	8.5	7.5	0	0	59	0	.	2	1	0	.	.	.	.	0	0	0	0	41.067	2	4	1	2
984	1	454	4	1	63	5	50.6	158.5	20.1415	4	0	1	127	2	2	3	1	6	1	2	1	2	2	4	6	2	4.5	6	0	0	36	0	.	2	1	0	.	.	.	.	0	0	0	0	40.9	3	4	1	2
985	1	455	4	1	57	5	68.4	176	22.0816	4	0	1	166	2	2	0	5	5	1	1	1	1	2	2	1	1	6.5	2	0	0	43	0	.	1	1	9	.	.	.	.	0	0	0	0	40.833	3	3	1	1
986	1	456	4	1	56	5	64	173.5	21.2609	1	0	1	90	1	2	0	1	3	0	1	1	1	1	3	1	1	4.8	3	0	0	35	0	.	1	1	0	.	.	.	.	0	0	0	0	40.833	3	3	1	1
987	1	457	4	2	51	5	61.1	164	22.7171	1	0	1	96	1	2	0	4	2	0	1	1	1	1	2.5	1	1	4	3	0	0	58	0	.	1	1	0	.	.	.	.	0	0	0	0	40.833	3	3	1	1
988	1	458	4	1	62	5	62.7	169	21.953	3	0	4	175	4	2	2	5	3	0	1	1	1	1	7	7	3	6.6	1	1	1	45	0	.	4	2	0	.	.	.	.	0	0	0	0	40.667	3	4	2	2
989	1	459	4	1	78	5	62.4	164	23.2005	5	0	1	193	6	2	2	1	4	1	2	1	2	1	11.6	9	4	2	10.8	52	3	101	0	.	7	3	1	4	.	.	.	0	0	1	.	2.533	1	5	3	4
991	1	461	4	2	62	5	60	154.5	25.1359	4	0	1	150	4	2	3	1	5	1	1	1	1	2	6	7	3	2.7	13.5	3	2	60	0	.	5	3	0	.	.	.	.	0	0	0	0	40.2	1	4	2	2
992	1	462	4	1	47	5	79.6	161.5	30.5188	2	0	4	127	1	2	0	2	2	0	1	1	1	1	2.5	3	1	2.5	10	0	0	41	0	.	1	1	0	.	.	.	.	0	0	0	0	40.2	2	2	1	1
994	1	464	4	1	76	5	60.12	157.5	24.2358	3	0	1	151	5	2	2	3	4	1	2	1	2	2	7	8	4	8	2	4	2	51	0	.	6	3	0	.	.	.	.	0	0	0	0	40.133	2	5	2	3
995	1	465	4	1	68	5	69.3	172.5	23.2892	2	0	1	192	3	2	3	1	3	0	1	1	1	3	3	7	3	3.5	5	1	1	76	0	.	4	2	2	.	.	.	.	0	0	0	0	40.133	3	4	1	2
996	1	466	4	1	72	5	55.4	163	20.8514	5	0	1	182	6	2	4	3	5	1	2	1	2	2	24	8	4	3	.	36	3	69	0	.	7	3	0	.	.	.	.	0	0	1	1	13.567	4	5	3	3
998	1	468	4	1	57	5	58.3	174	19.2562	4	0	4	138	6	2	3	4	5	1	2	1	2	2	5	8	4	2.5	13.2	9	3	77	0	.	7	3	0	.	.	.	.	0	0	0	0	39.733	1	3	2	3
999	1	469	4	1	67	5	63.45	166.5	22.8878	1	0	4	233	1	2	0	4	2	0	1	1	1	1	3.5	3	1	3	11	0	0	50	0	.	1	1	2	.	.	.	.	0	0	0	0	39.667	1	4	1	1
1000	1	470	4	1	48	5	63.3	160.5	24.5727	6	0	1	170	4	2	5	4	4	1	1	1	1	2	6	6	2	2	4.5	1	1	63	0	.	3	2	0	.	.	.	.	0	0	0	0	39.233	2	2	2	2
1001	1	471	4	2	56	5	68.5	153	29.2622	4	0	1	146	3	2	2	3	6	1	1	1	1	2	4.5	6	2	9	0.5	0	0	59	0	.	2	1	0	.	.	.	.	0	0	0	0	39	3	3	1	2
1002	1	472	4	2	39	5	71.7	166.5	25.8637	2	0	1	140	3	2	0	1	5	1	1	1	1	2	5.1	1	1	1	5.5	0	0	64	0	.	1	1	0	.	.	.	.	0	0	0	0	38.8	3	1	2	1
1003	1	473	4	1	62	5	61.5	159.5	24.1743	4	0	4	146	5	2	2	3	6	1	2	1	2	3	7	8	4	3	16	6	2	74	0	.	6	3	0	.	.	.	.	0	1	0	1	38.733	1	4	2	3
1004	1	474	4	1	30	5	75	165	27.5482	1	0	4	354	1	1	0	1	5	1	1	1	1	2	3	1	1	5.5	9	0	0	36	0	.	1	1	0	.	.	.	.	0	0	0	0	38.733	2	1	1	1
1005	1	475	4	2	59	5	52.6	156.5	21.4762	5	0	1	153	5	2	3	4	5	1	2	1	2	2	6.5	8	4	9.7	1.8	34	3	54	0	.	7	3	0	.	.	.	.	0	1	1	1	28.4	3	3	2	3
1006	1	476	4	1	50	5	53.02	159.8	20.7628	3	0	1	107	3	2	0	2	2	0	1	1	1	1	4.7	1	1	2.5	6.2	0	0	56	0	.	1	1	0	.	.	.	.	0	0	0	0	38.333	2	3	1	1
1008	1	478	4	2	71	5	54.6	150.5	24.1057	4	0	4	107	3	2	3	1	4	1	1	1	1	2	6	7	3	5	3	1	1	40	0	.	4	2	0	.	.	.	.	0	0	0	0	38.267	3	5	2	2
1009	1	479	4	2	63	5	67.2	150.5	29.6685	4	0	1	119	5	2	2	1	6	1	2	2	2	2	8.5	8	4	3.5	2	3	2	23	0	.	6	3	0	.	.	.	.	0	1	1	1	5.2	2	4	2	3
1010	1	480	4	1	67	5	54.5	156.2	22.3375	2	0	4	157	4	2	3	4	4	1	2	1	2	2	5.7	8	4	10.1	4.6	7	3	53	0	.	7	3	0	.	.	.	.	0	1	1	1	34.4	2	4	2	3
1012	1	482	4	1	64	5	58.62	168.6	20.622	5	0	4	125	5	2	3	5	6	1	2	1	2	1	6	7	3	8	.	8	3	21	0	.	6	3	0	.	.	.	.	0	0	1	1	17.6	3	4	2	2
1013	1	483	4	1	66	5	55.84	175	18.2335	4	0	1	103	3	2	5	1	4	1	1	1	1	2	6.5	6	2	5	7.5	0	0	73	0	.	2	1	0	.	.	.	.	0	0	0	0	38.033	2	4	2	2
1014	1	484	4	1	66	5	52.72	164.5	19.4825	6	0	1	160	6	2	2	1	11	1	2	1	2	.	8.7	9	4	7.5	2.5	10	3	59	0	.	7	3	0	.	.	.	.	0	0	1	.	16.033	2	4	2	4
1016	1	486	4	1	63	5	72	171.2	24.5655	4	0	1	160	5	2	2	2	4	1	2	1	2	3	8	8	4	6.5	0.4	11	3	61	0	.	7	3	0	.	.	.	.	0	1	1	1	30.233	3	4	2	3
1018	1	488	4	1	60	5	69.9	174.9	22.8506	2	0	1	141	3	2	0	2	1	0	2	2	2	1	4	4	1	6.5	3	3	2	51	0	.	3	2	0	.	.	.	.	0	1	0	1	37.1	3	4	1	1
1019	1	489	4	1	72	5	67.5	167	24.2031	3	0	4	171	5	2	3	1	4	1	2	1	2	2	6	7	3	8.5	6	0	0	56	0	.	3	2	0	.	.	.	.	0	0	0	0	37.1	2	5	2	2
1021	1	491	4	1	70	5	66.45	168.5	23.4043	4	0	1	169	4	2	2	3	4	1	2	1	2	1	6.3	7	3	2.7	22	11	3	63	0	.	6	3	0	.	.	.	.	0	1	0	0	36.867	1	5	2	2
1023	2	1	1	2	64	4	58	153	24.7768	1	0	1	280	3	1	3	3	4	1	2	2	2	2	2.5	8	4	2.7	10.5	15	3	32	0	.	7	3	0	.	.	.	.	0	1	1	1	49.567	2	4	1	3
1024	2	2	1	2	56	4	54	158	21.6311	4	0	1	205	1	1	0	1	5	1	2	1	2	2	2.2	1	1	2.5	5.5	0	0	74	0	.	1	1	0	.	.	.	.	0	0	0	0	81.833	3	3	1	1
1025	2	3	1	1	68	4	54	158	21.6311	3	0	1	255	1	1	0	2	3	0	1	1	1	1	1	1	1	1	1.5	0	0	35	0	.	1	1	0	.	.	.	.	0	0	0	0	81.6	3	4	1	1
1026	2	4	1	1	66	4	53.4	163	20.0986	3	0	1	210	1	1	0	4	3	0	2	2	2	1	2	3	1	2.5	7	4	2	42	0	.	3	2	0	.	.	.	.	0	0	0	0	81.6	3	4	1	1
1027	2	5	1	2	66	4	68	154	28.6726	3	0	1	250	3	1	3	3	4	1	1	2	2	1	4.5	6	2	16	1.5	3	2	49	0	.	4	2	0	.	.	.	.	0	1	1	1	18.267	3	4	1	2
1028	2	6	1	2	33	4	46	164	17.1029	1	0	1	255	1	1	0	3	4	1	2	1	2	1	2.2	1	1	6.7	8.5	1	1	60	0	.	2	1	0	.	.	.	.	0	0	0	0	81.333	3	1	1	1
1029	2	7	1	1	58	4	57.8	167	20.725	3	0	1	195	1	1	0	4	2	0	1	1	1	1	0.5	1	1	5	9.5	0	0	17	0	.	1	1	0	.	.	.	.	0	0	0	0	81.267	3	3	1	1
1030	2	8	1	1	35	4	51	165	18.7328	4	0	1	210	4	1	3	5	5	1	1	2	2	2	10.7	6	2	0	3.5	30	3	31	0	.	6	3	0	.	.	.	.	0	1	1	1	6.133	2	1	3	2
1031	2	9	1	2	74	4	56.5	145	26.8728	3	0	1	215	3	1	0	3	3	0	1	2	2	1	2.5	3	1	10	2.5	1	1	28	0	.	2	1	0	.	.	.	.	0	0	0	0	81.133	3	5	1	1
1032	2	10	1	1	53	4	77.8	165	28.5767	1	0	1	210	1	1	0	3	3	0	2	1	2	1	2.5	1	1	8	3	0	0	32	0	.	1	1	0	.	.	.	.	0	0	0	0	81.1	3	3	1	1
1033	2	11	1	1	56	4	69.8	162	26.5966	3	0	1	190	3	1	3	1	4	1	2	2	2	2	3	7	3	2.7	6.3	2	1	51	0	.	4	2	0	.	.	.	.	0	1	0	0	80.667	2	3	1	2
1034	2	12	1	2	68	4	51	148.5	23.1269	1	0	4	180	1	1	0	2	3	0	1	2	2	1	3	3	1	5	5	2	1	38	0	.	2	1	0	.	.	.	.	0	0	0	0	80.567	2	4	1	1
1035	2	13	1	2	62	4	42	158	16.8242	4	0	1	185	4	1	3	3	3	0	1	2	2	2	3.5	8	4	6	3.5	6	2	67	0	.	6	3	0	.	.	.	.	0	0	0	0	79.733	2	4	1	3
1036	2	14	1	1	64	4	73	176	23.5666	3	0	1	255	3	1	2	1	4	1	2	1	2	2	4	6	2	9	3	0	0	50	0	.	2	1	0	.	.	.	.	0	0	0	0	79.5	3	4	1	2
1037	2	15	1	1	38	4	71	178	22.4088	1	0	1	210	1	1	0	3	5	1	1	1	1	2	0.5	3	1	8	3	0	0	46	0	.	1	1	0	.	.	.	.	0	0	0	0	78.933	3	1	1	1
1038	2	16	1	1	64	4	94	169	32.912	3	0	1	195	1	1	0	3	2	0	1	1	1	1	0.1	1	1	8	3	0	0	32	0	.	1	1	0	.	.	.	.	0	0	0	0	78.567	2	4	1	1
1039	2	17	1	1	78	4	61.4	164	22.8287	3	0	1	450	3	1	3	1	3	0	2	2	2	3	2.2	7	3	4.5	8.5	2	1	38	0	.	4	2	0	.	.	.	.	0	0	1	1	46.567	2	5	1	2
1040	2	18	1	1	71	4	48	163	18.0662	4	0	1	255	3	1	3	4	4	1	2	2	2	1	4.1	7	3	6.4	7.5	5	2	37	0	.	5	3	0	.	.	.	.	0	0	1	1	28.467	2	5	1	2
1041	2	19	1	2	38	4	77	158	30.8444	3	0	1	210	3	1	3	3	5	1	2	2	2	2	4.3	7	3	2	9.5	3	2	58	0	.	5	3	0	.	.	.	.	0	0	0	0	77.6	2	1	1	2
1042	2	20	1	1	65	4	75	174	24.7721	1	0	1	195	1	1	0	1	4	1	1	1	1	2	0.6	1	1	4.8	7.9	0	0	36	0	.	1	1	0	.	.	.	.	0	0	0	0	77.167	2	4	1	1
1043	2	21	1	2	55	4	55	152	23.8054	1	0	1	240	1	1	0	1	5	1	1	1	1	2	1.2	1	1	2.5	7.5	0	0	51	0	.	1	1	0	.	.	.	.	0	0	0	0	76.933	3	3	1	1
1044	2	22	1	2	50	4	60	152	25.9695	1	0	1	240	1	1	0	2	4	1	1	1	1	2	1.5	2	1	2	12	0	0	44	0	.	1	1	0	.	.	.	.	0	0	0	0	76.933	2	3	1	1
1045	2	23	1	1	71	4	57	161	21.9899	4	0	1	210	4	1	3	4	5	1	2	2	2	2	3.5	8	4	6	1	2	1	27	0	.	5	3	5	.	.	.	.	0	0	1	1	24	3	5	1	3
1046	2	24	1	1	71	4	73	167	26.1752	3	0	1	210	3	2	3	1	4	1	2	2	2	2	6.8	7	3	1.8	3.8	3	2	73	0	.	5	3	0	.	.	.	.	0	0	0	0	76.7	3	5	2	2
1047	2	25	1	1	55	4	69	167	24.7409	4	0	4	210	4	2	3	2	4	1	2	2	2	2	5	8	4	2.8	12.5	8	3	55	0	.	7	3	0	.	.	.	.	0	1	0	1	76.6	2	3	2	3
1048	2	26	1	1	44	4	55.6	165	20.4224	4	0	4	210	4	2	2	1	3	0	2	1	2	1	1.5	6	2	2.5	14	0	0	52	0	.	2	1	0	.	.	.	.	0	0	0	0	76.467	1	2	1	2
1049	2	27	1	1	61	4	59	163	22.2063	3	0	1	180	1	1	0	1	3	0	1	1	1	1	2.5	1	1	9.5	1.1	0	0	33	0	.	1	1	0	.	.	.	.	0	0	0	0	76.367	3	4	1	1
1050	2	28	1	2	62	4	47	133	26.5702	3	0	1	200	1	1	0	1	1	0	1	1	1	1	2	1	1	2.2	5.5	0	0	39	0	.	1	1	0	.	.	.	.	0	0	0	0	76.233	3	4	1	1
1052	2	30	1	2	67	4	59	151.5	25.7055	1	0	1	230	1	1	0	1	5	1	2	2	2	2	3	3	1	7	2.5	5	2	23	0	.	3	2	2	.	.	.	.	0	1	1	0	27.3	3	4	1	1
1053	2	31	1	1	48	4	75.2	167	26.964	1	0	1	220	4	2	3	1	4	1	2	2	2	2	2.2	7	3	3.2	6.5	10	3	38	0	.	6	3	0	.	.	.	.	0	0	1	1	13.367	3	2	1	2
1054	2	32	1	2	68	4	56	150	24.8889	4	0	1	180	4	2	3	3	4	1	2	2	2	2	3.1	7	3	5.1	3.5	4	2	36	0	.	5	3	2	.	.	.	.	0	0	0	0	74.833	3	4	1	2
1055	2	33	1	1	48	4	62.4	162	23.7769	4	0	1	235	4	2	3	1	4	1	2	2	2	2	8.4	7	3	2.2	4.7	0	0	40	0	.	3	2	0	.	.	.	.	0	0	0	0	74.733	2	2	2	2
1056	2	34	1	1	44	4	69	176	22.2753	3	0	1	180	3	2	3	1	4	1	2	2	2	2	3.5	7	3	2	5.5	0	0	41	0	.	3	2	0	.	.	.	.	0	0	0	0	74.6	3	2	1	2
1057	2	35	1	1	56	4	61	163	22.9591	4	0	1	185	4	2	3	4	3	0	2	2	2	1	3.4	7	3	3.8	2.2	9	3	45	0	.	6	3	0	.	.	.	.	0	0	0	0	73.9	3	3	1	2
1058	2	36	1	1	67	4	51	170	17.6471	1	0	1	210	3	2	0	1	4	1	2	2	2	1	1	3	1	3	8.3	0	0	43	0	.	1	1	0	.	.	.	.	0	0	1	1	28.933	3	4	1	1
1059	2	37	1	1	54	4	63	170	21.7993	1	0	1	220	1	1	0	4	4	1	2	2	2	2	2.3	3	1	2.7	6.2	0	0	31	0	.	1	1	0	.	.	.	.	0	0	1	0	66.467	3	3	1	1
1060	2	38	1	1	69	4	56	160	21.875	1	0	1	180	1	1	0	3	2	0	1	1	1	1	0.8	2	1	4.5	10.5	0	0	23	0	.	1	1	0	.	.	.	.	0	0	0	0	72.733	3	4	1	1
1061	2	39	1	2	27	4	45.8	162.5	17.3444	3	0	1	155	3	2	0	1	5	1	1	1	1	2	4.2	3	1	2.6	3.2	0	0	54	0	.	1	1	0	.	.	.	.	0	0	0	0	72.5	3	1	1	1
1062	2	40	1	1	60	4	56.6	155	23.5588	1	0	1	240	3	2	0	3	3	0	1	1	1	1	1	3	1	7.5	9.5	0	0	52	0	.	1	1	0	.	.	.	.	0	0	0	0	72.267	3	4	1	1
1063	2	41	1	1	56	4	71	168	25.1559	1	0	1	240	1	2	0	1	4	1	1	1	1	2	2.2	2	1	1	7	0	0	48	0	.	1	1	0	.	.	.	.	0	0	0	0	72.167	3	3	1	1
1064	2	42	1	1	70	4	66.5	164.5	24.5748	1	0	1	180	3	2	2	4	4	1	1	1	1	1	3.6	6	2	4.6	2.8	0	0	41	0	.	2	1	0	.	.	.	.	0	0	0	0	71.8	3	5	1	2
1065	2	43	1	1	51	4	77.5	166.5	27.9559	4	0	1	180	1	2	0	1	3	0	1	1	1	1	1.5	2	1	8	2.3	0	0	92	0	.	1	1	0	.	.	.	.	0	0	0	0	71.7	3	3	1	1
1066	2	44	1	1	48	4	56.4	156	23.1755	1	0	1	190	1	2	0	1	2	0	1	1	1	1	1	1	1	1.8	9.6	0	0	40	0	.	1	1	0	.	.	.	.	0	0	0	0	71.567	2	2	1	1
1067	2	45	1	2	61	4	59	154	24.8777	1	0	1	150	1	2	0	1	5	1	1	1	1	2	1.4	1	1	2	9	0	0	57	0	.	1	1	0	.	.	.	.	0	0	0	0	71.467	2	4	1	1
1068	2	46	1	2	66	4	63.8	150.9	28.0183	4	0	1	210	4	2	3	1	4	1	2	2	2	2	5.1	7	3	2.8	3.5	34	3	55	0	.	6	3	0	.	.	.	.	0	1	1	1	5.6	2	4	2	2
1069	2	47	1	2	70	4	74	162	28.1969	3	0	1	260	1	2	0	1	3	0	1	1	1	1	1.5	1	1	7.5	4.5	0	0	49	0	.	1	1	0	.	.	.	.	0	0	0	0	71.1	3	5	1	1
1070	2	48	1	1	76	4	70	167	25.0995	3	0	1	180	4	2	3	1	6	1	2	2	2	2	4.2	8	4	10	1.7	5	2	47	0	.	6	3	0	.	.	.	.	0	1	1	1	8.467	3	5	1	3
1071	2	49	1	1	61	4	81	174	26.7539	1	0	1	240	1	2	0	4	5	1	1	1	1	2	1.7	1	1	2	15	0	0	68	0	.	1	1	0	.	.	.	.	0	0	0	0	71	2	4	1	1
1072	2	50	1	2	48	4	49	160	19.1406	4	0	4	180	6	2	4	1	4	1	2	2	2	1	5.2	8	4	1.5	5.7	20	3	35	0	.	7	3	0	.	.	.	.	0	1	1	1	7	2	2	2	3
1073	2	51	2	1	66	4	59.2	166	21.4835	3	0	1	130	1	2	0	1	4	1	1	1	1	1	1.5	1	1	1.5	11.2	0	0	53	0	.	1	1	0	.	.	.	.	0	0	0	0	70.167	3	4	1	1
1074	2	52	2	2	67	4	74	160	28.9063	3	0	1	165	1	2	0	1	4	1	1	1	1	2	2.4	1	1	7.5	2.3	0	0	48	0	.	1	1	0	.	.	.	.	0	0	0	0	69.933	3	4	1	1
1075	2	53	2	1	68	4	56	171	19.1512	4	0	1	170	6	2	3	5	4	1	2	2	2	2	6	9	4	8	2	12	3	67	0	.	7	3	0	.	.	.	.	0	1	1	1	22.867	3	4	2	4
1076	2	54	2	2	70	4	61	159	24.1288	3	0	1	150	3	2	3	5	4	1	2	2	2	2	12.5	6	2	6.7	1.7	5	2	39	0	.	4	2	0	.	.	.	.	0	0	0	0	68.8	3	5	3	2
1077	2	55	2	1	65	4	76	173	25.3934	3	0	1	220	4	2	3	1	4	1	2	1	2	2	1.2	7	3	4.5	5	0	0	43	0	.	3	2	0	.	.	.	.	0	0	0	0	68.767	3	4	1	2
1078	2	56	2	2	74	4	49.5	144.5	23.7066	1	0	1	140	1	2	0	3	2	0	1	2	2	1	3.2	2	1	8.5	1.5	0	0	53	0	.	1	1	0	.	.	.	.	0	0	0	0	68.667	3	5	1	1
1079	2	57	2	1	45	4	70	162	26.6728	3	0	1	160	3	2	2	3	11	1	2	1	2	2	3	7	3	6	1	9	3	33	0	.	6	3	0	.	.	.	.	0	1	1	1	27.4	3	2	1	2
1080	2	58	2	2	34	4	49	152	21.2084	1	0	1	150	1	2	0	1	4	1	1	1	1	2	0.8	1	1	0.5	6.5	5	2	31	0	.	3	2	2	.	.	.	.	0	0	0	0	67.133	3	1	1	1
1081	2	59	2	1	46	4	64	168	22.6757	3	0	1	210	1	2	0	1	4	1	1	1	1	1	0.2	1	1	3.3	3.5	0	0	48	0	.	1	1	0	.	.	.	.	0	0	0	0	66.333	3	2	1	1
1082	2	60	2	1	68	4	51	159	20.1733	4	0	4	240	5	2	3	1	4	1	2	1	2	2	2.7	8	4	13	1.2	14	3	45	0	.	7	3	0	.	.	.	.	0	0	0	0	65.967	2	4	1	3
1083	2	61	2	1	63	4	62	166.5	22.3647	3	0	1	135	3	2	0	1	2	0	1	1	1	1	0.9	1	1	1.7	10.3	0	0	62	0	.	1	1	0	.	.	.	.	0	0	0	0	65.867	3	4	1	1
1084	2	62	2	1	73	4	79.8	172	26.974	1	0	1	180	3	2	0	1	4	1	2	2	2	2	3	3	1	2	7.5	1	1	37	0	.	2	1	0	.	.	.	.	0	0	0	0	65.4	2	5	1	1
1085	2	63	2	2	65	4	65	154	27.4077	3	0	1	230	3	2	3	1	4	1	2	2	2	1	3.4	7	3	11	0.7	4	2	32	0	.	5	3	0	.	.	.	.	0	1	1	1	25.267	3	4	1	2
1086	2	64	2	2	69	4	54	152	23.3726	4	0	1	180	4	2	3	1	5	1	2	2	2	2	5	8	4	4	0.5	18	3	52	0	.	7	3	0	.	.	.	.	0	0	1	0	12.9	3	4	2	3
1087	2	65	2	1	66	4	66.2	166.3	23.9372	4	0	1	205	6	2	3	1	3	0	2	2	2	1	7.5	1	1	2.7	0.8	5	2	33	0	.	1	1	0	.	.	.	.	0	1	1	1	13.567	3	4	2	1
1088	2	66	2	2	62	4	48	144	23.1481	1	0	1	155	1	2	0	3	3	0	1	1	1	1	3	8	4	5.5	5.5	0	0	50	0	.	6	3	0	.	.	.	.	0	0	0	0	64.767	3	4	1	3
1089	2	67	2	1	62	4	66	166	23.9512	3	0	1	250	3	2	2	1	4	1	2	2	2	1	2.9	7	3	2.5	8	8	3	36	0	.	6	3	0	.	.	.	.	0	1	0	0	64.333	2	4	1	2
1090	2	68	2	2	62	4	.	157	20.6905	4	0	1	230	5	2	3	1	4	1	2	2	2	2	7.5	8	4	1.2	5.5	32	3	67	0	.	7	3	2	.	.	.	.	0	1	1	1	23.133	2	4	2	3
1091	2	69	2	2	53	4	60	161	23.1473	3	0	1	150	1	2	0	1	3	0	1	1	1	1	1	1	1	5.5	4	0	0	39	0	.	1	1	0	.	.	.	.	0	1	1	0	33.367	3	3	1	1
1092	2	70	2	1	68	4	96	175	31.3469	1	0	1	170	1	1	0	2	3	0	1	1	1	1	0.7	1	1	3.7	3.5	0	0	35	0	.	1	1	0	.	.	.	.	0	1	1	1	41.233	3	4	1	1
1093	2	71	2	2	70	4	64	146	30.0244	4	0	4	220	4	2	3	1	3	0	1	1	1	1	8.2	6	2	1.1	8.5	7	3	77	0	.	5	3	0	.	.	.	.	0	1	0	0	63.4	1	5	2	2
1094	2	72	2	1	52	4	76.4	178	24.1131	1	0	1	160	1	2	0	1	3	0	1	1	1	1	2.7	1	1	2.4	4	0	0	82	0	.	1	1	0	.	.	.	.	0	1	0	0	63.2	3	3	1	1
1095	2	73	2	1	63	4	59	164.5	21.8032	4	0	1	170	3	2	3	1	4	1	2	2	2	1	4.3	8	4	1.7	7.5	16	3	56	0	.	7	3	0	.	.	.	.	0	1	0	0	62.933	2	4	1	3
1096	2	74	2	1	62	4	54.8	156.2	22.4605	4	0	4	210	4	2	4	5	4	1	2	2	2	2	8	8	4	2	8.5	31	3	66	0	.	7	3	0	.	.	.	.	0	1	1	1	9.233	1	4	2	3
1097	2	75	2	1	39	4	58	169	20.3074	1	0	1	120	1	2	0	1	3	0	1	1	1	1	1.3	1	1	3.5	4	0	0	49	0	.	1	1	0	.	.	.	.	0	1	0	0	62.233	3	1	1	1
1098	2	76	2	1	73	4	57	161	21.9899	3	0	1	170	3	1	2	5	3	0	2	2	2	1	2.8	6	2	10.5	0.9	3	2	86	0	.	4	2	0	.	.	.	.	0	1	0	0	62.233	3	5	1	2
1099	2	77	2	2	45	4	53	161	20.4467	4	0	1	180	6	2	2	3	2	0	1	1	1	1	1	7	3	10.5	1	0	0	48	0	.	3	2	0	.	.	.	.	0	1	1	1	23.5	3	2	1	2
1100	2	78	2	2	60	4	54	152	23.3726	3	0	1	170	3	2	0	4	3	0	1	1	1	1	2.5	3	1	5.5	3.5	0	0	46	0	.	1	1	0	.	.	.	.	0	0	0	0	61.9	3	4	1	1
1101	2	79	2	1	66	4	58.6	163	22.0558	3	0	1	180	3	2	3	3	3	0	1	1	1	1	3.8	7	3	9.8	0.2	0	0	47	0	.	3	2	0	.	.	.	.	0	1	0	0	61.3	3	4	1	2
1104	2	82	2	1	48	4	60	160	23.4375	3	0	1	200	3	2	2	3	4	1	2	1	2	2	2	7	3	11.5	7	7	3	57	0	.	6	3	0	.	.	.	.	0	1	0	0	60.733	3	2	1	2
1105	2	83	2	1	66	4	58.4	163	21.9805	1	0	1	140	1	1	0	1	4	1	2	1	2	2	1.6	4	1	6.5	2.2	0	0	61	0	.	1	1	0	.	.	.	.	0	0	0	0	59.867	3	4	1	1
1106	2	84	2	2	64	4	44.8	146.5	20.8739	3	0	1	130	1	2	0	1	4	1	1	1	1	1	2	3	1	9.5	1.5	0	0	83	0	.	1	1	0	.	.	.	.	0	0	0	0	59.7	3	4	1	1
1107	2	85	2	2	61	4	66	152.5	28.3795	1	0	1	135	1	2	0	4	4	1	2	1	2	.	1.5	1	1	0.2	12	0	0	56	0	.	1	1	0	.	.	.	.	0	0	0	0	59.667	3	4	1	1
1108	2	86	2	2	61	4	56	154	23.6128	1	0	1	150	1	2	0	1	2	0	1	1	1	.	1.8	1	1	1.5	6	0	0	52	0	.	1	1	0	.	.	.	.	0	0	0	0	58.967	3	4	1	1
1109	2	87	2	2	59	4	53.6	152.3	23.1081	1	0	1	155	1	1	0	2	4	1	1	1	1	2	1.8	3	1	3	9.9	0	0	70	0	.	1	1	2	.	.	.	.	0	0	1	0	32.1	3	3	1	1
1110	2	88	2	2	53	4	56.4	155	23.4755	4	0	1	130	3	2	2	2	3	0	2	1	2	1	5.2	6	2	4	1	8	3	58	0	.	5	3	0	.	.	.	.	0	0	0	0	58.867	3	3	2	2
1111	2	89	2	2	68	4	65	151	28.5075	3	0	1	140	1	2	0	1	3	0	1	1	1	1	1.7	1	1	4.3	4.2	0	0	45	0	.	1	1	0	.	.	.	.	0	0	0	0	58.5	3	4	1	1
1112	2	90	2	1	59	4	64	169	22.4082	1	0	1	150	1	2	0	1	4	1	1	1	1	2	2	1	1	10	6.8	0	0	38	0	.	1	1	0	.	.	.	.	0	0	0	0	58.5	3	3	1	1
1113	2	91	2	2	66	4	60	151	26.3146	3	0	1	165	1	2	0	1	3	0	1	1	1	1	0.5	1	1	4	3.2	0	0	33	0	.	1	1	2	.	.	.	.	0	0	0	0	58.433	3	4	1	1
1114	2	92	2	1	51	4	55.8	158	22.3522	3	0	1	170	3	2	3	1	3	0	1	1	1	1	2.6	6	2	2.6	5	0	0	59	0	.	2	1	0	.	.	.	.	0	0	0	0	58.167	3	3	1	2
1115	2	93	2	2	66	4	46.6	155	19.3965	1	0	1	190	1	2	0	1	5	1	1	1	1	2	1.5	1	1	4	5.5	0	0	66	0	.	1	1	0	.	.	.	.	0	0	0	0	57.933	3	4	1	1
1116	2	94	2	1	49	4	71	166.5	25.6112	1	0	1	225	1	2	0	3	3	0	1	1	1	1	0.5	2	1	11	3	0	0	56	0	.	1	1	2	.	.	.	.	0	0	0	0	57.8	3	2	1	1
1117	2	95	2	2	36	4	54.2	165.6	19.7642	1	0	1	200	1	2	0	2	4	1	1	1	1	1	1	1	1	1.2	14	0	0	43	0	.	1	1	0	.	.	.	.	0	0	0	0	56.167	2	1	1	1
1118	2	96	2	1	62	4	67.8	172	22.9178	1	0	1	160	1	2	0	1	3	0	1	1	1	1	1.9	1	1	7.5	3.8	0	0	44	0	.	1	1	0	.	.	.	.	0	0	0	0	55.967	3	4	1	1
1119	2	97	2	2	81	4	48.8	145.5	23.0512	4	0	4	170	4	2	4	1	5	1	2	2	2	2	8.5	8	4	3.5	1.5	18	3	44	0	.	7	3	0	.	.	.	.	0	0	1	.	15.233	2	5	2	3
1120	2	98	2	1	63	4	66	174	21.7994	1	0	1	210	1	2	0	2	3	0	1	1	1	1	1.4	1	1	3.5	4	0	0	43	0	.	1	1	0	.	.	.	.	0	0	0	0	55.6	3	4	1	1
1121	2	99	2	1	57	4	62	167	22.231	1	0	1	200	1	2	0	1	3	0	1	1	1	1	0.8	1	1	7.5	2.2	0	0	59	0	.	1	1	0	.	.	.	.	0	0	0	0	55.367	3	3	1	1
1122	2	100	2	1	57	4	49	165	17.9982	1	0	1	180	1	1	0	1	3	0	1	1	1	1	1	1	1	4.7	1.5	0	0	41	0	.	1	1	2	.	.	.	.	0	0	0	0	55.233	3	3	1	1
1123	2	101	3	2	45	4	62.2	161.3	23.9068	3	0	1	150	3	2	2	4	4	1	2	2	2	2	3.5	7	3	5.5	0.5	19	3	52	0	.	6	3	0	.	.	.	.	0	1	1	1	17.333	3	2	1	2
1124	2	102	3	2	43	4	54	158	21.6311	3	0	4	200	4	2	2	1	5	1	1	1	1	2	3.5	8	4	1.5	10.5	3	2	112	0	.	6	3	0	.	.	.	.	0	1	0	0	54.9	2	2	1	3
1125	2	103	3	1	60	4	63.8	158	25.5568	3	0	1	210	4	2	3	4	6	1	2	2	2	1	4.15	7	3	7	2	2	1	77	0	.	4	2	0	.	.	.	.	0	0	0	0	54.533	3	4	1	2
1126	2	104	3	1	62	4	67	170	23.1834	3	0	4	240	3	2	0	1	4	1	2	2	2	2	6.5	2	1	2.5	8.3	0	0	65	0	.	1	1	0	.	.	.	.	0	0	0	0	54.3	2	4	2	1
1127	2	105	3	2	46	4	50	156	20.5457	1	0	1	150	3	2	0	1	3	0	2	1	2	2	2.8	3	1	6	2.8	0	0	42	0	.	1	1	0	.	.	.	.	0	0	0	0	53.267	2	2	1	1
1128	2	106	3	2	48	4	67.6	155.5	27.9567	3	0	1	165	3	2	0	2	4	1	2	2	2	2	2.5	3	1	7	2.5	0	0	56	0	.	1	1	0	.	.	.	.	0	0	0	0	53.133	3	2	1	1
1129	2	107	3	2	37	4	44.2	146.3	20.6506	1	0	1	150	1	2	0	4	5	1	1	1	1	2	2	1	1	1.8	9.5	0	0	46	0	.	1	1	0	.	.	.	.	0	0	0	0	52.667	3	1	1	1
1130	2	108	3	2	39	4	57.2	158.5	22.7687	1	0	1	150	1	2	0	1	4	1	1	1	1	2	2	1	1	3.7	3.4	0	0	57	0	.	1	1	0	.	.	.	.	0	0	0	0	52.567	3	1	1	1
1131	2	109	3	1	53	4	99.6	172	33.6668	3	0	1	250	3	2	0	3	3	0	2	1	2	1	1.5	1	1	8.5	3.5	0	0	63	0	.	1	1	2	.	.	.	.	0	0	0	0	52.433	3	3	1	1
1132	2	110	3	2	75	4	51.2	148.5	23.2176	4	0	1	150	4	2	1	1	3	0	2	2	2	1	4.6	7	3	3	2	3	2	48	0	.	5	3	0	.	.	.	.	0	1	1	1	27.633	3	5	1	2
1133	2	111	3	1	46	4	70	161	27.0051	3	0	1	195	1	2	0	1	5	1	2	2	2	2	4.6	3	1	2.2	2.7	2	1	30	0	.	2	1	0	.	.	.	.	0	0	0	0	51.2	2	2	1	1
1134	2	112	3	2	44	4	47.2	155	19.6462	1	0	1	190	1	2	3	1	4	1	2	1	2	2	1	7	3	1.3	10.6	0	0	40	0	.	3	2	0	.	.	.	.	0	0	0	0	51	2	2	1	2
1135	2	113	3	1	65	4	61.5	156.5	25.11	1	0	2	130	1	1	0	1	2	0	2	1	2	1	2.5	3	1	1.4	5.5	1	1	27	0	.	2	1	0	.	.	.	.	0	0	0	0	50.967	2	4	1	1
1136	2	114	3	1	76	4	69.2	168	24.5181	4	0	1	170	5	2	3	1	3	0	2	2	2	1	5	7	3	2.5	7	8	3	42	0	.	6	3	0	.	.	.	.	0	1	1	0	43.2	3	5	2	2
1137	2	115	3	2	46	4	55	152	23.8054	1	0	1	205	1	2	0	1	4	1	1	1	1	2	0.8	1	1	7.5	8	0	0	92	0	.	1	1	0	.	.	.	.	0	0	0	0	50.267	3	2	1	1
1138	2	116	3	2	67	4	53.2	154	22.4321	4	0	1	150	5	2	3	1	4	1	2	2	2	1	8	7	3	6	1	1	1	55	0	.	3	2	0	.	.	.	.	0	1	0	0	50	3	4	2	2
1140	2	118	3	2	57	4	41	153	17.5146	3	0	1	140	1	2	0	1	4	1	1	1	1	2	2.2	2	1	2.4	8.5	0	0	62	0	.	1	1	0	.	.	.	.	0	0	0	0	49.767	3	3	1	1
1141	2	119	3	1	42	4	78	175.6	25.2956	3	0	1	185	4	2	3	5	5	1	2	1	2	2	5	8	4	7	1.2	3	2	41	0	.	6	3	0	.	.	.	.	0	1	1	1	21.133	3	2	2	3
1143	2	121	3	1	57	4	74	170	25.6055	4	0	1	230	4	2	2	3	3	0	2	2	2	1	5	6	2	9.8	2.5	1	1	53	0	.	2	1	2	.	.	.	.	0	0	0	0	48.933	3	3	2	2
1145	2	123	3	1	53	4	75	166	27.2173	3	0	1	225	3	2	0	1	2	0	1	1	1	1	2.8	4	1	3.5	7.2	0	0	64	0	.	1	1	0	.	.	.	.	0	0	0	1	48.433	3	3	1	1
1146	2	124	3	1	54	4	76	175	24.8163	1	0	1	210	1	2	0	1	4	1	1	1	1	2	2.2	1	1	5.5	1.5	0	0	55	0	.	1	1	0	.	.	.	.	0	0	0	0	48.367	3	3	1	1
1147	2	125	3	2	66	4	66.8	153.4	28.3874	1	0	1	160	1	2	0	3	3	0	1	1	1	1	0.3	1	1	9.5	5	0	0	51	0	.	1	1	0	.	.	.	.	0	0	0	0	47.9	3	4	1	1
1149	2	127	3	1	66	4	63	160.5	24.4563	3	0	1	150	4	2	3	1	4	1	2	2	2	2	3.7	8	4	4	4	3	2	86	0	.	6	3	0	.	.	.	.	0	1	0	0	47.067	3	4	1	3
1150	2	128	3	2	65	4	48.6	142.7	23.8665	6	0	1	235	4	2	3	3	4	1	2	2	2	1	6	9	4	12	0.5	4	2	60	0	.	7	3	0	.	.	.	.	0	1	1	0	15.7	3	4	2	4
1151	2	129	3	1	68	4	63.4	168.9	22.2244	1	0	1	160	1	2	0	3	2	0	1	1	1	1	1.1	1	1	10.5	0.7	0	0	53	0	.	1	1	0	.	.	.	.	0	0	0	0	46.6	3	4	1	1
1152	2	130	3	2	69	4	50.6	159.3	19.9397	3	0	1	170	6	2	3	3	3	0	1	1	1	1	4	9	4	9.5	1.3	0	0	60	0	.	6	3	0	.	.	.	.	0	0	0	0	45.9	3	4	1	4
1153	2	131	3	2	68	4	48.5	147.9	22.172	3	0	1	165	3	2	1	4	3	0	1	1	1	1	4	6	2	1.7	4.3	0	0	62	0	.	2	1	0	.	.	.	.	0	0	0	0	44.733	3	4	1	2
1154	2	132	3	1	55	4	64.4	159.2	25.4097	1	0	1	200	1	2	0	2	5	1	1	1	1	2	2.5	1	1	2.8	7	0	0	72	0	.	1	1	0	.	.	.	.	0	0	0	0	44.467	3	3	1	1
1155	2	133	3	1	46	4	71	175	23.1837	1	0	4	215	3	2	0	4	5	1	1	1	1	2	3	4	1	1	14.5	0	0	49	0	.	1	1	0	.	.	.	.	0	0	0	0	43.7	1	2	1	1
1157	2	135	3	2	45	4	58	160	22.6563	4	0	1	215	4	2	3	4	4	1	1	1	1	2	2.2	7	3	2	7	0	0	68	0	.	3	2	0	.	.	.	.	0	0	0	0	43.333	3	2	1	2
1158	2	136	3	1	62	4	73.1	172.5	24.5663	1	0	1	190	1	2	0	1	4	1	1	1	1	2	2.5	1	1	2	4.8	0	0	104	0	.	1	1	0	.	.	.	.	0	0	0	0	43.3	3	4	1	1
1159	2	137	3	1	70	4	72.9	166.9	26.1707	1	0	1	150	1	1	0	4	3	0	1	1	1	1	0.5	4	1	12	1.2	0	0	59	0	.	1	1	0	.	.	.	.	0	0	0	0	43.267	3	5	1	1
1160	2	138	3	1	69	4	73	173	24.3911	3	0	1	230	1	1	0	1	4	1	2	1	2	2	2.8	4	1	4	5.5	1	1	56	0	.	2	1	0	.	.	.	.	0	0	0	0	43.1	3	4	1	1
1161	2	139	3	2	24	4	72	154	30.3593	1	0	1	250	1	2	0	2	4	1	1	1	1	1	3	1	1	2.7	7.5	4	2	59	0	.	3	2	0	.	.	.	.	0	0	0	0	42.8	2	1	1	1
1162	2	140	3	2	66	4	55.9	147.7	25.6242	3	0	1	150	3	2	2	1	3	0	1	1	1	1	4	7	3	4.2	5.5	13	3	52	0	.	6	3	0	.	.	.	.	0	1	1	1	24.667	3	4	1	2
1163	2	141	3	2	72	4	54.3	143	26.5539	3	0	1	130	3	2	0	1	5	1	1	2	2	2	2.5	4	1	9.5	1	0	0	81	0	.	1	1	0	.	.	.	.	0	0	0	1	41.7	3	5	1	1
1626	3	463	4	1	35	1	62	176	20.0155	2	0	1	210	2	2	0	1	4	1	1	1	1	2	4.5	6	2	3.5	8.5	0	0	66	0	.	2	1	0	.	.	.	.	0	0	0	0	44.3	3	1	1	2
1628	3	465	4	1	45	1	72	170	24.9135	2	0	1	120	2	2	3	1	2	0	1	1	1	2	4.3	6	2	5	9	0	0	43	0	.	2	1	0	.	.	.	.	0	0	0	0	44.1	3	2	1	2
1629	3	466	4	2	56	1	48	163	18.0662	4	0	1	210	3	2	3	4	2	0	1	1	1	1	5	6	2	5	2.5	2	1	37	0	.	3	2	2	.	.	.	.	0	1	0	1	44.1	3	3	2	2
1630	3	467	4	1	31	1	49	169	17.1563	5	0	4	135	3	2	3	4	5	1	2	2	2	2	3.5	7	3	1	12	0	0	20	0	.	3	2	0	.	.	.	.	0	1	0	0	44.067	1	1	1	2
1631	3	468	4	2	68	1	47.6	147.5	21.8788	5	0	1	195	6	2	3	1	4	1	2	2	2	1	5	6	2	1.5	4	25	3	58	0	.	5	3	0	.	.	.	.	0	1	0	1	43.867	3	4	2	2
1632	3	469	4	1	46	1	63	168	22.3214	4	0	1	100	4	2	3	1	4	1	1	1	1	2	6	6	2	5	6.5	7	3	53	0	.	5	3	0	.	.	.	.	0	1	0	0	43.733	3	2	2	2
1633	3	470	4	2	73	1	58	162	22.1003	.	0	4	155	6	2	4	5	4	1	1	1	1	2	23	7	3	0.5	5	27	3	35	0	.	6	3	4	.	.	.	.	0	1	1	0	3.967	4	5	3	2
1634	3	471	4	1	78	1	46.8	154.5	19.606	3	0	1	135	3	1	0	1	4	1	1	1	1	3	5.5	5	1	2.5	8	1	1	36	0	.	2	1	0	.	.	.	.	0	0	0	0	43.633	3	5	2	1
1635	3	472	4	1	57	1	50	175	16.3265	3	0	1	165	5	2	3	4	3	0	2	2	2	3	8	7	3	5	5	13	3	62	0	.	6	3	0	.	.	.	.	0	1	0	0	43.333	3	3	2	2
1636	3	473	4	2	74	1	48	153	20.5049	1	0	1	210	1	1	0	4	3	0	1	1	1	1	3.5	5	1	3	7	0	0	36	0	.	1	1	0	.	.	.	.	0	0	0	0	43.3	3	5	1	1
1637	3	474	4	1	64	1	65	157	26.3702	2	0	1	140	1	1	0	2	3	0	2	1	2	1	2.3	5	1	4	9.5	0	0	49	0	.	1	1	2	.	.	.	.	0	0	0	0	43.267	3	4	1	1
1638	3	475	4	1	53	1	76	181	23.1983	2	0	1	100	3	2	1	1	5	1	2	2	2	2	4	6	2	2.5	10	6	2	37	0	.	4	2	0	.	.	.	.	0	1	0	0	43.267	3	3	1	2
1640	3	477	4	2	67	1	69	156	28.3531	3	0	4	240	3	2	4	4	4	1	1	1	1	2	13	7	3	4.2	2.8	0	0	76	0	.	3	2	0	.	.	.	.	0	1	0	0	42.933	1	4	3	2
1642	3	479	4	2	62	1	65	159	25.711	1	0	4	260	1	1	0	4	4	1	1	1	1	3	4.5	5	1	10	11	0	0	39	0	.	1	1	0	.	.	.	.	0	1	0	0	42.7	1	4	1	1
1643	3	480	4	1	54	1	60	171	20.5191	4	0	1	240	4	2	3	4	6	1	2	2	2	3	6.5	7	3	6.5	6	4	2	58	0	.	5	3	0	.	.	.	.	0	1	0	0	42.6	3	3	2	2
1644	3	481	4	1	35	1	95	178	29.9836	3	0	1	250	1	2	0	2	5	1	1	1	1	2	4.5	1	1	5.5	5	0	0	39	0	.	1	1	0	.	.	.	.	0	1	0	0	42.467	3	1	1	1
1645	3	482	4	2	77	1	37.64	146	17.6581	1	0	1	130	1	1	0	1	4	1	1	1	1	3	1.7	1	1	4.5	7	0	0	23	0	.	1	1	0	.	.	.	.	0	0	0	0	42.467	3	5	1	1
1646	3	483	4	1	78	1	85	172	28.7317	1	0	1	170	1	1	0	4	2	0	1	1	1	1	2.6	5	1	10.1	7.7	0	0	40	0	.	1	1	0	.	.	.	.	0	1	0	0	42.367	3	5	1	1
1647	3	484	4	1	48	1	70	165	25.7117	5	0	4	80	6	2	4	2	4	1	2	2	2	3	10.5	7	3	0.6	7	25	3	44	0	.	6	3	0	.	.	.	.	0	1	1	1	15.633	2	2	3	2
1648	3	485	4	2	42	1	56.5	155	23.5172	6	0	4	180	6	2	4	5	6	1	2	1	2	3	17	7	3	4.5	2.5	25	3	101	0	.	6	3	0	.	.	.	.	0	1	1	1	14.8	4	2	3	2
1649	3	486	4	1	74	1	55	160	21.4844	1	0	1	170	1	2	0	3	3	0	1	1	1	1	2	1	1	12.5	4.5	0	0	35	0	.	1	1	2	.	.	.	.	0	0	0	0	42.1	3	5	1	1
1650	3	487	4	1	65	1	54	162	20.5761	3	0	1	230	2	2	1	2	4	1	2	2	2	2	4.5	6	2	4	4	0	0	43	0	.	2	1	0	.	.	.	.	0	1	0	0	42.1	3	4	1	2
1651	3	488	4	1	70	1	80	162.5	30.2959	1	0	1	190	1	1	0	1	2	0	1	1	1	1	2	1	1	10	4	0	0	42	0	.	1	1	0	.	.	.	.	0	1	0	0	42	3	5	1	1
1652	3	489	4	1	43	1	51	171	17.4413	6	0	4	110	6	2	3	4	4	1	1	1	1	2	10	7	3	3.5	10.5	36	3	91	0	.	6	3	1	4	.	.	.	0	1	1	1	14.467	2	2	3	2
1653	3	490	4	1	59	1	65	164	24.1672	4	0	1	105	3	2	3	3	2	0	2	1	2	1	7	6	2	12.5	2	1	1	48	0	.	3	2	0	.	.	.	.	0	1	0	0	41.867	3	3	2	2
1654	3	491	4	1	53	1	57	169	19.9573	4	0	1	165	4	2	3	5	4	1	1	1	1	2	5.5	7	3	16	2.4	2	1	59	0	.	4	2	0	.	.	.	.	0	1	0	0	41.733	3	3	2	2
1655	3	492	4	1	65	1	53	164	19.7055	4	0	1	325	6	2	3	2	4	1	2	2	2	2	7	7	3	8.5	2	33	3	49	0	.	6	3	0	.	.	.	.	0	1	1	1	20.433	3	4	2	2
1965	5	4	1	2	62	6	70	151	30.7	1	0	1	210	1	2	0	4	4	1	1	1	1	2	2	1	1	1.5	2.2	0	0	17	0	.	1	1	8	.	.	.	.	0	0	0	0	13.467	3	4	1	1
1966	5	5	1	1	64	6	58	164	21.6	3	0	1	175	4	2	2	1	3	0	1	1	1	1	2.5	7	3	1.5	5	0	0	37	0	.	3	2	0	.	.	.	.	0	0	0	0	61.5	1	4	1	2
1967	5	6	1	2	53	6	.	.	.	2	0	1	.	4	2	2	1	4	1	2	3	2	1	6	7	3	2.3	7.5	0	0	46	0	.	3	2	2	.	.	.	.	0	0	0	0	83.8	3	3	2	2
1968	5	7	1	1	66	6	56	171	19.2	1	0	1	250	1	2	0	2	2	0	1	1	1	.	2	1	1	6	7	0	0	17	0	.	1	1	0	.	.	.	.	0	0	1	0	12	3	4	1	1
1972	5	11	1	2	50	6	63	150	28	3	0	4	250	2	2	3	1	3	0	2	3	2	1	6	8	4	0.6	1.25	12	3	21	0	.	7	3	0	.	.	.	.	0	1	0	0	72.767	1	3	2	3
1973	5	12	1	1	69	6	51	165	18.7	3	0	4	240	4	2	3	2	3	0	2	3	2	1	6	7	3	16	2	0	0	10	0	.	3	2	1	4	.	.	.	0	1	1	1	26.033	3	4	2	2
1974	5	13	1	1	70	6	57	163	21.5	6	0	1	190	4	2	3	1	3	0	2	2	2	1	5.3	8	4	3.2	2.1	15	3	29	0	.	7	3	0	.	.	.	.	0	1	1	0	34.067	3	5	2	3
1976	5	15	1	2	65	6	50	158	20	6	0	1	210	4	2	3	5	5	1	1	3	1	2	11	7	3	12.5	1.1	3	2	40	0	.	5	3	0	.	.	.	.	0	0	1	0	16.533	3	4	3	2
1977	5	16	1	1	61	6	59	153	25.2	4	0	1	225	4	2	2	3	4	1	1	1	1	2	9	7	3	8	4.5	1	1	13	0	.	4	2	0	.	.	.	.	0	0	0	0	79.9	2	4	2	2
1980	5	19	1	1	78	6	39	160	15.2	3	0	1	240	4	2	3	1	4	1	1	1	1	3	6	7	3	10.5	0.5	5	2	37	0	.	5	3	0	.	.	.	.	0	1	0	0	59.433	3	5	2	2
1981	5	20	1	2	49	6	63	154	26.6	1	0	4	245	1	2	0	4	5	1	1	1	1	2	2.9	1	1	10	5.2	0	0	29	0	.	1	1	0	.	.	.	.	0	0	0	0	75.533	2	2	1	1
1982	5	21	1	1	73	6	51	167	18.3	1	0	1	120	1	2	0	1	2	0	1	1	1	1	1.3	1	1	3	5	0	0	14	0	.	1	1	0	.	.	.	.	0	0	0	0	75.9	2	5	1	1
1984	5	23	1	1	65	6	61	170	21.1	4	0	4	180	4	2	3	2	4	1	2	1	2	2	5	6	2	1	15	7	3	16	0	.	5	3	2	.	.	.	.	0	1	1	1	48.533	1	4	2	2
1985	5	24	1	2	48	6	56	161	21.6	2	0	1	145	1	2	0	1	5	1	1	1	1	2	3	1	1	2	8.8	0	0	35	0	.	1	1	0	.	.	.	.	0	0	0	0	77.933	1	2	1	1
1986	5	25	1	2	50	6	73	165	26.8	1	0	1	185	1	2	0	4	2	0	1	1	1	3	3.2	3	1	9.5	0.7	0	0	15	0	.	1	1	0	.	.	.	.	0	0	0	0	60.167	3	3	1	1
1988	5	27	1	1	69	6	65	154	27.4	1	0	1	170	1	2	0	3	4	1	1	1	1	3	2	6	2	2.5	10	0	0	9	0	.	2	1	0	.	.	.	.	0	0	0	0	69.467	2	4	1	2
1989	5	28	1	2	63	6	44	148	20.1	2	0	1	205	3	2	3	1	4	1	2	1	2	2	2	7	3	5.5	0.1	10	3	16	0	.	6	3	0	.	.	.	.	0	0	1	1	5.567	3	4	1	2
1990	5	29	1	1	67	6	59	163	22.2	4	0	1	160	4	2	3	1	3	0	1	1	1	1	3	7	3	3	4.5	4	2	18	0	.	5	3	0	.	.	.	.	0	0	1	0	5	2	4	1	2
1991	5	30	1	1	62	6	58	166	21	1	0	1	125	1	2	0	3	2	0	1	1	1	1	2.4	1	1	12	1	0	0	11	0	.	1	1	0	.	.	.	.	0	0	0	0	16.833	3	4	1	1
1992	5	31	1	1	56	6	57	164	21.2	1	0	4	230	1	2	0	1	2	0	1	1	1	1	4	1	1	3	11	0	0	13	0	.	1	1	0	.	.	.	.	0	0	0	0	81.3	2	3	1	1
1993	5	32	1	1	60	6	52	160	20.3	1	0	1	190	1	2	0	2	3	0	1	1	1	1	1.5	1	1	8	4	0	0	23	0	.	1	1	9	.	.	.	.	0	0	0	0	82.467	3	4	1	1
1995	5	34	1	1	76	6	51	166	18.5	1	0	1	135	1	2	0	1	5	1	1	1	1	2	3	1	1	13	0.5	0	0	22	0	.	1	1	0	.	.	.	.	0	0	0	0	76.267	3	5	1	1
1996	5	35	1	1	63	6	62	165	22.8	3	0	1	200	3	2	2	1	3	0	2	1	2	1	9.5	7	3	3.5	3	5	2	53	0	.	5	3	0	.	.	.	.	0	1	0	0	75.733	3	4	2	2
1997	5	36	1	2	55	6	50	150	22.2	2	0	1	195	2	2	0	3	4	1	1	1	1	1	1.6	4	1	7	3.5	0	0	16	0	.	1	1	0	.	.	.	.	0	0	0	0	82	3	3	1	1
1998	5	37	1	1	65	6	58	163	21.8	2	0	1	220	4	2	2	1	5	1	2	1	2	2	7	7	3	4.5	2	6	2	17	0	.	5	3	0	.	.	.	.	0	0	1	0	14.9	3	4	2	2
2000	5	39	1	2	55	6	69	148	31.5	1	0	4	145	1	2	0	4	3	0	1	1	1	3	5.3	1	1	3.7	8	0	0	23	0	.	1	1	0	.	.	.	.	0	0	0	0	62.033	2	3	2	1
2001	5	40	1	1	66	6	68	167	24.4	1	0	1	170	1	2	0	1	3	0	1	1	1	1	2.1	1	1	5.5	5.2	0	0	16	0	.	1	1	0	.	.	.	.	0	0	0	0	69.9	3	4	1	1
2002	5	41	1	1	48	6	62	171	21.2	3	0	4	230	3	2	3	1	4	1	1	1	1	2	3.5	8	4	4.5	9	3	2	31	0	.	6	3	1	.	.	.	.	0	1	1	1	20.933	2	2	1	3
2003	5	42	1	1	62	6	68	167	24.4	1	0	1	140	1	2	0	1	2	0	1	1	1	1	4.1	1	1	7	0.7	0	0	15	0	.	1	1	0	.	.	.	.	0	0	0	0	59.6	3	4	1	1
2004	5	43	1	2	60	6	58	151	25.4	3	0	4	185	2	2	3	1	4	1	1	1	1	1	3.5	6	2	5	10.5	0	0	26	0	.	2	1	0	.	.	.	.	0	0	0	0	56.6	1	4	1	2
2005	5	44	1	1	61	6	76	175	24.8	1	0	4	240	1	2	.	3	4	1	1	1	1	.	0.7	5	1	2.2	32	0	0	21	0	.	1	1	0	.	.	.	.	0	0	0	0	43.4	1	4	1	1
2006	5	45	1	2	59	6	51	155	21.2	2	0	4	180	1	2	0	1	4	1	1	1	1	1	10.5	1	1	3.5	4.5	0	0	30	0	.	1	1	0	.	.	.	.	0	0	0	0	65.8	2	3	3	1
2007	5	46	1	1	68	6	65	158	26	1	0	1	160	1	2	0	1	2	0	1	1	1	1	3	1	1	7	5	0	0	25	0	.	1	1	0	.	.	.	.	0	0	0	0	79.067	3	4	1	1
2008	5	47	1	1	48	6	90	170	31.1	1	0	1	195	1	1	0	3	4	1	1	1	1	3	3.6	1	1	10	2.3	0	0	15	0	.	1	1	2	.	.	.	.	0	0	0	0	80.333	3	2	1	1
2009	5	48	1	1	73	6	70	167	25.1	1	0	1	170	1	2	0	1	2	0	1	1	1	1	5	1	1	8	0.7	0	0	33	0	.	1	1	0	.	.	.	.	0	0	0	0	78.7	3	5	2	1
2010	5	49	1	1	71	6	56	159	22.2	1	0	1	200	2	2	3	1	3	0	2	1	2	1	3	7	3	4	3.5	0	0	44	0	.	3	2	0	.	.	.	.	0	0	1	1	18.267	3	5	1	2
2012	5	51	2	2	58	6	61	166	22.1	4	0	1	260	4	2	2	1	6	1	1	1	1	2	5.5	7	3	9.5	2	2	1	29	0	.	4	2	0	.	.	.	.	0	1	1	1	23.9	3	3	2	2
2013	5	52	2	1	68	6	69	162	26.3	2	0	1	200	2	2	3	2	3	0	1	1	1	3	3.5	6	2	7.5	2.5	3	2	20	0	.	4	2	0	.	.	.	.	0	1	0	0	63.8	3	4	1	2
2014	5	53	2	1	54	6	54	175	17.6	4	0	4	210	4	2	4	1	4	1	1	1	1	2	10	7	3	1	1	26	3	35	0	.	6	3	0	.	.	.	.	0	1	1	1	17.733	2	3	3	2
2015	5	54	2	2	66	6	45	148	20.5	2	0	1	250	2	2	3	1	3	0	1	1	1	3	2.5	7	3	2	6.5	0	0	47	0	.	3	2	0	.	.	.	.	0	0	0	0	78.633	1	4	1	2
2016	5	55	2	1	47	6	61	170	21.1	3	0	1	150	3	2	3	5	3	0	2	1	2	1	5.5	6	2	9	1	0	0	36	0	.	2	1	0	.	.	.	.	0	1	0	0	77.667	3	2	2	2
2017	5	56	2	1	48	6	74	170	25.6	3	0	4	210	3	2	3	2	4	1	1	1	1	2	4	7	3	3.5	12	12	3	33	0	.	6	3	0	.	.	.	.	0	1	1	1	33.333	1	2	1	2
2019	5	58	2	2	53	6	49	156	20.1	1	0	4	255	1	2	0	4	4	1	1	1	1	3	1.2	1	1	4.6	14.5	0	0	29	0	.	1	1	0	.	.	.	.	0	0	0	0	78.167	1	3	1	1
2020	5	59	2	2	75	6	52	155	21.6	1	0	1	125	1	2	0	1	2	0	1	1	1	1	2.7	1	1	8	1.2	0	0	27	0	.	1	1	0	.	.	.	.	0	0	0	0	35.1	3	5	1	1
2021	5	60	2	1	78	6	56	160	21.9	3	0	4	295	3	2	2	5	3	0	2	2	2	1	4.7	7	3	1	15.6	0	0	20	0	.	3	2	0	.	.	.	.	0	1	0	0	73.033	1	5	1	2
2022	5	61	2	1	74	6	47	160	18.4	2	0	1	185	2	2	3	1	4	1	2	1	2	3	4	8	4	10	0.1	6	2	44	0	.	6	3	0	.	.	.	.	0	1	1	1	9.6	3	5	1	3
2023	5	62	2	2	69	6	65	148	29.7	1	0	1	190	1	2	0	2	2	0	1	1	1	1	2.4	4	1	11.5	0.7	0	0	16	0	.	1	1	0	.	.	.	.	0	0	0	0	40.7	3	4	1	1
2024	5	63	2	1	52	6	77	166	27.9	1	0	1	175	1	2	0	3	2	0	1	1	1	1	1.1	1	1	8.8	4.1	0	0	11	0	.	1	1	0	.	.	.	.	0	0	0	0	61.5	3	3	1	1
2025	5	64	2	1	61	6	.	.	.	1	0	1	.	2	2	3	4	3	0	1	1	1	1	3	6	2	3.5	2.5	1	1	29	0	.	3	2	0	.	.	.	.	0	1	0	0	66.867	3	4	1	2
2026	5	65	2	2	34	6	56	156	23	4	0	1	165	4	2	4	4	5	1	2	2	2	2	10	7	3	0.8	0.7	14	3	44	0	.	6	3	0	.	.	.	.	0	1	0	0	74.433	2	1	3	2
2027	5	66	2	1	72	6	75	169	26.3	3	0	1	140	3	2	0	3	3	0	1	1	1	1	2.9	2	1	5	7.2	0	0	28	0	.	1	1	0	.	.	.	.	0	0	0	0	58.333	2	5	1	1
2028	5	67	2	2	65	6	58	155	24.1	1	0	1	190	1	2	0	4	2	0	1	1	1	1	1.6	3	1	4	8.1	0	0	26	0	.	1	1	0	.	.	.	.	0	0	0	0	75.467	2	4	1	1
2029	5	68	2	2	61	6	62	150	27.6	4	0	4	245	4	2	3	1	3	0	2	2	2	1	6.5	8	4	1	10	4	2	16	0	.	6	3	0	.	.	.	.	0	1	1	1	19.033	1	4	2	3
2030	5	69	2	1	54	6	79	173	26.4	5	0	4	275	.	2	2	1	4	1	2	2	2	2	8	7	3	3	5.5	30	3	36	0	.	6	3	0	.	.	.	.	0	1	1	1	7.9	4	3	2	2
2031	5	70	2	2	69	6	64	153	27.3	3	0	1	175	3	2	0	1	3	0	2	1	2	1	7.5	4	1	7	1.5	0	0	24	0	.	1	1	0	.	.	.	.	0	0	0	0	38.133	2	4	2	1
2032	5	71	2	1	78	6	67	165	24.6	1	0	1	200	2	2	0	1	3	0	1	1	1	1	8.4	4	1	0.5	7.2	0	0	32	0	.	1	1	0	.	.	.	.	0	0	0	0	56.933	2	5	2	1
2033	5	72	2	1	78	6	56	168	19.8	4	0	1	190	4	2	2	3	3	0	2	1	2	1	5	7	3	4	2	0	0	23	0	.	3	2	0	.	.	.	.	0	1	0	0	74.767	3	5	2	2
2034	5	73	2	1	44	6	64	170	22.1	3	0	1	150	3	2	3	2	3	0	2	1	2	3	3.5	6	2	5.5	7	3	2	27	0	.	4	2	0	.	.	.	.	0	1	0	0	28.333	3	2	1	2
2035	5	74	2	1	57	6	72	172	24.3	3	0	1	130	3	2	0	3	3	0	1	1	1	1	2.8	3	1	13	3.1	0	0	27	0	.	1	1	0	.	.	.	.	0	0	0	0	63.933	3	3	1	1
2036	5	75	2	1	48	6	60	167	21.5	6	0	4	360	6	2	3	3	3	0	2	1	2	1	12	9	4	3	2.8	29	3	48	0	.	7	3	6	.	.	.	.	0	1	1	1	13.067	4	2	3	4
2040	5	79	2	1	65	6	51	155	21.2	2	0	1	135	2	2	0	4	3	0	1	1	1	3	5.5	3	1	1	10.2	0	0	18	0	.	1	1	0	.	.	.	.	0	0	0	0	4.5	2	4	2	1
2041	5	80	2	1	47	6	58	159	22.9	2	0	4	180	3	2	4	2	4	1	1	1	1	2	17	7	3	2	3	2	1	23	0	.	4	2	0	.	.	.	.	0	1	1	1	39.667	4	2	3	2
2042	5	81	2	2	64	6	57	.	.	1	0	1	165	1	2	0	4	5	1	1	1	1	2	2.4	1	1	1	8.5	0	0	22	0	.	1	1	0	.	.	.	.	0	0	0	0	65	2	4	1	1
2043	5	82	2	1	38	6	59	165	21.7	3	0	1	205	4	2	3	3	4	1	2	1	2	2	8	7	3	5	10	1	1	40	0	.	4	2	0	.	.	.	.	0	0	0	0	65.933	2	1	2	2
2047	5	86	2	1	86	6	46	148	21	4	0	1	200	4	2	2	4	3	0	1	1	1	1	7.5	7	3	3.5	2	0	0	21	0	.	3	2	0	.	.	.	.	0	0	0	0	66.867	2	5	2	2
2049	5	88	2	2	71	6	54	149	24.3	4	0	4	215	4	2	3	4	3	0	2	1	2	1	5.5	7	3	1	14	12	3	52	0	.	6	3	1	.	.	.	.	0	1	1	1	12.467	1	5	2	2
2050	5	89	2	2	40	6	53	156	21.8	2	0	1	165	2	2	0	1	4	1	2	1	2	1	3	4	1	3	8.5	1	1	33	0	.	2	1	0	.	.	.	.	0	1	0	0	61.233	2	2	1	1
2052	5	91	2	1	46	6	79	170	27.3	1	0	1	175	1	2	0	1	3	0	1	1	1	1	1.6	1	1	5	8	0	0	20	0	.	1	1	0	.	.	.	.	0	0	0	0	70.6	2	2	1	1
2053	5	92	2	1	77	6	76	167	27.3	1	0	1	255	2	2	0	1	4	1	1	1	1	3	3	2	1	7.5	8	0	0	53	0	.	1	1	0	.	.	.	.	0	0	0	0	69.7	2	5	1	1
2054	5	93	2	1	68	6	67	169	23.5	5	0	1	215	5	2	2	1	4	1	2	2	2	1	11.5	7	3	4	0.5	7	3	62	0	.	6	3	0	.	.	.	.	0	1	0	0	70.467	2	4	3	2
2055	5	94	2	1	63	6	59	165	21.7	1	0	1	190	1	2	0	1	2	0	1	1	1	1	1.1	1	1	2.2	12.6	0	0	25	0	.	1	1	8	.	.	.	.	0	0	0	0	62.067	2	4	1	1
2056	5	95	2	1	78	6	55	.	.	4	0	4	220	4	2	3	3	3	0	2	1	2	1	7	7	3	13	2.5	14	3	66	0	.	6	3	1	.	.	.	.	0	0	1	1	22.167	3	5	2	2
2058	5	97	2	1	54	6	75	165	27.5	1	0	1	215	1	2	0	1	3	0	1	1	1	1	2	1	1	8.5	3.7	0	0	22	0	.	1	1	0	.	.	.	.	0	0	0	0	67	3	3	1	1
2059	5	98	2	1	59	6	79	174	26.1	3	0	1	180	3	2	3	1	3	0	2	1	2	1	5.2	7	3	4.9	1.3	11	3	22	0	.	6	3	2	.	.	.	.	0	1	0	1	58.7	3	3	2	2
2060	5	99	2	1	45	6	75	165	27.5	3	0	1	195	3	2	0	1	4	1	1	1	1	3	4	1	1	4.1	4.2	0	0	38	0	.	1	1	2	.	.	.	.	0	0	0	0	8.067	3	2	1	1
2061	5	100	2	1	47	6	50	160	19.5	1	0	1	360	1	2	0	1	2	0	1	1	1	1	3.6	2	1	10	3.8	0	0	14	0	.	1	1	6	.	.	.	.	0	0	0	0	31.933	3	2	1	1
2062	5	101	3	1	65	6	59	163	22.2	1	0	4	280	1	2	0	4	2	0	1	1	1	1	1	1	1	3	17	0	0	54	0	.	1	1	0	.	.	.	.	0	0	0	0	59.967	1	4	1	1
2063	5	102	3	1	80	6	61	175	19.9	2	0	4	.	2	2	1	1	2	0	1	2	2	1	4	6	2	2	6	0	0	74	0	.	2	1	0	.	.	.	.	0	0	0	0	69.067	1	5	1	2
2064	5	103	3	2	65	6	63	147	29.2	3	0	4	190	3	2	3	2	5	1	2	1	2	2	3	8	4	6	9.5	0	0	53	0	.	4	2	0	.	.	.	.	0	1	0	1	68.933	2	4	1	3
2066	5	105	3	1	55	6	66	170	22.8	3	0	4	175	4	2	0	1	3	0	1	1	1	3	3	2	1	1	12.5	0	0	18	0	.	1	1	0	.	.	.	.	0	0	0	0	61.233	1	3	1	1
2067	5	106	3	1	63	6	65	165	23.9	1	0	2	220	1	1	0	1	3	0	1	1	1	1	2.4	1	1	2	4.5	0	0	29	0	.	1	1	0	.	.	.	.	0	0	0	0	66.267	1	4	1	1
2069	5	108	3	1	64	6	52	167	18.6	2	0	1	150	3	2	2	1	4	1	2	1	2	1	9.5	6	2	15	1.2	0	0	51	0	.	2	1	0	.	.	.	.	0	0	0	0	65.1	3	4	2	2
2070	5	109	3	1	53	6	62	168	22	2	0	1	150	3	2	2	2	3	0	2	1	2	1	4.5	6	2	6	3	12	3	36	0	.	5	3	0	.	.	.	.	0	1	0	0	62.533	3	3	1	2
2071	5	110	3	1	40	6	84	177	26.8	3	0	4	360	3	2	3	4	5	1	1	1	1	2	5.5	7	3	17	1	0	0	42	0	.	3	2	0	.	.	.	.	0	1	0	1	67.3	3	2	2	2
2072	5	111	3	1	48	6	52	169	18.2	3	0	1	165	4	2	3	1	5	1	1	1	1	2	4	7	3	3	9	5	2	27	0	.	5	3	0	.	.	.	.	0	0	0	0	61.3	2	2	1	2
2074	5	113	3	1	40	6	62	167	22.2	1	0	1	210	1	2	0	3	6	1	1	1	1	3	2.5	2	1	8.5	2	1	1	23	0	.	2	1	0	.	.	.	.	0	0	0	0	41.3	3	2	1	1
2075	5	114	3	1	69	6	58	169	20.3	1	0	1	230	1	2	0	1	3	0	1	1	1	1	1.5	1	1	7	3.5	0	0	33	0	.	1	1	0	.	.	.	.	0	0	0	0	65.533	3	4	1	1
2076	5	115	3	1	68	6	53	153	22.6	1	0	1	150	2	2	3	1	4	1	2	1	2	2	4.5	6	2	3.2	4.5	5	2	17	0	.	4	2	0	.	.	.	.	0	0	0	0	66.2	2	4	1	2
2077	5	116	3	1	42	6	82	173	27.4	1	0	1	240	1	2	0	1	2	0	1	1	1	1	0.1	1	1	7	5.5	0	0	30	0	.	1	1	0	.	.	.	.	0	0	0	0	59.6	3	2	1	1
2078	5	117	3	1	73	6	52	170	18	6	0	4	240	6	2	3	1	4	1	1	1	1	2	14	9	4	1.5	0.7	0	0	38	0	.	6	3	1	4	6	.	.	0	1	0	0	61.867	4	5	3	4
2079	5	118	3	1	61	6	55	167	19.7	1	0	1	300	1	2	0	1	2	0	1	1	1	1	2.5	2	1	10.5	1.2	0	0	27	0	.	1	1	0	.	.	.	.	0	0	0	0	64.4	3	4	1	1
2080	5	119	3	2	69	6	59	159	23.3	3	0	4	180	3	2	3	1	4	1	2	1	2	2	7	6	2	0.7	8.6	0	0	45	0	.	2	1	0	.	.	.	.	0	0	0	0	14.767	1	4	2	2
2081	5	120	3	2	63	6	54	157	21.9	2	0	1	150	2	2	2	1	2	0	2	1	2	1	2.8	6	2	8	3	0	0	60	0	.	2	1	0	.	.	.	.	0	0	0	0	63.667	3	4	1	2
2082	5	121	3	1	48	6	67	165	24.6	1	0	1	240	1	2	0	1	3	0	1	1	1	1	1.8	1	1	6	5.3	0	0	21	0	.	1	1	0	.	.	.	.	0	0	0	0	63.6	3	2	1	1
2084	5	123	3	1	53	6	45	158	18	3	0	1	220	4	2	3	1	4	1	2	1	2	2	6	8	4	2	1	6	2	48	0	.	6	3	0	.	.	.	.	0	1	1	1	22.467	2	3	2	3
2085	5	124	3	1	58	6	70	171	23.9	3	0	1	170	4	2	3	1	3	0	2	1	2	1	1.5	7	3	5.5	2	2	1	36	0	.	4	2	0	.	.	.	.	0	0	1	0	22.567	3	3	1	2
2087	5	126	3	1	70	6	57	161	22	3	0	1	150	3	2	3	3	2	0	2	1	2	1	2	6	2	9	2.3	4	2	27	0	.	4	2	0	.	.	.	.	0	0	0	0	64.333	3	5	1	2
2088	5	127	3	1	69	6	47	168	16.7	4	0	1	210	4	2	2	4	4	1	2	1	2	3	10.5	7	3	4.5	3	15	3	95	0	.	6	3	0	.	.	.	.	0	1	1	1	25.1	3	4	3	2
2089	5	128	3	1	70	6	68	172	23	1	0	1	200	1	2	0	3	3	0	1	1	1	1	1.2	1	1	12	2.5	0	0	23	0	.	1	1	0	.	.	.	.	0	0	0	0	61.933	3	5	1	1
2091	5	130	3	2	63	6	52	145	24.7	3	0	1	165	3	2	2	4	2	0	2	1	2	1	5.5	6	2	5	2.5	3	2	37	0	.	4	2	0	.	.	.	.	0	0	0	0	62.033	3	4	2	2
2092	5	131	3	1	62	6	66	164	24.5	1	0	1	180	1	2	0	1	2	0	1	1	1	1	3.4	1	1	7	4	0	0	25	0	.	1	1	0	.	.	.	.	0	0	0	0	60.233	3	4	1	1
2093	5	132	3	1	57	6	60	170	20.8	4	0	4	320	3	2	4	3	5	1	1	1	1	2	9	7	3	13	1.5	6	2	35	0	.	5	3	1	.	.	.	.	0	1	0	0	60.133	3	3	2	2
2095	5	134	3	1	59	6	37	164	13.8	1	0	2	210	1	1	0	1	5	1	1	1	1	3	2.6	2	1	1.7	0.7	0	0	13	0	.	1	1	0	.	.	.	.	0	0	0	0	46.2	1	3	1	1
2097	5	136	3	2	66	6	57	145	27.1	3	0	4	220	3	2	3	4	3	0	2	1	2	1	5.5	6	2	0.9	15.5	1	1	36	0	.	3	2	0	.	.	.	.	0	1	0	0	57.1	1	4	2	2
2098	5	137	3	2	62	6	40	157	16.2	3	0	1	175	3	2	3	1	4	1	1	1	1	2	5.5	7	3	5.5	1.2	0	0	42	0	.	3	2	0	.	.	.	.	0	1	0	0	34.4	3	4	2	2
2100	5	139	3	1	33	6	61	172	20.6	1	0	1	180	1	2	0	1	5	1	1	1	1	2	3.6	1	1	2.6	6.3	0	0	37	0	.	1	1	0	.	.	.	.	0	0	0	0	61.3	2	1	1	1
2101	5	140	3	1	50	6	50	168	17.7	1	0	4	170	2	2	3	4	5	1	1	1	1	2	2.5	7	3	3.1	13	0	0	13	0	.	3	2	0	.	.	.	.	0	0	0	0	60.3	1	3	1	2
2104	5	143	3	2	63	6	52	150	23.1	1	0	2	195	1	1	0	1	3	0	1	1	1	1	2	1	1	0.6	6	0	0	25	0	.	1	1	0	.	.	.	.	0	0	0	0	57.367	2	4	1	1
2105	5	144	3	1	64	6	64	166	23.2	1	0	1	190	1	2	0	4	3	0	1	1	1	1	2	4	1	1.5	11.5	0	0	36	0	.	1	1	0	.	.	.	.	0	0	0	0	38.467	2	4	1	1
2107	5	146	3	2	26	6	48	170	16.6	2	0	1	120	4	2	0	1	4	1	1	1	1	3	5	4	1	2.9	2.6	0	0	67	0	.	1	1	0	.	.	.	.	0	0	0	0	59.433	2	1	2	1
2108	5	147	3	1	65	6	79	175	25.8	3	0	1	150	3	2	3	4	5	1	2	1	2	2	2.7	7	3	4.8	1.5	4	2	44	0	.	5	3	0	.	.	.	.	0	1	0	1	31.933	3	4	1	2
2109	5	148	3	1	49	6	71	168	25.2	1	0	1	120	1	2	0	1	4	1	1	1	1	2	3.8	1	1	6.8	4.9	0	0	44	0	.	1	1	0	.	.	.	.	0	0	0	0	58.433	2	2	1	1
2111	5	150	3	1	64	6	54	165	19.8	4	0	4	240	4	2	1	1	4	1	1	1	1	2	9.8	8	4	1.5	14	3	2	48	0	.	6	3	1	.	.	.	.	0	1	0	0	59.4	1	4	2	3
2112	5	151	3	2	44	6	54	157	21.9	3	0	4	225	3	2	3	1	4	1	2	1	2	2	3.6	6	2	1.6	7.8	12	3	53	0	.	5	3	0	.	.	.	.	0	0	0	0	56.4	1	2	1	2
2114	5	153	3	1	51	6	58	165	21.3	1	0	1	180	3	2	2	1	3	0	1	1	1	1	1.8	6	2	1.8	9	0	0	26	0	.	2	1	0	.	.	.	.	0	0	0	0	58.467	2	3	1	2
2115	5	154	3	2	69	6	69	151	30.3	1	0	1	180	1	2	0	4	4	1	1	1	1	1	1.2	3	1	12	1.3	0	0	52	0	.	1	1	0	.	.	.	.	0	0	0	0	56.967	3	4	1	1
2116	5	155	3	1	47	6	76	169	26.6	1	0	1	200	2	2	0	1	5	1	1	1	1	2	2	1	1	9.2	5.2	0	0	27	0	.	1	1	0	.	.	.	.	0	0	0	0	57.3	3	2	1	1
2117	5	156	3	1	60	6	58	173	19.4	2	0	1	130	2	2	3	1	3	0	1	1	1	1	5.7	7	3	6.4	3.5	0	0	32	0	.	3	2	4	.	.	.	.	0	0	0	0	55.167	3	4	2	2
2118	5	157	3	1	73	6	58	174	19.2	3	0	1	200	3	2	3	5	2	0	1	1	1	1	11	7	3	2.7	1	0	0	35	0	.	3	2	0	.	.	.	.	0	0	0	0	18.433	3	5	3	2
2119	5	158	3	1	70	6	54	157	21.9	2	0	1	215	2	2	3	4	4	1	2	2	2	2	3	7	3	7	6	1	1	96	0	.	4	2	0	.	.	.	.	0	1	0	0	51.867	3	5	1	2
2120	5	159	3	1	60	6	47	164	17.5	2	0	1	130	2	2	3	1	3	0	1	1	1	1	4.5	7	3	5.8	0.7	0	0	47	0	.	3	2	0	.	.	.	.	0	1	0	0	53.8	3	4	1	2
2121	5	160	3	1	33	6	77	176	24.9	3	0	4	200	4	2	3	1	3	0	2	1	2	3	3.5	7	3	0.8	11.4	3	2	45	0	.	5	3	0	.	.	.	.	0	1	0	0	56.967	1	1	1	2
2123	5	162	3	2	66	6	43	151	18.9	2	0	1	310	3	2	3	1	6	1	1	1	1	1	4.2	7	3	5	5.5	4	2	45	0	.	5	3	0	.	.	.	.	0	1	0	0	53.867	2	4	1	2
2126	5	165	3	1	60	6	51	166	18.5	1	0	1	150	1	2	0	1	2	0	1	1	1	1	0.8	1	1	5	4.5	0	0	38	0	.	1	1	0	.	.	.	.	0	0	0	0	55.4	3	4	1	1
2127	5	166	3	1	55	6	60	170	20.8	1	0	1	180	1	2	0	1	4	1	1	1	1	3	2	1	1	2.8	11.6	0	0	18	0	.	1	1	0	.	.	.	.	0	0	0	0	51.867	2	3	1	1
2129	5	168	3	2	36	6	44	160	17.2	2	0	1	190	4	2	2	4	4	1	2	1	2	1	4	7	3	5	6.2	7	3	43	0	.	6	3	0	.	.	.	.	0	1	0	1	37.933	2	1	1	2
2131	5	170	3	1	68	6	52	165	19.1	1	0	1	240	1	2	0	4	4	1	1	1	1	1	2.5	2	1	4	7.5	0	0	38	0	.	1	1	0	.	.	.	.	0	0	0	0	55.633	2	4	1	1
2132	5	171	3	1	72	6	48	162	18.3	3	0	1	255	3	2	2	4	1	0	2	1	2	1	3.7	6	2	6.1	2.4	1	1	48	0	.	3	2	0	.	.	.	.	0	0	1	1	10.5	3	5	1	2
2135	5	174	3	1	72	6	66	166	24	2	0	1	185	3	2	2	2	3	0	1	1	1	1	7	6	2	3.5	2	0	0	10	0	.	2	1	0	.	.	.	.	0	0	0	0	55.5	2	5	2	2
2136	5	175	3	1	81	6	44	160	17.2	2	0	4	170	2	2	3	1	4	1	1	1	1	1	8	7	3	0.7	14	2	1	55	0	.	4	2	0	.	.	.	.	0	0	0	0	25.8	1	5	2	2
2137	5	176	3	1	67	6	63	161	24.3	3	0	1	160	3	2	3	2	4	1	2	2	2	1	2.3	6	2	6	6	28	3	47	0	.	5	3	0	.	.	.	.	0	0	1	1	20.467	3	4	1	2
[truncated: 452 more rows]
[truncated: 3 more columns]

## Sheet: validation
Serial_no	institution	experience	exp_group	sex	age	Operator	wgt	hgt	bmi	clinical_stage	before_op (수술전 처치)	operation	op_time	s_stage	dissection	육안소견 (major_type)	circumference	histology	diff	l_invasion	v_invasion	l_v_invasion	lauren	size	p_t	t_group	prm	drm	pos_n	n_group	diss_n	meta1	meta2	p_stage	stage_group	combined_resection1	combined_resection2	combined_resection3	combined_resection4	combined_resection5	r_tumor (Residual tumor)	chemotherapy	death	Recur 여부 (recur )	ostime_months	location	age_gr	size_gr	pt_gr
[truncated: 437 more rows]
[truncated: 2 more columns]

[truncated: 1 more sheets: Multi_Age 범주]
